# Supplementary material for: Interspecific hybridization in tomato influences endogenous viral sRNAs and alters gene expression
Source: Genome Biol. 2022 May 21;23:120. doi: 10.1186/s13059-022-02685-z (PMC9124383; doi:10.1186/s13059-022-02685-z)
Supplement: Supplementary file 2 — Additional file 2: Table S1. RNAseq processed data. List of genesidentified as differentially expressed, “in between”, or non-DEG for each ofthe F4 plants and dcl2 mutant. DCL genes expression data in F4s has beenextracted and shown in last sheet. [file 13059_2022_2685_MOESM2_ESM.xlsx]

## Sheet: RNAseq_genes_SolLyc_P1512_table
genename	start	end	seqnames	strand	logFC	logCPM	LR	PValue	FDR	class	updown	class2	1.M82C.1.MapppedOn.SL30.Aligned.sortedByCoord.out.bam	13.M82C.2.MapppedOn.SL30.Aligned.sortedByCoord.out.bam	16.P1512.2.MapppedOn.SL30.Aligned.sortedByCoord.out.bam	4.P1512.1.MapppedOn.SL30.Aligned.sortedByCoord.out.bam	GeneID	Length	Annotation	Ontology_term
Solyc00g005000	16480	17940	SL3.0ch00	+	-0.56	-0.85	0.099479	0.752456	1	non-DEG	-	non-DEG	0	1	0	1	gene:Solyc00g005000.3	1377	Eukaryotic aspartyl protease family protein (AHRD V3.3 *** AT3G20015.1)	GO:0004190;GO:0006508
Solyc00g005040	548344	551581	SL3.0ch00	+	0.01	1.11	0.000269831	0.986894	1	non-DEG	+	non-DEG	7	5	12	7	gene:Solyc00g005040.3	914	Potassium channel (AHRD V3.3 *-* D0EM91_9ROSI)
Solyc00g005050	570548	575385	SL3.0ch00	-	-0.03	4.42	0.00518842	0.942577	1	non-DEG	-	non-DEG	104	50	97	134	gene:Solyc00g005050.3	910	UPF0664 stress-induced protein C29B12.11c (AHRD V3.3 *** A0A151ST26_CAJCA)
Solyc00g005060	723741	724013	SL3.0ch00	-	0	-1.18	0	1	1	non-DEG	+	non-DEG	0	0	0	0	gene:Solyc00g005060.1	273	LOW QUALITY:Cyclin/Brf1-like TBP-binding protein (AHRD V3.3 --* AT2G01280.3)
Solyc00g005080	791488	791775	SL3.0ch00	-	0.51	2.03	0.21186	0.645313	1	non-DEG	+	non-DEG	22	1	11	36	gene:Solyc00g005080.2	288	LOW QUALITY:Protein Ycf2 (AHRD V3.3 *-* YCF2_SOLLC)
Solyc00g005084	809593	813633	SL3.0ch00	+	0	-1.18	0	1	1	non-DEG	+	non-DEG	0	0	0	0	gene:Solyc00g005084.1	189	UDP-Glycosyltransferase superfamily protein (AHRD V3.3 --* AT5G17040.1)
Solyc00g005090	1061632	1061916	SL3.0ch00	-	0	-1.18	0	1	1	non-DEG	+	non-DEG	0	0	0	0	gene:Solyc00g005090.1	285	LOW QUALITY:DYNAMIN-like 1B (AHRD V3.3 --* AT3G61760.3)
Solyc00g005092	1127794	1144385	SL3.0ch00	+	-0.65	0.52	0.218893	0.639884	1	non-DEG	-	non-DEG	0	8	5	4	gene:Solyc00g005092.1	222	Serine/threonine phosphatase-like protein (AHRD V3.3 --* D5K8R0_9ASTR)
Solyc00g005094	1144958	1146952	SL3.0ch00	-	-4.54	2.26	18.3082	1.87893e-05	0.000580358	DEG	-	-DEG	19	40	0	4	gene:Solyc00g005094.1	240	Glucose-6-phosphate 1-dehydrogenase 3
Solyc00g005096	1734562	1736567	SL3.0ch00	+	0	-1.18	0	1	1	non-DEG	+	non-DEG	0	0	0	0	gene:Solyc00g005096.1	1545	RWP-RK domain-containing protein (AHRD V3.3 *-* AT1G18790.1)
Solyc00g005280	2190965	2191467	SL3.0ch00	+	0	-1.18	0	1	1	non-DEG	+	non-DEG	0	0	0	0	gene:Solyc00g005280.1	411	LOW QUALITY:Retrotransposon protein
Solyc00g005283	2351290	2354618	SL3.0ch00	-	0	-1.18	0	1	1	non-DEG	+	non-DEG	0	0	0	0	gene:Solyc00g005283.1	2482	Phytoene desaturase (AHRD V3.3 --* I0AXU6_NARTA)
Solyc00g005285	2355018	2356500	SL3.0ch00	-	0	-1.18	0	1	1	non-DEG	+	non-DEG	0	0	0	0	gene:Solyc00g005285.1	536	O-methyltransferase (AHRD V3.3 *-* F6M2M1_VITPS)	GO:0008171
Solyc00g005287	2356574	2357974	SL3.0ch00	-	2.09	-1.02	0.940618	0.332119	0.745481	inbetween	+	inbetween	0	0	0	1	gene:Solyc00g005287.1	369	3-oxoacyl-[acyl-carrier-protein] synthase (AHRD V3.3 *-* W9S6R3_9ROSA)
Solyc00g005430	2358407	2358571	SL3.0ch00	-	0	-1.18	0	1	1	non-DEG	+	non-DEG	0	0	0	0	gene:Solyc00g005430.1	165	UBX domain-containing protein (AHRD V3.3 --* AT1G14570.4)
Solyc00g005440	2364387	2365409	SL3.0ch00	-	-1.12	-0.47	0.689812	0.406228	0.83496	inbetween	-	inbetween	2	1	0	2	gene:Solyc00g005440.2	378	40S ribosomal protein S9
Solyc00g005445	2365433	2377779	SL3.0ch00	-	4.37	-0.41	4.5496	0.0329264	0.200632	inbetween	+	inbetween	0	0	5	1	gene:Solyc00g005445.1	429	Cyclopropane-fatty-acyl-phospholipid synthase (AHRD V3.3 --* AT3G23470.3)
Solyc00g005450	2466350	2466613	SL3.0ch00	+	3.82	-0.62	3.38005	0.0659901	0.314452	inbetween	+	inbetween	0	0	2	2	gene:Solyc00g005450.1	264	LOW QUALITY:Cysteine-rich repeat secretory protein 38 (AHRD V3.3 --* CRR38_ARATH)
Solyc00g005460	2490463	2490753	SL3.0ch00	-	0	-1.18	0	1	1	non-DEG	+	non-DEG	0	0	0	0	gene:Solyc00g005460.2	264	40S ribosomal protein S9
Solyc00g005470	2490784	2491481	SL3.0ch00	-	2.09	-1.02	0.940618	0.332119	0.745481	inbetween	+	inbetween	0	0	0	1	gene:Solyc00g005470.2	239	40S ribosomal protein S9
Solyc00g005480	2612591	2614206	SL3.0ch00	+	0	-1.18	0	1	1	non-DEG	+	non-DEG	0	0	0	0	gene:Solyc00g005480.1	366	LOW QUALITY:SUMO-conjugating enzyme SCE1 (AHRD V3.3 *-* A0A1D1XHL9_9ARAE)
Solyc00g005840	3425447	3431254	SL3.0ch00	-	-0.94	4.86	3.88761	0.0486437	0.261441	inbetween	-	inbetween	175	97	81	138	gene:Solyc00g005840.3	1372	Thioredoxin	GO:0045454
Solyc00g005850	3432038	3432603	SL3.0ch00	-	0	-1.18	0	1	1	non-DEG	+	non-DEG	0	0	0	0	gene:Solyc00g005850.2	566	LOW QUALITY:Protein TIC 214 (AHRD V3.3 --* TI214_EPIVI)
Solyc00g005890	3563172	3566909	SL3.0ch00	-	3.82	-0.62	3.39523	0.0653853	0.314452	inbetween	+	inbetween	0	0	4	0	gene:Solyc00g005890.3	1243	Leucine-rich repeat (LRR) family protein (AHRD V3.3 --* AT3G19020.2)
Solyc00g005900	3738683	3739496	SL3.0ch00	-	-2.6	-1	1.77335	0.182968	0.543925	inbetween	-	inbetween	1	0	0	0	gene:Solyc00g005900.2	322	Oxygen-evolving enhancer protein 1 (AHRD V3.3 *-* A0A0A0KI32_CUCSA)	GO:0005509;GO:0009523;GO:0009654;GO:0015979;GO:0019898;GO:0042549
Solyc00g006020	3945108	3945425	SL3.0ch00	+	0	-1.18	0	1	1	non-DEG	+	non-DEG	0	0	0	0	gene:Solyc00g006020.1	318	LOW QUALITY:Zinc knuckle (CCHC-type) family protein (AHRD V3.3 --* AT2G07760.1)
Solyc00g006090	4009718	4010706	SL3.0ch00	+	0	-1.18	0	1	1	non-DEG	+	non-DEG	0	0	0	0	gene:Solyc00g006090.1	765	LOW QUALITY:DUF4283 domain protein (AHRD V3.3 *-* A0A072V5W6_MEDTR)
Solyc00g006170	4101288	4101899	SL3.0ch00	+	0	-1.18	0	1	1	non-DEG	+	non-DEG	0	0	0	0	gene:Solyc00g006170.1	612	LOW QUALITY:DUF4283 domain protein (AHRD V3.3 --* A0A072TZU8_MEDTR)
Solyc00g005903	4164097	4167899	SL3.0ch00	+	0	-1.18	0	1	1	non-DEG	+	non-DEG	0	0	0	0	gene:Solyc00g005903.1	468	G2484-1 protein (AHRD V3.3 --* AT4G17330.3)
Solyc00g005907	4174135	4176983	SL3.0ch00	+	0	-1.18	0	1	1	non-DEG	+	non-DEG	0	0	0	0	gene:Solyc00g005907.1	2693	50S ribosomal protein L16 (AHRD V3.3 --* AT2G28815.1)
Solyc00g006480	4234312	4235168	SL3.0ch00	+	2.1	-1.02	0.943694	0.33133	0.745481	inbetween	+	inbetween	0	0	1	0	gene:Solyc00g006480.1	672	Glycosyltransferase (AHRD V3.3 *** A0A061FMN2_THECC)
Solyc00g006483	4285570	4286251	SL3.0ch00	-	0	-1.18	0	1	1	non-DEG	+	non-DEG	0	0	0	0	gene:Solyc00g006483.1	381	BED zinc finger	GO:0003677
Solyc00g006487	4286866	4287311	SL3.0ch00	-	0	-1.18	0	1	1	non-DEG	+	non-DEG	0	0	0	0	gene:Solyc00g006487.1	315	BED zinc finger
Solyc00g006490	4297108	4317149	SL3.0ch00	+	0.71	5.84	2.60663	0.106418	0.420147	inbetween	+	inbetween	152	146	427	352	gene:Solyc00g006490.3	3713	SIT4 phosphatase-associated family protein (AHRD V3.3 *** B9HQ89_POPTR)
Solyc00g006500	4371067	4371312	SL3.0ch00	-	0	-1.18	0	1	1	non-DEG	+	non-DEG	0	0	0	0	gene:Solyc00g006500.1	246	LOW QUALITY:HEAT repeat-containing protein (AHRD V3.3 --* AT1G67140.3)
Solyc00g006510	4372360	4372647	SL3.0ch00	+	0	-1.18	0	1	1	non-DEG	+	non-DEG	0	0	0	0	gene:Solyc00g006510.1	201	LOW QUALITY:myb domain protein 65 (AHRD V3.3 --* AT3G11440.2)
Solyc00g006520	4372981	4373587	SL3.0ch00	+	0	-1.18	0	1	1	non-DEG	+	non-DEG	0	0	0	0	gene:Solyc00g006520.1	507	LOW QUALITY:RING/U-box superfamily protein (AHRD V3.3 --* AT5G15790.5)
Solyc00g006530	4377315	4378830	SL3.0ch00	-	0	-1.18	0	1	1	non-DEG	+	non-DEG	0	0	0	0	gene:Solyc00g006530.1	993	LOW QUALITY:Calmodulin-binding protein (AHRD V3.3 --* AT4G31000.1)
Solyc00g006540	4379028	4386391	SL3.0ch00	-	-2.61	-0.34	3.62869	0.0567916	0.291945	inbetween	-	inbetween	4	1	0	1	gene:Solyc00g006540.1	1437	LOW QUALITY:DNA ligase (AHRD V3.3 --* K4CCL3_SOLLC)
Solyc00g006550	4528831	4529463	SL3.0ch00	-	0	-1.18	0	1	1	non-DEG	+	non-DEG	0	0	0	0	gene:Solyc00g006550.1	633	LOW QUALITY:Glycosyltransferase (AHRD V3.3 *-* K4BCT5_SOLLC)	GO:0008152;GO:0016758
Solyc00g006560	4580844	4583304	SL3.0ch00	-	2.1	-1.02	0.943694	0.33133	0.745481	inbetween	+	inbetween	0	0	1	0	gene:Solyc00g006560.1	1287	Glycosyltransferase (AHRD V3.3 *** M1AQK5_SOLTU)	GO:0008152;GO:0016758
Solyc00g006590	5029930	5032575	SL3.0ch00	-	0	-1.18	0	1	1	non-DEG	+	non-DEG	0	0	0	0	gene:Solyc00g006590.2	2435	Pre-mRNA-splicing factor 3 (AHRD V3.3 --* AT1G28060.3)
Solyc00g006650	5617619	5617777	SL3.0ch00	-	0	-1.18	0	1	1	non-DEG	+	non-DEG	0	0	0	0	gene:Solyc00g006650.1	159	NAD(P)H-quinone oxidoreductase subunit H
Solyc00g006655	5619099	5619735	SL3.0ch00	-	0	-1.18	0	1	1	non-DEG	+	non-DEG	0	0	0	0	gene:Solyc00g006655.1	432	ABC transporter A family member 7 (AHRD V3.3 --* N1R5R8_AEGTA)
Solyc00g006660	5630503	5630655	SL3.0ch00	+	-2.6	-1	1.77335	0.182968	0.543925	inbetween	-	inbetween	1	0	0	0	gene:Solyc00g006660.1	153	SAUR-like auxin-responsive protein family (AHRD V3.3 --* AT4G09530.1)
Solyc00g006680	5631657	5631884	SL3.0ch00	+	-3.65	6.01	10.259	0.00136016	0.0192804	DEG	-	-DEG	903	43	66	38	gene:Solyc00g006680.2	228	LOW QUALITY:Senescence-associated protein (AHRD V3.3 *-* A0A072THV8_MEDTR)
Solyc00g006683	5681847	5682337	SL3.0ch00	-	0	-1.18	0	1	1	non-DEG	+	non-DEG	0	0	0	0	gene:Solyc00g006683.1	411	Tubulin alpha chain (AHRD V3.3 --* TBA_DAUCA)
Solyc00g006800	5777063	5780686	SL3.0ch00	+	1.44	5.3	7.42585	0.00642934	0.0625754	inbetween	+	inbetween	101	50	211	423	gene:Solyc00g006800.3	1732	transaldolase	GO:0005975
Solyc00g006805	5777548	5780749	SL3.0ch00	-	-2.5	0.65	4.60269	0.0319218	0.196351	inbetween	-	inbetween	3	11	1	3	gene:Solyc00g006805.1	1118	AMP-dependent synthetase and ligase family protein (AHRD V3.3 --* AT4G05160.1)
Solyc00g006810	5786772	5791456	SL3.0ch00	+	-1.16	4.81	6.13128	0.0132811	0.107329	inbetween	-	inbetween	191	87	94	96	gene:Solyc00g006810.3	1282	FKBP-like peptidyl-prolyl cis-trans isomerase family protein (AHRD V3.3 *** AT5G13410.1)
Solyc00g006820	5821901	5825755	SL3.0ch00	+	0.41	4.15	0.679042	0.409917	0.839832	inbetween	+	inbetween	68	38	83	136	gene:Solyc00g006820.3	2422	Major facilitator superfamily protein (AHRD V3.3 *** A0A097PNX1_SOLLC)	GO:0005215;GO:0006810;GO:0016020
Solyc00g006830	5828055	5838523	SL3.0ch00	-	-0.22	3.74	0.141476	0.706818	1	non-DEG	-	non-DEG	78	25	54	79	gene:Solyc00g006830.3	4020	no exine formation 1 (AHRD V3.3 *** AT5G13390.1)
Solyc00g006840	6188901	6189244	SL3.0ch00	+	-0.55	-0.85	0.0977394	0.754559	1	non-DEG	-	non-DEG	0	1	1	0	gene:Solyc00g006840.3	344	LOW QUALITY:Heat shock protein 70 (Hsp 70) family protein (AHRD V3.3 --* AT1G79920.4)
Solyc00g006850	6239160	6240615	SL3.0ch00	-	2.09	-1.02	0.940618	0.332119	0.745481	inbetween	+	inbetween	0	0	0	1	gene:Solyc00g006850.2	627	LOW QUALITY:Chalcone synthase 1 (AHRD V3.3 --* CHS1_TRISU)
Solyc00g006860	6280052	6280339	SL3.0ch00	-	0	-1.18	0	1	1	non-DEG	+	non-DEG	0	0	0	0	gene:Solyc00g006860.2	288	LOW QUALITY:Transcription initiation factor IIB (AHRD V3.3 --* A0A0B2S5L0_GLYSO)
Solyc00g006867	6392080	6393522	SL3.0ch00	+	0	-1.18	0	1	1	non-DEG	+	non-DEG	0	0	0	0	gene:Solyc00g006867.1	603	DNA repair (Rad51) family protein (AHRD V3.3 --* AT2G28560.6)
Solyc00g006870	6406881	6407075	SL3.0ch00	+	0	-1.18	0	1	1	non-DEG	+	non-DEG	0	0	0	0	gene:Solyc00g006870.1	195	LOW QUALITY:histone acetyltransferase of the GNAT family 2 (AHRD V3.3 --* AT5G56740.2)
Solyc00g006880	6435745	6436807	SL3.0ch00	+	0	-1.18	0	1	1	non-DEG	+	non-DEG	0	0	0	0	gene:Solyc00g006880.1	273	LOW QUALITY:Defective in meristem silencing protein (AHRD V3.3 --* A0A072VBA8_MEDTR)
Solyc00g006890	6448981	6449561	SL3.0ch00	+	0	-1.18	0	1	1	non-DEG	+	non-DEG	0	0	0	0	gene:Solyc00g006890.1	384	LOW QUALITY:defective in meristem silencing 3 (AHRD V3.3 *-* AT3G49250.1)
Solyc00g006900	6520310	6520795	SL3.0ch00	+	2.49	1.78	11.0634	0.000880463	0.0136449	DEG	+	+DEG	4	2	28	26	gene:Solyc00g006900.1	486	LOW QUALITY:Phosphate transporter PHO1 like 3 (AHRD V3.3 --* A0A0B2RL68_GLYSO)
Solyc00g006903	6546894	6550102	SL3.0ch00	-	0	-1.18	0	1	1	non-DEG	+	non-DEG	0	0	0	0	gene:Solyc00g006903.1	1248	Photosystem I P700 chlorophyll a apoprotein A2 (AHRD V3.3 --* PSAB_CHAVU)
Solyc00g006907	6570447	6571017	SL3.0ch00	-	0	-1.18	0	1	1	non-DEG	+	non-DEG	0	0	0	0	gene:Solyc00g006907.1	489	DNA-BINDING TRANSCRIPTION FACTOR 2 (AHRD V3.3 --* AT3G18380.2)
Solyc00g007550	6649525	6650039	SL3.0ch00	-	-2.15	4.1	5.89668	0.0151694	0.11696	inbetween	-	inbetween	194	20	39	29	gene:Solyc00g007550.1	111	LOW QUALITY:formin-like protein (DUF1421) (AHRD V3.3 --* AT4G28300.1)
Solyc00g007560	6674573	6677033	SL3.0ch00	+	2.09	-1.02	0.940618	0.332119	0.745481	inbetween	+	inbetween	0	0	0	1	gene:Solyc00g007560.2	938	Serine/threonine protein phosphatase 7 long form isogeny (AHRD V3.3 *** A0A151S6S1_CAJCA)
Solyc00g007555	6675304	6677033	SL3.0ch00	+	0	-1.18	0	1	1	non-DEG	+	non-DEG	0	0	0	0	gene:Solyc00g007555.1	680	Serine/threonine protein phosphatase 7 long form isogeny (AHRD V3.3 *** A0A151RA30_CAJCA)
Solyc00g007570	6677277	6677501	SL3.0ch00	-	2.1	-1.02	0.943694	0.33133	0.745481	inbetween	+	inbetween	0	0	1	0	gene:Solyc00g007570.2	225	LOW QUALITY:Pectin lyase-like superfamily protein (AHRD V3.3 *-* AT1G02460.1)	GO:0004650;GO:0005975
Solyc00g007600	6689902	6693238	SL3.0ch00	-	1.94	-0.21	2.11977	0.145409	0.516842	inbetween	+	inbetween	0	1	4	3	gene:Solyc00g007600.2	1893	Meiotic recombination protein DMC1-like protein (AHRD V3.3 *-* W9RXM4_9ROSA)
Solyc00g007910	6877921	6878481	SL3.0ch00	-	0	-1.18	0	1	1	non-DEG	+	non-DEG	0	0	0	0	gene:Solyc00g007910.1	561	LOW QUALITY:Disease resistance protein (TIR-NBS-LRR class) family (AHRD V3.3 --* AT5G41750.2)
Solyc00g007920	6889914	6890411	SL3.0ch00	-	0	-1.18	0	1	1	non-DEG	+	non-DEG	0	0	0	0	gene:Solyc00g007920.1	366	organic cation/carnitine transporter 3 (AHRD V3.3 --* AT1G16390.1)
Solyc00g007925	6895675	6898252	SL3.0ch00	-	0	-1.18	0	1	1	non-DEG	+	non-DEG	0	0	0	0	gene:Solyc00g007925.1	1932	VEFS-Box of polycomb protein (AHRD V3.3 --* AT5G51230.1)
Solyc00g007930	6919019	6919608	SL3.0ch00	-	0	-1.18	0	1	1	non-DEG	+	non-DEG	0	0	0	0	gene:Solyc00g007930.1	489	NADH-ubiquinone oxidoreductase chain 5 (AHRD V3.3 --* NU5M_ARATH)
Solyc00g007950	6926268	6926603	SL3.0ch00	-	0	-1.18	0	1	1	non-DEG	+	non-DEG	0	0	0	0	gene:Solyc00g007950.1	336	minichromosome instability 12 (mis12)-like protein (AHRD V3.3 --* AT5G35520.1)
Solyc00g007960	6933960	6934602	SL3.0ch00	-	0	-1.18	0	1	1	non-DEG	+	non-DEG	0	0	0	0	gene:Solyc00g007960.1	426	SET domain-containing protein (AHRD V3.3 --* AT3G55080.1)
Solyc00g007970	6941163	6941525	SL3.0ch00	-	0	-1.18	0	1	1	non-DEG	+	non-DEG	0	0	0	0	gene:Solyc00g007970.1	363	DNA replication licensing factor MCM3 homolog 1 (AHRD V3.3 --* MCM31_MAIZE)
Solyc00g007980	6942188	6942523	SL3.0ch00	-	0	-1.18	0	1	1	non-DEG	+	non-DEG	0	0	0	0	gene:Solyc00g007980.1	336	sigma factor A (AHRD V3.3 --* AT1G64860.1)
Solyc00g007990	6956198	6956617	SL3.0ch00	+	0	-1.18	0	1	1	non-DEG	+	non-DEG	0	0	0	0	gene:Solyc00g007990.1	420	LOW QUALITY:Trans-resveratrol di-O-methyltransferase (AHRD V3.3 --* ROMT_VITVI)
Solyc00g008000	6967701	6974073	SL3.0ch00	-	0	-1.18	0	1	1	non-DEG	+	non-DEG	0	0	0	0	gene:Solyc00g008000.1	1647	LOW QUALITY:NIMA-related serine/threonine kinase 1 (AHRD V3.3 --* AT1G54510.4)
Solyc00g008010	6985551	6985748	SL3.0ch00	-	0	-1.18	0	1	1	non-DEG	+	non-DEG	0	0	0	0	gene:Solyc00g008010.1	198	LOW QUALITY:calcium-dependent protein kinase 23 (AHRD V3.3 --* AT4G04740.7)
Solyc00g008020	6990029	6991194	SL3.0ch00	-	0	-1.18	0	1	1	non-DEG	+	non-DEG	0	0	0	0	gene:Solyc00g008020.1	651	LOW QUALITY:50S ribosomal protein L22
Solyc00g008030	6992867	6993244	SL3.0ch00	-	0	-1.18	0	1	1	non-DEG	+	non-DEG	0	0	0	0	gene:Solyc00g008030.1	378	LOW QUALITY:SWIM zinc finger family protein / mitogen-activated protein kinase kinase kinase (MAPKKK)-like protein (AHRD V3.3 --* AT5G11620.2)
Solyc00g008040	7004363	7005181	SL3.0ch00	-	0	-1.18	0	1	1	non-DEG	+	non-DEG	0	0	0	0	gene:Solyc00g008040.1	252	LOW QUALITY:alpha/beta-Hydrolases superfamily protein (AHRD V3.3 --* AT4G25770.2)
Solyc00g008050	7054641	7055063	SL3.0ch00	-	0	-1.18	0	1	1	non-DEG	+	non-DEG	0	0	0	0	gene:Solyc00g008050.1	423	LOW QUALITY:HEAT repeat-containing protein (AHRD V3.3 --* AT5G16210.1)
Solyc00g008055	7064415	7069205	SL3.0ch00	-	-2.6	-1	1.77335	0.182968	0.543925	inbetween	-	inbetween	1	0	0	0	gene:Solyc00g008055.1	4509	syntaxin of plants 112 (AHRD V3.3 --* AT2G18260.2)
Solyc00g008060	7069400	7070304	SL3.0ch00	-	0	-1.18	0	1	1	non-DEG	+	non-DEG	0	0	0	0	gene:Solyc00g008060.1	537	LOW QUALITY:C2H2 type zinc finger transcription factor family (AHRD V3.3 --* AT1G49900.1)
Solyc00g008070	7080628	7081670	SL3.0ch00	+	0	-1.18	0	1	1	non-DEG	+	non-DEG	0	0	0	0	gene:Solyc00g008070.2	624	LOW QUALITY:Concanavalin A-like lectin protein kinase family protein (AHRD V3.3 --* AT2G43700.5)
Solyc00g008080	7082749	7083198	SL3.0ch00	-	0	-1.18	0	1	1	non-DEG	+	non-DEG	0	0	0	0	gene:Solyc00g008080.1	402	LOW QUALITY:nitrate transmembrane transporter (AHRD V3.3 --* AT5G50200.3)
Solyc00g008090	7082832	7086900	SL3.0ch00	-	0	-1.18	0	1	1	non-DEG	+	non-DEG	0	0	0	0	gene:Solyc00g008090.2	3084	DNA (cytosine-5)-methyltransferase 1A (AHRD V3.3 --* DNM1A_ORYSJ)
Solyc00g008100	7086429	7087321	SL3.0ch00	-	0	-1.18	0	1	1	non-DEG	+	non-DEG	0	0	0	0	gene:Solyc00g008100.1	585	spectrin beta chain, brain (AHRD V3.3 --* AT5G22450.3)
Solyc00g008110	7096509	7099931	SL3.0ch00	-	0	-1.18	0	1	1	non-DEG	+	non-DEG	0	0	0	0	gene:Solyc00g008110.1	1416	spectrin beta chain
Solyc00g008120	7105920	7106285	SL3.0ch00	-	0	-1.18	0	1	1	non-DEG	+	non-DEG	0	0	0	0	gene:Solyc00g008120.1	366	Transducin/WD40 repeat-like superfamily protein (AHRD V3.3 --* AT3G50390.1)
Solyc00g008130	7118401	7119747	SL3.0ch00	-	0	-1.18	0	1	1	non-DEG	+	non-DEG	0	0	0	0	gene:Solyc00g008130.1	477	LOW QUALITY:Fibronectin type III domain-containing protein (AHRD V3.3 --* AT3G24440.2)
Solyc00g008140	7120767	7121907	SL3.0ch00	-	0	-1.18	0	1	1	non-DEG	+	non-DEG	0	0	0	0	gene:Solyc00g008140.1	807	LOW QUALITY:Serine/threonine-protein kinase PBS1 (AHRD V3.3 --* A0A061DWS7_THECC)
Solyc00g008150	7144758	7145063	SL3.0ch00	-	0	-1.18	0	1	1	non-DEG	+	non-DEG	0	0	0	0	gene:Solyc00g008150.1	306	LOW QUALITY:Leucine-rich repeat protein kinase family protein isoform 1 (AHRD V3.3 --* A0A061GB47_THECC)
Solyc00g008160	7159415	7159867	SL3.0ch00	-	2.09	-1.02	0.940618	0.332119	0.745481	inbetween	+	inbetween	0	0	0	1	gene:Solyc00g008160.1	453	LOW QUALITY:Ubiquitin carboxyl-terminal hydrolase-related protein (AHRD V3.3 --* AT5G61950.1)
Solyc00g008165	7192283	7195663	SL3.0ch00	+	0	-1.18	0	1	1	non-DEG	+	non-DEG	0	0	0	0	gene:Solyc00g008165.1	1754	Membrane bound O-acyl transferase
Solyc00g008260	7279832	7279903	SL3.0ch00	+	0	-1.18	0	1	1	non-DEG	+	non-DEG	0	0	0	0	gene:Solyc00g008260.2	72	LOW QUALITY:Unknown protein (AHRD V3.3 )
Solyc00g008265	7291601	7292153	SL3.0ch00	+	0	-1.18	0	1	1	non-DEG	+	non-DEG	0	0	0	0	gene:Solyc00g008265.1	501	4'-phosphopantetheinyl transferase superfamily (AHRD V3.3 --* AT3G11470.8)
Solyc00g008270	7311769	7311933	SL3.0ch00	+	0	-1.18	0	1	1	non-DEG	+	non-DEG	0	0	0	0	gene:Solyc00g008270.1	165	LOW QUALITY:Regulator of chromosome condensation (RCC1) family with FYVE zinc finger domain-containing protein (AHRD V3.3 --* AT5G19420.2)
Solyc00g008570	7583021	7584122	SL3.0ch00	-	-1.32	10.49	3.16701	0.0751401	0.339216	inbetween	-	inbetween	5255	8379	6666	2396	gene:Solyc00g008570.2	152	SPA1-related 2 (AHRD V3.3 --* AT4G11110.1)
Solyc00g008580	7584183	7584389	SL3.0ch00	+	-2.84	13.39	6.97028	0.00828745	0.0757734	inbetween	-	inbetween	138579	10203	18718	10344	gene:Solyc00g008580.1	207	UDP-glucosyl transferase 73B5 (AHRD V3.3 --* AT2G15480.2)
Solyc00g008800	7659656	7659775	SL3.0ch00	-	0	-1.18	0	1	1	non-DEG	+	non-DEG	0	0	0	0	gene:Solyc00g008800.2	120	LOW QUALITY:B-box type zinc finger protein with CCT domain-containing protein (AHRD V3.3 --* AT5G48250.1)
Solyc00g008910	7695876	7696025	SL3.0ch00	+	0	-1.18	0	1	1	non-DEG	+	non-DEG	0	0	0	0	gene:Solyc00g008910.1	150	Ubiquitin fusion degradation UFD1 family protein (AHRD V3.3 --* AT4G38930.4)
Solyc00g008915	7734341	7737914	SL3.0ch00	-	0	-1.18	0	1	1	non-DEG	+	non-DEG	0	0	0	0	gene:Solyc00g008915.1	2940	ADP
Solyc00g009020	7795999	7799803	SL3.0ch00	+	-0.09	7.73	0.0416286	0.838329	1	non-DEG	-	non-DEG	851	676	1082	1188	gene:Solyc00g009020.3	868	MALE GAMETOPHYTE DEFECTIVE 1 (AHRD V3.3 *** AT2G21870.1)	GO:0009555
Solyc00g009030	7800749	7802222	SL3.0ch00	-	0.61	-0.28	0.255226	0.613419	1	non-DEG	+	non-DEG	1	1	2	3	gene:Solyc00g009030.2	1281	Sugar transporter protein 8	GO:0016021;GO:0022857;GO:0055085
Solyc00g009040	7813312	7818329	SL3.0ch00	+	-1.75	0.03	2.74274	0.0976971	0.407149	inbetween	-	inbetween	5	2	2	1	gene:Solyc00g009040.3	3217	Polyadenylate-binding protein (AHRD V3.3 *** M1CCI5_SOLTU)	GO:0003723
Solyc00g009050	7819850	7822149	SL3.0ch00	-	-0.1	1.02	0.0118234	0.913412	1	non-DEG	-	non-DEG	3	8	11	6	gene:Solyc00g009050.2	1611	UPF0544 protein C5orf45 isogeny (AHRD V3.3 *** A0A151T4T7_CAJCA)
Solyc00g009060	7826191	7828423	SL3.0ch00	+	0	2.53	1.90763e-05	0.996515	1	non-DEG	-	non-DEG	24	14	32	27	gene:Solyc00g009060.3	763	Hypoxanthine-guanine phosphoribosyltransferase (AHRD V3.3 *** AT1G71750.1)	GO:0009116
Solyc00g009070	7828931	7829317	SL3.0ch00	-	0	-1.18	0	1	1	non-DEG	+	non-DEG	0	0	0	0	gene:Solyc00g009070.1	387	LOW QUALITY:Transmembrane protein
Solyc00g009080	7831232	7831705	SL3.0ch00	+	-0.08	3.38	0.0245152	0.875581	1	non-DEG	-	non-DEG	45	28	42	66	gene:Solyc00g009080.3	474	Late embryogenesis abundant protein
Solyc00g009090	7836838	7841622	SL3.0ch00	-	0.65	1.35	0.520355	0.47069	0.90812	non-DEG	+	non-DEG	11	1	13	15	gene:Solyc00g009090.3	4645	LRR receptor-like kinase (AHRD V3.3 *** A0A072VNN3_MEDTR)
Solyc00g009100	7847226	7854022	SL3.0ch00	-	-0.38	5.31	0.639041	0.424058	0.855817	inbetween	-	inbetween	132	168	172	207	gene:Solyc00g009100.3	1868	30S ribosomal protein S1 (AHRD V3.3 *** A0A072VPA0_MEDTR)
Solyc00g009110	7873112	7880752	SL3.0ch00	+	-0.08	6.75	0.0274429	0.868425	1	non-DEG	-	non-DEG	358	394	643	511	gene:Solyc00g009110.3	1963	inositol-1	GO:0046856
Solyc00g009120	7881498	7886534	SL3.0ch00	+	0.4	3.48	0.633987	0.425897	0.857894	inbetween	+	inbetween	29	34	65	70	gene:Solyc00g009120.3	603	Short-chain dehydrogenase/reductase family protein (AHRD V3.3 *** D7LXC9_ARALL)
Solyc00g009140	7887381	7891413	SL3.0ch00	+	-0.51	3.72	0.865008	0.352341	0.773067	inbetween	-	inbetween	41	60	50	67	gene:Solyc00g009140.3	697	NAD(P)-binding Rossmann-fold superfamily protein (AHRD V3.3 *** AT4G09750.1)
Solyc00g009141	7896240	7897016	SL3.0ch00	-	0.68	4.58	1.33263	0.248338	0.664315	inbetween	+	inbetween	45	75	205	114	gene:Solyc00g009141.1	687	Microsomal signal peptidase 25 kDa subunit (AHRD V3.3 *-* G7KBX4_MEDTR)	GO:0005787;GO:0006465;GO:0008233;GO:0016021
Solyc00g009142	8040914	8041683	SL3.0ch00	+	0	-1.18	0	1	1	non-DEG	+	non-DEG	0	0	0	0	gene:Solyc00g009142.1	630	zein-binding protein (Protein of unknown function
Solyc00g009143	8050017	8050764	SL3.0ch00	+	0	-1.18	0	1	1	non-DEG	+	non-DEG	0	0	0	0	gene:Solyc00g009143.1	624	Glycosyltransferase (AHRD V3.3 --* D8TBD0_SELML)
Solyc00g009144	8089350	8089866	SL3.0ch00	+	0	-1.18	0	1	1	non-DEG	+	non-DEG	0	0	0	0	gene:Solyc00g009144.1	464	Glutamate receptor (AHRD V3.3 --* D7LTV3_ARALL)
Solyc00g009145	8109168	8178742	SL3.0ch00	+	2.09	-1.02	0.940618	0.332119	0.745481	inbetween	+	inbetween	0	0	0	1	gene:Solyc00g009145.1	1486	4'-phosphopantetheinyl transferase superfamily (AHRD V3.3 -** AT3G11470.9)
Solyc00g009146	8202144	8215570	SL3.0ch00	-	2.87	0.28	3.62192	0.057023	0.292776	inbetween	+	inbetween	0	1	2	12	gene:Solyc00g009146.1	2023	Protein phosphatase 2C family protein (AHRD V3.3 --* AT2G46920.4)
Solyc00g009540	8209884	8210678	SL3.0ch00	-	0	-1.18	0	1	1	non-DEG	+	non-DEG	0	0	0	0	gene:Solyc00g009540.1	702	PIF1 helicase (AHRD V3.3 *** G7J5Q6_MEDTR)
Solyc00g009148	8300358	8307267	SL3.0ch00	+	2.09	-1.02	0.940618	0.332119	0.745481	inbetween	+	inbetween	0	0	0	1	gene:Solyc00g009148.1	3132	O-glucosyltransferase rumi-like protein (DUF821) (AHRD V3.3 --* AT1G07220.1)
Solyc00g009650	8316070	8316387	SL3.0ch00	-	0	-1.18	0	1	1	non-DEG	+	non-DEG	0	0	0	0	gene:Solyc00g009650.1	318	LOW QUALITY:SGNH hydrolase-type esterase superfamily protein (AHRD V3.3 --* AT3G11210.1)
Solyc00g009760	8406084	8407014	SL3.0ch00	+	-1.96	11.7	6.1976	0.0127924	0.104489	inbetween	-	inbetween	29452	9932	11258	3741	gene:Solyc00g009760.2	478	LOW QUALITY:Senescence-associated protein (AHRD V3.3 *-* A0A072THZ1_MEDTR)
Solyc00g009765	8626892	8627613	SL3.0ch00	+	0	-1.18	0	1	1	non-DEG	+	non-DEG	0	0	0	0	gene:Solyc00g009765.1	618	Acetolactate synthase (AHRD V3.3 --* A0A0D6A5Q0_ECHCG)
Solyc00g010410	8776038	8776193	SL3.0ch00	+	0	-1.18	0	1	1	non-DEG	+	non-DEG	0	0	0	0	gene:Solyc00g010410.1	156	LOW QUALITY:SNARE-like superfamily protein (AHRD V3.3 --* AT4G10170.2)
Solyc00g010420	8822427	8822597	SL3.0ch00	+	0	-1.18	0	1	1	non-DEG	+	non-DEG	0	0	0	0	gene:Solyc00g010420.1	171	LOW QUALITY:Serinc-domain containing serine and sphingolipid biosynthesis protein (AHRD V3.3 --* AT2G33205.6)
Solyc06g024330	8835978	8849896	SL3.0ch00	+	0	-1.18	0	1	1	non-DEG	+	non-DEG	0	0	0	0	gene:Solyc06g024330.2	87	LOW QUALITY:Ypt/Rab-GAP domain of gyp1p superfamily protein (AHRD V3.3 --* AT4G28550.3)
Solyc00g010520	8837348	8837560	SL3.0ch00	-	0	-1.18	0	1	1	non-DEG	+	non-DEG	0	0	0	0	gene:Solyc00g010520.1	213	LOW QUALITY:Calmodulin binding protein-like protein (AHRD V3.3 --* AT5G62570.4)
Solyc00g010525	8854261	8856638	SL3.0ch00	+	-1.27	13.72	1.54056	0.214535	0.602078	inbetween	-	inbetween	43732	82173	77644	9073	gene:Solyc00g010525.1	1428	Tetratricopeptide repeat (TPR)-like superfamily protein (AHRD V3.3 --* AT5G46400.3)
Solyc00g010530	8854671	8854847	SL3.0ch00	-	-6.21	0.47	8.01357	0.0046428	0.0492339	DEG	-	-DEG	16	0	0	0	gene:Solyc00g010530.1	177	protein FLOWERING locus D-like protein (AHRD V3.3 --* AT3G10390.4)
Solyc00g010750	8950493	8954513	SL3.0ch00	-	-1.44	-0.36	1.10595	0.292965	0.735507	inbetween	-	inbetween	4	0	1	1	gene:Solyc00g010750.2	2550	Guanylate-binding family protein (AHRD V3.3 *-* AT5G46070.1)	GO:0003924;GO:0005525
Solyc00g010760	8954709	8955572	SL3.0ch00	-	0	-1.18	0	1	1	non-DEG	+	non-DEG	0	0	0	0	gene:Solyc00g010760.1	699	LOW QUALITY:DNA helicase homolog
Solyc00g010755	8971979	8974152	SL3.0ch00	-	3.81	-0.62	3.36496	0.0665974	0.314452	inbetween	+	inbetween	0	0	0	4	gene:Solyc00g010755.1	268	D-alanine-D-alanine ligase (AHRD V3.3 *-* G7KW01_MEDTR)	GO:0005524
Solyc00g010780	8974624	8974782	SL3.0ch00	-	0	-1.18	0	1	1	non-DEG	+	non-DEG	0	0	0	0	gene:Solyc00g010780.1	159	LOW QUALITY:F-box and associated interaction domains-containing protein (AHRD V3.3 --* AT2G18780.1)
Solyc00g010930	9021960	9022118	SL3.0ch00	+	0	-1.18	0	1	1	non-DEG	+	non-DEG	0	0	0	0	gene:Solyc00g010930.1	159	LOW QUALITY:Peroxidase superfamily protein (AHRD V3.3 --* AT4G36430.1)
Solyc00g011150	9130882	9131088	SL3.0ch00	-	-1.63	10.95	3.10768	0.077924	0.348234	inbetween	-	inbetween	14486	7117	9279	1292	gene:Solyc00g011150.1	207	LOW QUALITY:photosystem II stability/assembly factor
Solyc00g011160	9131190	9131662	SL3.0ch00	+	-2.67	13.93	6.5954	0.0102243	0.0891955	inbetween	-	inbetween	197503	15405	19462	27663	gene:Solyc00g011160.2	288	Glucan endo-1
Solyc00g011170	9132049	9132267	SL3.0ch00	-	-1.86	6.08	3.33953	0.0676341	0.315361	inbetween	-	inbetween	408	333	299	21	gene:Solyc00g011170.1	219	LOW QUALITY:Senescence-associated protein
Solyc00g011175	9161659	9163588	SL3.0ch00	+	0	-1.18	0	1	1	non-DEG	+	non-DEG	0	0	0	0	gene:Solyc00g011175.1	1784	thiazole biosynthetic enzyme
Solyc03g043580	9311778	9313403	SL3.0ch00	+	2.1	-1.02	0.943694	0.33133	0.745481	inbetween	+	inbetween	0	0	1	0	gene:Solyc03g043580.2	1308	B3 domain-containing transcription factor VRN1 (AHRD V3.3 *** A0A0B0MJI2_GOSAR)
Solyc00g011670	9318546	9318728	SL3.0ch00	-	0	-1.18	0	1	1	non-DEG	+	non-DEG	0	0	0	0	gene:Solyc00g011670.1	183	LOW QUALITY:NAC-like
Solyc00g011673	9367434	9368442	SL3.0ch00	+	0	-1.18	0	1	1	non-DEG	+	non-DEG	0	0	0	0	gene:Solyc00g011673.1	699	ABC transporter G family member 5 (AHRD V3.3 --* AB5G_ORYSJ)
Solyc00g011677	9373933	9375155	SL3.0ch00	+	4.12	-0.51	4.33549	0.0373257	0.217721	inbetween	+	inbetween	0	0	3	2	gene:Solyc00g011677.1	921	histone-lysine N-methyltransferase SUVR5 (AHRD V3.3 --* AT2G23740.6)
Solyc00g011870	9376795	9381599	SL3.0ch00	-	0	-1.18	0	1	1	non-DEG	+	non-DEG	0	0	0	0	gene:Solyc00g011870.1	369	LOW QUALITY:Protein phosphatase 2C family protein (AHRD V3.3 *-* AT4G31860.1)	GO:0003824
Solyc00g011880	9384472	9387367	SL3.0ch00	+	-0.28	2.93	0.25539	0.613305	1	non-DEG	-	non-DEG	25	29	37	35	gene:Solyc00g011880.3	863	Protein AIG2-like protein (AHRD V3.3 *** A0A0B0P003_GOSAR)
Solyc00g011890	9387619	9403098	SL3.0ch00	-	0.97	5.5	3.51217	0.0609194	0.308032	inbetween	+	inbetween	131	84	209	453	gene:Solyc00g011890.3	3346	L-arabinokinase (AHRD V3.3 *** ARAK_ARATH)
Solyc00g011895	9478080	9480322	SL3.0ch00	+	0	-1.18	0	1	1	non-DEG	+	non-DEG	0	0	0	0	gene:Solyc00g011895.1	525	Lectin-B (AHRD V3.3 --* LECB_PHYAM)
Solyc00g012430	9553104	9553280	SL3.0ch00	+	-3.21	12.63	7.06089	0.0078785	0.0730994	inbetween	-	inbetween	88403	3331	7167	6581	gene:Solyc00g012430.1	177	LOW QUALITY:alpha/beta-Hydrolases superfamily protein (AHRD V3.3 --* AT5G27320.1)
Solyc00g012435	9555250	9556796	SL3.0ch00	-	1.3	-0.05	1.06879	0.30122	0.745481	inbetween	+	inbetween	2	0	2	6	gene:Solyc00g012435.1	1314	spectrin beta chain
Solyc00g012440	9565324	9565704	SL3.0ch00	+	0.14	13.81	0.0110467	0.916294	1	non-DEG	+	non-DEG	14771	70973	160124	4802	gene:Solyc00g012440.1	381	Senescence-associated protein (AHRD V3.3 *-* A0A072THH1_MEDTR)
Solyc00g012540	9576386	9578117	SL3.0ch00	-	-2.6	-1	1.77335	0.182968	0.543925	inbetween	-	inbetween	1	0	0	0	gene:Solyc00g012540.1	1113	LOW QUALITY:Zinc finger transcription factor 3
Solyc00g012640	9598213	9603228	SL3.0ch00	-	0	-1.18	0	1	1	non-DEG	+	non-DEG	0	0	0	0	gene:Solyc00g012640.1	1500	LOW QUALITY:DNA (Cytosine-5)-methyltransferase DRM1/2 (AHRD V3.3 *** G7IVR5_MEDTR)
Solyc00g012650	9607895	9608272	SL3.0ch00	+	0	-1.18	0	1	1	non-DEG	+	non-DEG	0	0	0	0	gene:Solyc00g012650.1	378	LOW QUALITY:5-methyltetrahydropteroyltriglutamate--homocysteine methyltransferase 2 (AHRD V3.3 --* METE2_ARATH)
Solyc00g012660	9608925	9610418	SL3.0ch00	-	0	-1.18	0	1	1	non-DEG	+	non-DEG	0	0	0	0	gene:Solyc00g012660.1	1218	LOW QUALITY:F-box protein (AHRD V3.3 *** G7IVR9_MEDTR)
Solyc00g012670	9613487	9615578	SL3.0ch00	-	0	-1.18	0	1	1	non-DEG	+	non-DEG	0	0	0	0	gene:Solyc00g012670.2	441	LOW QUALITY:5'adenylylphosphosulfate reductase 2 (AHRD V3.3 --* AT1G62180.2)
Solyc00g012680	9618053	9621975	SL3.0ch00	-	0	-1.18	0	1	1	non-DEG	+	non-DEG	0	0	0	0	gene:Solyc00g012680.1	378	LOW QUALITY:D111/G-patch Zinc finger
Solyc00g012690	9622274	9624361	SL3.0ch00	-	0	-1.18	0	1	1	non-DEG	+	non-DEG	0	0	0	0	gene:Solyc00g012690.1	2004	LOW QUALITY:Ovarian tumour	GO:0006355
Solyc00g012700	9626709	9627415	SL3.0ch00	-	0	-1.18	0	1	1	non-DEG	+	non-DEG	0	0	0	0	gene:Solyc00g012700.2	707	LOW QUALITY:FAR1 DNA-binding domain protein (AHRD V3.3 *** G7JKD1_MEDTR)
Solyc00g012702	9627823	9632013	SL3.0ch00	+	2.09	-1.02	0.940618	0.332119	0.745481	inbetween	+	inbetween	0	0	0	1	gene:Solyc00g012702.1	1986	S-acyltransferase (AHRD V3.3 --* A0A0Q3JEE4_BRADI)
Solyc00g012704	9688376	9696804	SL3.0ch00	-	0	-1.18	0	1	1	non-DEG	+	non-DEG	0	0	0	0	gene:Solyc00g012704.1	4137	Pex2/Pex12 N-terminal domain-containing protein / zinc finger (C3HC4-type RING finger) family protein (AHRD V3.3 --* AT1G79810.2)
Solyc00g012706	9699804	9705530	SL3.0ch00	-	0	-1.18	0	1	1	non-DEG	+	non-DEG	0	0	0	0	gene:Solyc00g012706.1	444	mediator of RNA polymerase II transcription subunit (AHRD V3.3 --* AT1G23230.3)
Solyc00g012708	9705567	9708087	SL3.0ch00	-	0	-1.18	0	1	1	non-DEG	+	non-DEG	0	0	0	0	gene:Solyc00g012708.1	1125	RNA polymerase beta chain (AHRD V3.3 --* A1XKF3_9MAGN)
Solyc00g013110	9718823	9719089	SL3.0ch00	-	-1.06	-0.48	0.500371	0.479337	0.917577	non-DEG	-	non-DEG	3	0	0	2	gene:Solyc00g013110.1	267	LOW QUALITY:Glutathione S-transferase U4 (AHRD V3.3 --* GSTU4_ARATH)
Solyc00g013120	9722608	9726388	SL3.0ch00	-	0.74	4.36	2.4456	0.117854	0.450417	inbetween	+	inbetween	72	36	121	158	gene:Solyc00g013120.3	366	LOW protein: NADH-ubiquinone oxidoreductase chain-like protein (AHRD V3.3 *-* ATMG01330.1)
Solyc00g013130	9726553	9727452	SL3.0ch00	-	0.66	5.91	0.894635	0.344224	0.762555	inbetween	+	inbetween	276	72	214	600	gene:Solyc00g013130.3	789	NADH dehydrogenase subunit 2 (AHRD V3.3 *-* A0A1B4ZAZ9_IPONI)
Solyc00g013133	9727461	9727784	SL3.0ch00	-	0.56	4.23	1.07979	0.298745	0.743547	inbetween	+	inbetween	80	29	100	143	gene:Solyc00g013133.1	267	Caffeoyl-CoA O-methyltransferase (AHRD V3.3 --* CAMT_MESCR)
Solyc00g013137	9727831	9730078	SL3.0ch00	-	-0.14	5.1	0.0455437	0.831007	1	non-DEG	-	non-DEG	222	47	147	211	gene:Solyc00g013137.1	414	NADH dehydrogenase subunit 2 (AHRD V3.3 *-* D5I397_CITLA)
Solyc00g013140	9735781	9737602	SL3.0ch00	-	-0.4	8.62	0.506373	0.476713	0.915003	non-DEG	-	non-DEG	2288	988	1385	2393	gene:Solyc00g013140.2	1381	NADH-ubiquinone oxidoreductase chain 5 (AHRD V3.3 *** NU5M_WHEAT)	GO:0008137;GO:0042773;GO:0055114
Solyc00g013150	9738649	9738942	SL3.0ch00	+	-0.77	3.7	0.762718	0.382479	0.810854	inbetween	-	inbetween	114	10	45	58	gene:Solyc00g013150.1	294	LOW QUALITY:U-box domain-containing protein kinase family protein (AHRD V3.3 --* AT5G61550.4)
Solyc00g013155	9738954	9739388	SL3.0ch00	-	-0.17	6.86	0.0474301	0.827597	1	non-DEG	-	non-DEG	841	113	480	737	gene:Solyc00g013155.1	399	Cytochrome c oxidase subunit 2 (AHRD V3.3 *-* F8K8N5_BRANA)
Solyc00g013160	9741248	9741809	SL3.0ch00	-	-0.72	4.34	1.64335	0.199867	0.575266	inbetween	-	inbetween	142	43	78	89	gene:Solyc00g013160.2	562	NADH dehydrogenase subunit 4 (AHRD V3.3 *-* A0A142D7X4_ORYMI)
Solyc00g013170	9742382	9742591	SL3.0ch00	+	-1.01	1.81	1.86696	0.171824	0.543925	inbetween	-	inbetween	24	7	13	10	gene:Solyc00g013170.1	210	LOW QUALITY:myosin family protein with Dil (AHRD V3.3 --* AT5G20490.2)
Solyc00g013180	9743121	9744467	SL3.0ch00	-	-0.02	7.01	0.00164804	0.967618	1	non-DEG	-	non-DEG	540	373	731	682	gene:Solyc00g013180.1	531	NADH-ubiquinone oxidoreductase chain 4 (AHRD V3.3 *-* A0A142I0Y7_NICSY)	GO:0008137;GO:0042773;GO:0055114
Solyc00g013181	9745196	9755341	SL3.0ch00	-	-0.26	1.39	0.0785904	0.779217	1	non-DEG	-	non-DEG	16	2	13	9	gene:Solyc00g013181.1	339	S-adenosyl-L-methionine-dependent methyltransferases superfamily protein (AHRD V3.3 --* AT1G08125.3)
Solyc00g013183	9793158	9797940	SL3.0ch00	-	0	-1.18	0	1	1	non-DEG	+	non-DEG	0	0	0	0	gene:Solyc00g013183.1	1197	50S ribosomal protein L5
Solyc00g013184	9895539	9899753	SL3.0ch00	+	0	-1.18	0	1	1	non-DEG	+	non-DEG	0	0	0	0	gene:Solyc00g013184.1	1608	ubiquinone biosynthesis COQ9-like protein (AHRD V3.3 --* AT1G19140.1)
Solyc00g013185	9899787	9900314	SL3.0ch00	+	0	-1.18	0	1	1	non-DEG	+	non-DEG	0	0	0	0	gene:Solyc00g013185.1	433	EXS (ERD1/XPR1/SYG1) family protein (AHRD V3.3 --* AT2G32295.2)
Solyc00g013186	9908681	9915004	SL3.0ch00	+	0	-1.18	0	1	1	non-DEG	+	non-DEG	0	0	0	0	gene:Solyc00g013186.1	1845	Homogentisate phytyltransferase 1
Solyc00g013188	9965269	9966814	SL3.0ch00	+	-2.6	-1	1.77335	0.182968	0.543925	inbetween	-	inbetween	1	0	0	0	gene:Solyc00g013188.1	612	Disease resistance protein (TIR-NBS-LRR class) family (AHRD V3.3 --* AT3G44400.5)
Solyc00g014170	9968729	9969013	SL3.0ch00	+	0	-1.18	0	1	1	non-DEG	+	non-DEG	0	0	0	0	gene:Solyc00g014170.1	285	LOW QUALITY:D111/G-patch domain-containing protein (AHRD V3.3 --* AT4G34140.9)
Solyc00g014180	9971605	9972826	SL3.0ch00	+	0	-1.18	0	1	1	non-DEG	+	non-DEG	0	0	0	0	gene:Solyc00g014180.1	393	Unknown protein (AHRD V3.3 )
Solyc00g014190	9987584	9987799	SL3.0ch00	+	-2.6	-1	1.77335	0.182968	0.543925	inbetween	-	inbetween	1	0	0	0	gene:Solyc00g014190.1	216	Phospholipase D alpha 1 (AHRD V3.3 --* PLDA1_CYNCA)
Solyc00g014290	10010145	10010691	SL3.0ch00	-	0	-1.18	0	1	1	non-DEG	+	non-DEG	0	0	0	0	gene:Solyc00g014290.1	327	LOW QUALITY:Disease resistance protein (TIR-NBS-LRR class) family (AHRD V3.3 --* AT5G49140.1)
Solyc00g014390	10024074	10024340	SL3.0ch00	+	0	-1.18	0	1	1	non-DEG	+	non-DEG	0	0	0	0	gene:Solyc00g014390.1	267	LOW QUALITY:F-box family protein (AHRD V3.3 *-* AT3G06240.1)
Solyc00g014395	10048779	10053531	SL3.0ch00	+	0	-1.18	0	1	1	non-DEG	+	non-DEG	0	0	0	0	gene:Solyc00g014395.1	1862	Pentatricopeptide repeat (PPR) superfamily protein (AHRD V3.3 --* AT3G14730.1)
Solyc00g014790	10110907	10113422	SL3.0ch00	+	-1.06	3	3.20313	0.0734974	0.333865	inbetween	-	inbetween	28	42	27	28	gene:Solyc00g014790.2	848	LOW QUALITY:P-loop nucleoside triphosphate hydrolase superfamily protein (AHRD V3.3 --* AT5G37165.1)
Solyc00g014800	10113426	10113917	SL3.0ch00	-	-1.15	1.78	2.4536	0.117255	0.448987	inbetween	-	inbetween	23	8	13	8	gene:Solyc00g014800.1	492	Zinc finger family protein (AHRD V3.3 *-* B9GFF8_POPTR)
Solyc00g014810	10115721	10115885	SL3.0ch00	-	1.17	-0.49	0.659499	0.416737	0.847021	inbetween	+	inbetween	0	1	2	2	gene:Solyc00g014810.1	165	LOW QUALITY:hypoxia-responsive family protein / zinc finger (C3HC4-type RING finger) family protein (AHRD V3.3 --* AT3G48030.2)
Solyc00g014820	10116236	10117151	SL3.0ch00	+	-0.55	1.81	0.762279	0.382616	0.811021	inbetween	-	inbetween	15	11	12	16	gene:Solyc00g014820.2	700	LOW QUALITY:Pentatricopeptide repeat (PPR) superfamily protein (AHRD V3.3 --* AT5G65560.3)
Solyc00g014830	10119533	10125614	SL3.0ch00	-	0.59	10.26	1.23236	0.266948	0.693445	inbetween	+	inbetween	3677	3146	7728	8661	gene:Solyc00g014830.3	1665	NADH dehydrogenase subunit 7 (AHRD V3.3 *** A0A0C5B9X5_9SOLA)
Solyc00g014840	10125787	10126128	SL3.0ch00	+	0.29	6.55	0.295484	0.586728	1	non-DEG	+	non-DEG	443	173	712	421	gene:Solyc00g014840.1	342	LOW QUALITY:Basic-leucine zipper (bZIP) transcription factor family protein (AHRD V3.3 --* AT2G31370.7)
Solyc00g014850	10127004	10127315	SL3.0ch00	-	-0.16	7.88	0.103162	0.748068	1	non-DEG	-	non-DEG	1236	573	1227	1242	gene:Solyc00g014850.1	312	LOW QUALITY:Transcription factor jumonji (jmj) family protein / zinc finger (C5HC2 type) family protein (AHRD V3.3 --* AT1G08620.4)
Solyc00g014860	10127928	10128237	SL3.0ch00	-	-0.04	2.37	0.00377344	0.951018	1	non-DEG	-	non-DEG	10	22	23	29	gene:Solyc00g014860.1	237	LOW QUALITY:Pectin lyase-like superfamily protein (AHRD V3.3 --* AT3G61490.5)
Solyc00g014960	10131942	10136228	SL3.0ch00	-	0	-1.18	0	1	1	non-DEG	+	non-DEG	0	0	0	0	gene:Solyc00g014960.1	1968	LOW QUALITY:F-box and associated interaction domain protein (AHRD V3.3 *** G8A1M6_MEDTR)
Solyc00g014970	10137406	10139739	SL3.0ch00	+	-2.6	-1	1.77335	0.182968	0.543925	inbetween	-	inbetween	1	0	0	0	gene:Solyc00g014970.1	1101	LOW QUALITY:PIF1-like helicase (AHRD V3.3 *** G7JXT1_MEDTR)	GO:0000723;GO:0003678;GO:0006281
Solyc00g014980	10140293	10146724	SL3.0ch00	+	0	-1.18	0	1	1	non-DEG	+	non-DEG	0	0	0	0	gene:Solyc00g014980.1	1524	LOW QUALITY:F-box protein interaction domain protein (AHRD V3.3 *** G7IVR2_MEDTR)
Solyc00g014990	10149019	10149777	SL3.0ch00	-	0	-1.18	0	1	1	non-DEG	+	non-DEG	0	0	0	0	gene:Solyc00g014990.2	337	LOW QUALITY:cyclic nucleotide-gated channel 16 (AHRD V3.3 --* AT3G48010.1)
Solyc00g014995	10149514	10149777	SL3.0ch00	+	0	-1.18	0	1	1	non-DEG	+	non-DEG	0	0	0	0	gene:Solyc00g014995.1	264	LOW QUALITY:UPF0496 plant-like protein (AHRD V3.3 *** G8A1M2_MEDTR)
Solyc00g015000	10151972	10152463	SL3.0ch00	-	0	-1.18	0	1	1	non-DEG	+	non-DEG	0	0	0	0	gene:Solyc00g015000.1	492	LOW QUALITY:DNA (Cytosine-5-)-methyltransferase (AHRD V3.3 *-* A0A0K9NUB4_ZOSMR)	GO:0006306
Solyc00g015600	10265308	10265463	SL3.0ch00	-	0.31	-0.73	0.0357743	0.849982	1	non-DEG	+	non-DEG	1	0	0	2	gene:Solyc00g015600.1	156	LOW QUALITY:Ethylene receptor 3 (AHRD V3.3 --* ETR3_ORYSJ)
Solyc00g015720	10275617	10278414	SL3.0ch00	-	0	-1.18	0	1	1	non-DEG	+	non-DEG	0	0	0	0	gene:Solyc00g015720.1	1563	LOW QUALITY:transferring glycosyl group transferase (DUF604) (AHRD V3.3 *** AT5G41460.1)
Solyc00g015730	10281203	10281487	SL3.0ch00	-	0	-1.18	0	1	1	non-DEG	+	non-DEG	0	0	0	0	gene:Solyc00g015730.2	285	LOW QUALITY:Zinc finger family protein (AHRD V3.3 *-* D7LKF9_ARALL)
Solyc00g015733	10284549	10286072	SL3.0ch00	+	0	-1.18	0	1	1	non-DEG	+	non-DEG	0	0	0	0	gene:Solyc00g015733.1	885	Aldo/keto reductase family protein (AHRD V3.3 *** D7LKP7_ARALL)	GO:0016491;GO:0055114
Solyc00g015735	10340022	10351896	SL3.0ch00	+	0	-1.18	0	1	1	non-DEG	+	non-DEG	0	0	0	0	gene:Solyc00g015735.1	5446	Bifunctional dihydrofolate reductase-thymidylate synthase (AHRD V3.3 --* DRTS_SOYBN)
Solyc00g015737	10357518	10361092	SL3.0ch00	-	0	-1.18	0	1	1	non-DEG	+	non-DEG	0	0	0	0	gene:Solyc00g015737.1	2847	serine/threonine-protein kinase NEK5 (AHRD V3.3 --* AT3G44200.2)
Solyc00g016470	10395624	10396083	SL3.0ch00	-	0	-1.18	0	1	1	non-DEG	+	non-DEG	0	0	0	0	gene:Solyc00g016470.1	189	LOW QUALITY:Transmembrane protein
Solyc00g016480	10397790	10398528	SL3.0ch00	-	0	-1.18	0	1	1	non-DEG	+	non-DEG	0	0	0	0	gene:Solyc00g016480.1	552	LOW QUALITY:Zinc finger MYM-type protein 1 (AHRD V3.3 *-* A0A0B2QVQ7_GLYSO)
Solyc00g016490	10400874	10402053	SL3.0ch00	+	0	-1.18	0	1	1	non-DEG	+	non-DEG	0	0	0	0	gene:Solyc00g016490.1	879	LOW QUALITY:F-box protein interaction domain protein (AHRD V3.3 *-* G7IVQ0_MEDTR)
Solyc00g016590	10422651	10423921	SL3.0ch00	+	0	-1.18	0	1	1	non-DEG	+	non-DEG	0	0	0	0	gene:Solyc00g016590.2	930	LOW QUALITY:alpha/beta-Hydrolases superfamily protein (AHRD V3.3 --* AT3G61680.3)
Solyc00g016790	10446494	10446655	SL3.0ch00	+	0	-1.18	0	1	1	non-DEG	+	non-DEG	0	0	0	0	gene:Solyc00g016790.1	162	LOW QUALITY:xylose isomerase family protein (AHRD V3.3 --* AT5G57655.2)
Solyc00g016900	10464464	10468260	SL3.0ch00	-	0	-1.18	0	1	1	non-DEG	+	non-DEG	0	0	0	0	gene:Solyc00g016900.1	381	LOW QUALITY:Peptidase family C54 protein (AHRD V3.3 --* AT3G59950.5)
Solyc00g016910	10468582	10471810	SL3.0ch00	-	0	-1.18	0	1	1	non-DEG	+	non-DEG	0	0	0	0	gene:Solyc00g016910.1	276	LOW QUALITY:DNA damage-inducible protein 1 (AHRD V3.3 --* F4JC86_ARATH)
Solyc00g016915	10475057	10478306	SL3.0ch00	+	0	-1.18	0	1	1	non-DEG	+	non-DEG	0	0	0	0	gene:Solyc00g016915.1	1339	ABC transporter C family member 5 (AHRD V3.3 --* AB5C_ARATH)
Solyc00g017210	10509427	10510907	SL3.0ch00	+	0	-1.18	0	1	1	non-DEG	+	non-DEG	0	0	0	0	gene:Solyc00g017210.2	1134	Actin (AHRD V3.3 *** ACT_GOSHI)
Solyc00g017220	10511454	10512248	SL3.0ch00	-	0	-1.18	0	1	1	non-DEG	+	non-DEG	0	0	0	0	gene:Solyc00g017220.2	795	Phantastica-like MYB protein (AHRD V3.3 *** Q84NB7_ESCCA)	GO:0005634;GO:0006351;GO:0010338
Solyc00g017230	10517894	10519631	SL3.0ch00	-	0	-1.18	0	1	1	non-DEG	+	non-DEG	0	0	0	0	gene:Solyc00g017230.1	789	Expansin (AHRD V3.3 *** A4GWU6_LITCN)
Solyc00g017235	10543076	10545966	SL3.0ch00	+	0	-1.18	0	1	1	non-DEG	+	non-DEG	0	0	0	0	gene:Solyc00g017235.1	510	Maturase K (AHRD V3.3 --* MATK_PICEN)
Solyc00g017540	10560571	10560953	SL3.0ch00	+	8.64	2.63	46.8005	7.85952e-12	1.76805e-09	DEG	+	+DEG	0	0	58	64	gene:Solyc00g017540.2	307	Signal recognition particle subunit SRP72 (AHRD V3.3 *-* K4D938_SOLLC)	GO:0006614
Solyc00g017550	10564436	10564815	SL3.0ch00	+	8.17	2.21	37.7487	8.04706e-10	1.01348e-07	DEG	+	+DEG	0	0	40	48	gene:Solyc00g017550.2	304	Signal recognition particle subunit SRP72 (AHRD V3.3 *-* K4D938_SOLLC)	GO:0006614
Solyc00g017760	10585166	10585381	SL3.0ch00	-	0	-1.18	0	1	1	non-DEG	+	non-DEG	0	0	0	0	gene:Solyc00g017760.1	216	LOW QUALITY:Chalcone synthase B (AHRD V3.3 --* CHSB_IPOTR)
Solyc00g017860	10594795	10595049	SL3.0ch00	+	0	-1.18	0	1	1	non-DEG	+	non-DEG	0	0	0	0	gene:Solyc00g017860.1	255	LOW QUALITY:FAD/NAD(P)-binding oxidoreductase family protein (AHRD V3.3 *-* AT5G39940.1)	GO:0016491;GO:0055114
Solyc00g017870	10597031	10597937	SL3.0ch00	+	0	-1.18	0	1	1	non-DEG	+	non-DEG	0	0	0	0	gene:Solyc00g017870.1	768	LOW QUALITY:translocon at the outer envelope membrane of chloroplasts 159 (AHRD V3.3 --* AT4G02510.4)
Solyc00g017880	10598427	10602569	SL3.0ch00	-	-4.37	-0.57	6.04065	0.0139801	0.110726	inbetween	-	inbetween	4	0	0	0	gene:Solyc00g017880.1	3252	LOW QUALITY:DNA mismatch repair protein (AHRD V3.3 *-* Q6DQL7_PETHY)
Solyc00g017890	10602762	10603559	SL3.0ch00	+	0	-1.18	0	1	1	non-DEG	+	non-DEG	0	0	0	0	gene:Solyc00g017890.1	798	LOW QUALITY:Bestrophin/UPF0187 (AHRD V3.3 *** Q014B6_OSTTA)
Solyc00g017900	10603724	10604149	SL3.0ch00	+	0	-1.18	0	1	1	non-DEG	+	non-DEG	0	0	0	0	gene:Solyc00g017900.1	426	LOW QUALITY:TRNA/rRNA methyltransferase family protein (AHRD V3.3 *-* A0A061EEZ7_THECC)	GO:0003723;GO:0006396;GO:0008173
Solyc00g017910	10604335	10605861	SL3.0ch00	+	0	-1.18	0	1	1	non-DEG	+	non-DEG	0	0	0	0	gene:Solyc00g017910.1	1200	LOW QUALITY:NAD kinase (AHRD V3.3 *-* F2Z9R4_NICBE)	GO:0003951;GO:0006741;GO:0008152
Solyc00g017920	10605932	10607002	SL3.0ch00	+	0	-1.18	0	1	1	non-DEG	+	non-DEG	0	0	0	0	gene:Solyc00g017920.1	1071	LOW QUALITY:Fructose-bisphosphate aldolase	GO:0005975;GO:0008270;GO:0016832
Solyc00g017930	10607665	10608607	SL3.0ch00	+	0	-1.18	0	1	1	non-DEG	+	non-DEG	0	0	0	0	gene:Solyc00g017930.1	753	LOW QUALITY:Acetyl-coenzyme A carboxylase carboxyl transferase subunit beta
Solyc00g017933	10621381	10622291	SL3.0ch00	+	0	-1.18	0	1	1	non-DEG	+	non-DEG	0	0	0	0	gene:Solyc00g017933.1	783	Concanavalin A-like lectin protein kinase family protein (AHRD V3.3 --* AT3G45430.3)
Solyc00g017937	10636989	10637423	SL3.0ch00	+	0	-1.18	0	1	1	non-DEG	+	non-DEG	0	0	0	0	gene:Solyc00g017937.1	435	cytochrome P450
Solyc00g018760	10708478	10709035	SL3.0ch00	+	0	-1.18	0	1	1	non-DEG	+	non-DEG	0	0	0	0	gene:Solyc00g018760.1	558	LOW QUALITY:Eukaryotic translation initiation factor 4B1 (AHRD V3.3 --* IF4B1_WHEAT)
Solyc00g018770	10713565	10718418	SL3.0ch00	-	0	-1.18	0	1	1	non-DEG	+	non-DEG	0	0	0	0	gene:Solyc00g018770.1	2226	LOW QUALITY:F-box and associated interaction domain protein (AHRD V3.3 *** G7IVQ3_MEDTR)
Solyc00g018970	10737341	10737493	SL3.0ch00	+	-3.29	6.73	4.63366	0.0313507	0.193871	inbetween	-	inbetween	1525	25	20	201	gene:Solyc00g018970.1	153	LOW QUALITY:CYCLIN B2-4 (AHRD V3.3 --* AT1G76310.4)
Solyc00g019610	10807935	10810858	SL3.0ch00	+	0	-1.18	0	1	1	non-DEG	+	non-DEG	0	0	0	0	gene:Solyc00g019610.1	486	LOW QUALITY:cellulose synthase A2 (AHRD V3.3 --* AT4G39350.1)
Solyc00g019620	10815974	10819131	SL3.0ch00	-	0	-1.18	0	1	1	non-DEG	+	non-DEG	0	0	0	0	gene:Solyc00g019620.2	2200	LOW QUALITY:Carboxyl-terminal-processing protease (AHRD V3.3 --* A0A0B2PB29_GLYSO)
Solyc00g019630	10819558	10819968	SL3.0ch00	-	-0.5	-0.86	0.0829204	0.773378	1	non-DEG	-	non-DEG	1	0	1	0	gene:Solyc00g019630.2	180	LOW QUALITY:F-box/RNI-like superfamily protein (AHRD V3.3 --* AT1G13570.3)
Solyc00g019730	10828879	10829313	SL3.0ch00	-	-0.38	6.1	0.275888	0.599409	1	non-DEG	-	non-DEG	502	90	212	448	gene:Solyc00g019730.2	435	Cytochrome c oxidase subunit 3 (AHRD V3.3 *** COX3_HELAN)	GO:0015002;GO:0016020
Solyc00g019740	10829945	10830415	SL3.0ch00	-	-0.43	10.52	0.514471	0.47321	0.910477	non-DEG	-	non-DEG	4819	6508	8088	5719	gene:Solyc00g019740.1	471	ATPase subunit 8 (AHRD V3.3 *** A0A0K1ZF72_SOLCA)
Solyc00g019750	10831540	10831749	SL3.0ch00	-	-1.26	2.93	4.07416	0.043544	0.243091	inbetween	-	inbetween	34	37	15	33	gene:Solyc00g019750.1	210	LOW QUALITY:transmembrane protein
Solyc00g019950	10845748	10846320	SL3.0ch00	-	0.58	9.25	1.11246	0.291547	0.73374	inbetween	+	inbetween	1702	1658	4890	3137	gene:Solyc00g019950.1	573	NADH dehydrogenase subunit 9 (AHRD V3.3 *** ATMG00070.1)	GO:0008137;GO:0055114
Solyc00g019970	10846622	10847613	SL3.0ch00	+	-0.16	7.71	0.0969067	0.755574	1	non-DEG	-	non-DEG	1187	442	1133	1048	gene:Solyc00g019970.2	911	LOW QUALITY:protein kinase family protein (AHRD V3.3 --* AT4G12020.9)
Solyc00g019980	10849638	10850867	SL3.0ch00	+	-0.42	6.84	0.762456	0.382561	0.810967	inbetween	-	inbetween	664	291	579	503	gene:Solyc00g019980.2	869	LOW QUALITY:FAM91 carboxy-terminus protein (AHRD V3.3 --* AT1G35220.5)
Solyc00g019990	10851083	10851298	SL3.0ch00	+	0.7	3.13	1.16039	0.281384	0.717206	inbetween	+	inbetween	24	20	81	32	gene:Solyc00g019990.1	216	LOW QUALITY:Leucine-rich repeat receptor-like protein kinase family protein (AHRD V3.3 --* AT2G33170.2)
Solyc00g020000	10852677	10852850	SL3.0ch00	+	0.11	4.25	0.0255752	0.872942	1	non-DEG	+	non-DEG	39	79	147	66	gene:Solyc00g020000.1	174	LOW QUALITY:Mitogen-activated protein kinase (AHRD V3.3 --* A0A0E0HQW2_ORYNI)
Solyc00g020010	10853117	10853344	SL3.0ch00	-	0.3	4.41	0.272059	0.601954	1	non-DEG	+	non-DEG	105	33	152	101	gene:Solyc00g020010.1	228	LOW QUALITY:Kinesin-like calmodulin-binding protein (AHRD V3.3 --* A0A199VU23_ANACO)
Solyc00g020020	10853714	10854797	SL3.0ch00	+	0.08	3.98	0.0249044	0.874606	1	non-DEG	+	non-DEG	65	41	106	68	gene:Solyc00g020020.2	859	LOW QUALITY:DEAD-box ATP-dependent RNA helicase 49 (AHRD V3.3 --* RH49_ARATH)
Solyc00g020030	10854653	10854853	SL3.0ch00	-	-1.11	1.17	2.06245	0.150967	0.529131	inbetween	-	inbetween	10	8	9	4	gene:Solyc00g020030.1	201	LOW QUALITY:TBP-associated factor 2 (AHRD V3.3 --* AT1G73960.3)
Solyc00g020040	10856014	10856634	SL3.0ch00	+	0.28	5.19	0.463849	0.495831	0.935444	non-DEG	+	non-DEG	128	100	216	222	gene:Solyc00g020040.1	621	Cytochrome c biogenesis B (AHRD V3.3 *** A0A0C5ARM5_HYONI)	GO:0015232;GO:0015886;GO:0016020;GO:0017004
Solyc00g020440	10897983	10898177	SL3.0ch00	+	0	-1.18	0	1	1	non-DEG	+	non-DEG	0	0	0	0	gene:Solyc00g020440.1	195	LOW QUALITY:NAC 014 (AHRD V3.3 --* AT1G33060.1)
Solyc00g020540	10905183	10908387	SL3.0ch00	+	0	-1.18	0	1	1	non-DEG	+	non-DEG	0	0	0	0	gene:Solyc00g020540.2	2957	Aminotransferase-like protein (AHRD V3.3 *-* Q6EQM2_ORYSJ)
Solyc00g020545	10947269	10949786	SL3.0ch00	+	0	-1.18	0	1	1	non-DEG	+	non-DEG	0	0	0	0	gene:Solyc00g020545.1	1408	Ferric reductase oxidase (AHRD V3.3 *-* V9HYU8_MANES)
Solyc00g020940	10948756	10950271	SL3.0ch00	+	0	-1.18	0	1	1	non-DEG	+	non-DEG	0	0	0	0	gene:Solyc00g020940.1	1044	LOW QUALITY:Cyclin T1 (AHRD V3.3 --* G7ITD0_MEDTR)
Solyc00g020960	10951339	10954393	SL3.0ch00	+	0	-1.18	0	1	1	non-DEG	+	non-DEG	0	0	0	0	gene:Solyc00g020960.1	1698	LOW QUALITY:like SEX4 1 (AHRD V3.3 --* AT3G01510.3)
Solyc00g020970	10954610	10956275	SL3.0ch00	-	0	-1.18	0	1	1	non-DEG	+	non-DEG	0	0	0	0	gene:Solyc00g020970.1	1383	LOW QUALITY:RING/U-box superfamily protein (AHRD V3.3 *-* AT5G45290.2)
Solyc00g020980	10956590	10956802	SL3.0ch00	+	0	-1.18	0	1	1	non-DEG	+	non-DEG	0	0	0	0	gene:Solyc00g020980.1	213	LOW QUALITY:Sec14p-like phosphatidylinositol transfer family protein (AHRD V3.3 --* AT1G55840.2)
Solyc00g020990	10957992	10959443	SL3.0ch00	+	0	-1.18	0	1	1	non-DEG	+	non-DEG	0	0	0	0	gene:Solyc00g020990.2	1210	LOW QUALITY:ADP-ribosylation factor (AHRD V3.3 *-* A0A0A7MAM0_9SPER)
Solyc00g021490	11002346	11003053	SL3.0ch00	-	0	-1.18	0	1	1	non-DEG	+	non-DEG	0	0	0	0	gene:Solyc00g021490.2	708	LOW QUALITY:Delta toxin fusion protein (AHRD V3.3 --* B2RFI1_MAIZE)
Solyc00g021500	11004416	11005027	SL3.0ch00	-	0	-1.18	0	1	1	non-DEG	+	non-DEG	0	0	0	0	gene:Solyc00g021500.2	612	LOW QUALITY:Terpene cyclase/mutase family member (AHRD V3.3 --* D7SRW0_VITVI)	GO:0005488
Solyc00g021510	11005457	11006140	SL3.0ch00	-	-2.6	-1	1.77335	0.182968	0.543925	inbetween	-	inbetween	1	0	0	0	gene:Solyc00g021510.2	684	LOW QUALITY:Sodium/hydrogen exchanger	GO:0006812;GO:0015299;GO:0016021;GO:0055085
Solyc00g021520	11006269	11008125	SL3.0ch00	-	0	-1.18	0	1	1	non-DEG	+	non-DEG	0	0	0	0	gene:Solyc00g021520.1	1710	LOW QUALITY:GTP-binding protein	GO:0005525
Solyc00g021530	11008556	11011392	SL3.0ch00	-	0	-1.18	0	1	1	non-DEG	+	non-DEG	0	0	0	0	gene:Solyc00g021530.2	2076	LOW QUALITY:manganese-dependent ADP-ribose/CDP-alcohol diphosphatase-like protein (AHRD V3.3 --* AT4G24730.2)
Solyc00g021630	11014979	11015632	SL3.0ch00	-	0.99	10.07	2.07587	0.149645	0.52716	inbetween	+	inbetween	1492	3225	9222	6613	gene:Solyc00g021630.1	654	NADH-ubiquinone oxidoreductase chain 6 (AHRD V3.3 *** A0A075VXD0_CAPAN)	GO:0008137;GO:0055114
Solyc00g021640	11016324	11019036	SL3.0ch00	-	1.72	9.72	8.25519	0.00406356	0.0446255	DEG	+	+DEG	1075	1560	7765	6543	gene:Solyc00g021640.3	1372	Ribosomal protein S4 (AHRD V3.3 *** A0A142I0Z6_NICSY)
Solyc00g021650	11019611	11019841	SL3.0ch00	+	1.46	4.63	9.81727	0.0017288	0.0233149	DEG	+	+DEG	54	37	227	166	gene:Solyc00g021650.1	231	LOW QUALITY:Tetratricopeptide repeat (TPR)-like superfamily protein (AHRD V3.3 --* AT5G09950.3)
Solyc00g021655	11039441	11043012	SL3.0ch00	+	0	-1.18	0	1	1	non-DEG	+	non-DEG	0	0	0	0	gene:Solyc00g021655.1	1677	glycine-tRNA ligase (AHRD V3.3 --* AT3G48110.1)
Solyc00g022070	11053611	11053848	SL3.0ch00	+	2.89	1.26	9.72032	0.00182242	0.0242681	DEG	+	+DEG	3	0	17	19	gene:Solyc00g022070.1	153	beta glucosidase 8 (AHRD V3.3 --* AT3G62750.4)
Solyc00g022080	11055348	11055560	SL3.0ch00	-	-0.43	1.71	0.307851	0.579002	1	non-DEG	-	non-DEG	18	6	8	19	gene:Solyc00g022080.1	213	30S ribosomal protein S4
Solyc00g022090	11056299	11058576	SL3.0ch00	-	-0.22	3.13	0.152174	0.696466	1	non-DEG	-	non-DEG	41	23	53	32	gene:Solyc00g022090.2	732	Formyltetrahydrofolate deformylase 1
Solyc00g022100	11058782	11059261	SL3.0ch00	-	0.1	9.27	0.0418351	0.837934	1	non-DEG	+	non-DEG	2094	2012	3610	3481	gene:Solyc00g022100.1	480	Ribosomal protein L10 (AHRD V3.3 *** E0D3E6_SOLLC)
Solyc00g022103	11059414	11060109	SL3.0ch00	-	-0.37	10.1	0.396146	0.529086	0.970786	non-DEG	-	non-DEG	3271	5015	4950	5685	gene:Solyc00g022103.1	399	Transducin family protein / WD-40 repeat family protein (AHRD V3.3 --* AT5G43930.4)
Solyc00g022107	11061570	11072272	SL3.0ch00	-	-0.49	10.07	0.82902	0.362556	0.786204	inbetween	-	inbetween	4251	4371	5052	4850	gene:Solyc00g022107.1	825	Ribosomal protein L2 (AHRD V3.3 *** A0A142I0Z9_NICSY)
Solyc00g022920	11138178	11139043	SL3.0ch00	+	0	-1.18	0	1	1	non-DEG	+	non-DEG	0	0	0	0	gene:Solyc00g022920.2	459	LOW QUALITY:Phosphoribosylaminoimidazole carboxylase like protein (AHRD V3.3 *-* Q84TI2_ARATH)
Solyc00g023020	11140711	11141643	SL3.0ch00	+	0	-1.18	0	1	1	non-DEG	+	non-DEG	0	0	0	0	gene:Solyc00g023020.2	519	LOW QUALITY:Phosphoribosylaminoimidazole carboxylase like protein (AHRD V3.3 *-* Q84TI2_ARATH)	GO:0005524
Solyc00g023030	11142367	11143122	SL3.0ch00	-	0	-1.18	0	1	1	non-DEG	+	non-DEG	0	0	0	0	gene:Solyc00g023030.1	453	Fatty acid hydroxylase superfamily (AHRD V3.3 *-* AT2G37700.4)
Solyc00g023040	11143427	11144941	SL3.0ch00	-	0	-1.18	0	1	1	non-DEG	+	non-DEG	0	0	0	0	gene:Solyc00g023040.1	1062	Fatty acid hydroxylase superfamily (AHRD V3.3 *** AT2G37700.2)
Solyc00g023050	11146252	11146810	SL3.0ch00	-	0	-1.18	0	1	1	non-DEG	+	non-DEG	0	0	0	0	gene:Solyc00g023050.2	441	Fatty acid hydroxylase superfamily (AHRD V3.3 *-* AT2G37700.2)
Solyc00g023250	11156839	11158455	SL3.0ch00	-	0	-1.18	0	1	1	non-DEG	+	non-DEG	0	0	0	0	gene:Solyc00g023250.2	723	NAD(P)-binding Rossmann-fold superfamily protein (AHRD V3.3 *** AT2G37540.1)
Solyc00g023260	11160797	11162683	SL3.0ch00	-	0	-1.18	0	1	1	non-DEG	+	non-DEG	0	0	0	0	gene:Solyc00g023260.1	1239	ADP-ribosylation factor GTPase-activating protein AGD7 (AHRD V3.3 *** AGD7_ARATH)
Solyc00g023270	11162877	11165275	SL3.0ch00	+	0	-1.18	0	1	1	non-DEG	+	non-DEG	0	0	0	0	gene:Solyc00g023270.2	534	LOW QUALITY:Origin recognition complex subunit 2 (AHRD V3.3 *-* F4IQY6_ARATH)	GO:0000808;GO:0005634;GO:0006260
Solyc00g023470	11176288	11177417	SL3.0ch00	+	0	-1.18	0	1	1	non-DEG	+	non-DEG	0	0	0	0	gene:Solyc00g023470.1	1047	Pectinesterase (AHRD V3.3 *** M1DCA6_SOLTU)	GO:0005618;GO:0030599;GO:0042545
Solyc00g023570	11184359	11184688	SL3.0ch00	-	0.34	0.8	0.193048	0.660392	1	non-DEG	+	non-DEG	5	3	7	9	gene:Solyc00g023570.1	330	GDSL-like Lipase/Acylhydrolase superfamily protein (AHRD V3.3 --* AT1G75920.2)
Solyc00g023580	11184929	11185186	SL3.0ch00	+	0.11	2.39	0.0157559	0.90011	1	non-DEG	+	non-DEG	7	23	36	19	gene:Solyc00g023580.1	258	Thioredoxin superfamily protein (AHRD V3.3 --* AT1G07700.4)
Solyc00g023590	11187358	11190057	SL3.0ch00	+	-0.74	2.88	1.75871	0.184786	0.547506	inbetween	-	inbetween	43	20	27	31	gene:Solyc00g023590.2	1058	LOW QUALITY:Pectin lyase-like superfamily protein (AHRD V3.3 --* AT1G78400.1)
Solyc00g023600	11191351	11191611	SL3.0ch00	+	-1.68	0.63	3.04828	0.0808226	0.357426	inbetween	-	inbetween	9	4	5	1	gene:Solyc00g023600.2	261	LOW QUALITY:SERINE CARBOXYPEPTIDASE-LIKE 49 (AHRD V3.3 --* AT3G10410.1)
Solyc00g023700	11197109	11198082	SL3.0ch00	+	0.27	1.74	0.168118	0.68179	1	non-DEG	+	non-DEG	8	10	18	17	gene:Solyc00g023700.2	597	Transcription elongation factor SPT5 (AHRD V3.3 --* M4C8W3_BRARP)
Solyc00g023710	11198970	11199671	SL3.0ch00	-	-0.65	1.62	0.943345	0.331419	0.745481	inbetween	-	inbetween	13	10	14	9	gene:Solyc00g023710.1	702	LOW QUALITY:Maturase K (AHRD V3.3 --* MATK_OPUQU)
Solyc00g024010	11219516	11219842	SL3.0ch00	+	0	-1.18	0	1	1	non-DEG	+	non-DEG	0	0	0	0	gene:Solyc00g024010.1	327	LOW QUALITY:ATP binding protein (AHRD V3.3 --* AT3G24430.1)
Solyc00g024020	11220304	11221152	SL3.0ch00	-	0	-1.18	0	1	1	non-DEG	+	non-DEG	0	0	0	0	gene:Solyc00g024020.1	849	LOW QUALITY:Hydroxymethylglutaryl-CoA lyase (AHRD V3.3 *** A0A061RBW9_9CHLO)	GO:0003824
Solyc00g024030	11221340	11222587	SL3.0ch00	+	0	-1.18	0	1	1	non-DEG	+	non-DEG	0	0	0	0	gene:Solyc00g024030.1	1248	LOW QUALITY:2-oxoglutarate (2OG) and Fe(II)-dependent oxygenase superfamily protein (AHRD V3.3 --* AT1G52790.1)	GO:0008152;GO:0016787
Solyc00g024040	11222972	11224494	SL3.0ch00	-	0	-1.18	0	1	1	non-DEG	+	non-DEG	0	0	0	0	gene:Solyc00g024040.1	1434	LOW QUALITY:P-loop containing nucleoside triphosphate hydrolases superfamily protein (AHRD V3.3 --* AT1G04730.1)	GO:0009030;GO:0009228
Solyc00g024050	11225204	11225842	SL3.0ch00	+	0	-1.18	0	1	1	non-DEG	+	non-DEG	0	0	0	0	gene:Solyc00g024050.1	639	LOW QUALITY:Oxidoreductase	GO:0016491;GO:0055114
Solyc00g024150	11226559	11229211	SL3.0ch00	+	-1.87	7.81	15.297	9.18608e-05	0.0022096	DEG	-	-DEG	1293	1156	514	559	gene:Solyc00g024150.3	996	Transcriptional coactivator/pterin dehydratase (AHRD V3.3 *** AT5G51110.1)
Solyc00g024160	11229479	11230391	SL3.0ch00	-	-0.5	-0.86	0.0829204	0.773378	1	non-DEG	-	non-DEG	1	0	1	0	gene:Solyc00g024160.2	825	LOW QUALITY:SBP (S-ribonuclease binding protein) family protein (AHRD V3.3 *** AT4G17680.1)
Solyc00g024370	11242436	11247842	SL3.0ch00	+	0	-1.18	0	1	1	non-DEG	+	non-DEG	0	0	0	0	gene:Solyc00g024370.1	3213	LOW QUALITY:P-loop containing nucleoside triphosphate hydrolases superfamily protein (AHRD V3.3 --* AT1G33960.1)
Solyc00g024570	11261567	11263402	SL3.0ch00	+	0	-1.18	0	1	1	non-DEG	+	non-DEG	0	0	0	0	gene:Solyc00g024570.2	1665	LOW QUALITY:F-box protein
Solyc00g024670	11268398	11270255	SL3.0ch00	+	0	-1.18	0	1	1	non-DEG	+	non-DEG	0	0	0	0	gene:Solyc00g024670.1	1155	Core-2/I-branching beta-1	GO:0008375;GO:0016020
Solyc00g024680	11271831	11272452	SL3.0ch00	+	0	-1.18	0	1	1	non-DEG	+	non-DEG	0	0	0	0	gene:Solyc00g024680.2	408	Dof zinc finger protein (AHRD V3.3 *-* W9S882_9ROSA)	GO:0003677;GO:0006355
Solyc00g024690	11272556	11272774	SL3.0ch00	+	0	-1.18	0	1	1	non-DEG	+	non-DEG	0	0	0	0	gene:Solyc00g024690.1	219	Dof zinc finger protein DOF2.4 (AHRD V3.3 *-* DOF24_ARATH)
Solyc00g025290	11315893	11316378	SL3.0ch00	+	0.33	9.81	0.356293	0.550572	0.994738	non-DEG	+	non-DEG	3183	2398	6905	4138	gene:Solyc00g025290.1	486	Alpha-1
Solyc00g025300	11317102	11317263	SL3.0ch00	-	-0.53	1.56	0.491167	0.483407	0.921901	non-DEG	-	non-DEG	17	5	9	14	gene:Solyc00g025300.1	162	LOW QUALITY:transmembrane protein (AHRD V3.3 *-* AT2G07674.2)
Solyc00g025400	11324197	11325650	SL3.0ch00	-	-0.25	3.87	0.191975	0.661278	1	non-DEG	-	non-DEG	41	63	87	57	gene:Solyc00g025400.2	721	LOW QUALITY:basic helix-loop-helix (bHLH) DNA-binding superfamily protein (AHRD V3.3 --* AT2G42280.3)
Solyc00g025500	11328443	11329796	SL3.0ch00	-	0	-1.18	0	1	1	non-DEG	+	non-DEG	0	0	0	0	gene:Solyc00g025500.2	1128	LOW QUALITY:Pyruvate dehydrogenase
Solyc00g025510	11331326	11331532	SL3.0ch00	+	0	-1.18	0	1	1	non-DEG	+	non-DEG	0	0	0	0	gene:Solyc00g025510.1	207	LOW QUALITY:D-3-phosphoglycerate dehydrogenase (AHRD V3.3 --* A0A059Q0F4_9POAL)	GO:0051287;GO:0055114
Solyc00g025520	11331577	11331768	SL3.0ch00	-	0	-1.18	0	1	1	non-DEG	+	non-DEG	0	0	0	0	gene:Solyc00g025520.1	192	LOW QUALITY:U-box domain-containing protein 39 (AHRD V3.3 --* PUB39_ARATH)
Solyc00g025530	11331936	11332718	SL3.0ch00	+	0	-1.18	0	1	1	non-DEG	+	non-DEG	0	0	0	0	gene:Solyc00g025530.1	783	LOW QUALITY:Class II aldolase/adducin family protein (AHRD V3.3 *** K8F961_9CHLO)
Solyc00g025540	11333022	11334209	SL3.0ch00	-	0	-1.18	0	1	1	non-DEG	+	non-DEG	0	0	0	0	gene:Solyc00g025540.2	1188	LOW QUALITY:HTH-type transcriptional regulator trpI
Solyc00g025650	11336257	11337757	SL3.0ch00	+	0	-1.18	0	1	1	non-DEG	+	non-DEG	0	0	0	0	gene:Solyc00g025650.2	1501	LOW QUALITY:Retrovirus-related Pol polyprotein from transposon TNT 1-94 (AHRD V3.3 *-* A0A151UET3_CAJCA)
Solyc00g025660	11342081	11343223	SL3.0ch00	+	0	-1.18	0	1	1	non-DEG	+	non-DEG	0	0	0	0	gene:Solyc00g025660.1	1143	LOW QUALITY:Isoflavone 4'-O-methyltransferase (AHRD V3.3 --* I4OMT_GLYEC)
Solyc00g026160	11374265	11378380	SL3.0ch00	+	5.77	4.47	60.0489	9.25314e-15	4.35482e-12	DEG	+	+DEG	0	5	235	229	gene:Solyc00g026160.3	1766	Ferric reductase oxidase (AHRD V3.3 *** V9HYU8_MANES)	GO:0016491;GO:0055114
Solyc00g026165	11410798	11418630	SL3.0ch00	+	2.92	-0.87	1.81755	0.177606	0.543925	inbetween	+	inbetween	0	0	2	0	gene:Solyc00g026165.1	465	exocyst complex component sec3A (AHRD V3.3 --* AT1G47550.2)
Solyc00g026860	11418427	11419825	SL3.0ch00	-	0	-1.18	0	1	1	non-DEG	+	non-DEG	0	0	0	0	gene:Solyc00g026860.1	1347	LOW QUALITY:Delta 1-pyrroline-5-carboxylate synthetase (AHRD V3.3 *-* E1APE9_TOBAC)	GO:0005737;GO:0006561
Solyc00g026870	11419883	11421491	SL3.0ch00	-	0	-1.18	0	1	1	non-DEG	+	non-DEG	0	0	0	0	gene:Solyc00g026870.1	1398	50S ribosomal protein L27 (AHRD V3.3 *-* K7W1Y2_MAIZE)
Solyc00g026875	11421543	11421855	SL3.0ch00	-	0	-1.18	0	1	1	non-DEG	+	non-DEG	0	0	0	0	gene:Solyc00g026875.1	309	LOW QUALITY:50S ribosomal protein L21	GO:0003723;GO:0003735;GO:0005622;GO:0005840;GO:0006412
Solyc00g026890	11422223	11422627	SL3.0ch00	+	0	-1.18	0	1	1	non-DEG	+	non-DEG	0	0	0	0	gene:Solyc00g026890.1	405	LOW QUALITY:nitrilase 3 (AHRD V3.3 --* AT3G44320.1)
Solyc00g026900	11423029	11423391	SL3.0ch00	-	0	-1.18	0	1	1	non-DEG	+	non-DEG	0	0	0	0	gene:Solyc00g026900.1	363	LOW QUALITY:zinc finger (C3HC4-type RING finger) family protein (AHRD V3.3 --* AT1G18660.4)
Solyc00g026903	11423436	11425577	SL3.0ch00	+	0	-1.18	0	1	1	non-DEG	+	non-DEG	0	0	0	0	gene:Solyc00g026903.1	1494	LOW QUALITY:Reverse transcriptase/HNH endonuclease (AHRD V3.3 *** Q6EI10_9CHLO)
Solyc00g026905	11434899	11436456	SL3.0ch00	-	6.32	0.72	15.8574	6.8298e-05	0.00173624	DEG	+	+DEG	0	0	14	10	gene:Solyc00g026905.1	1211	Ulp1 protease family	GO:0006508;GO:0008234
Solyc00g026907	11436499	11445381	SL3.0ch00	-	-0.03	-0.49	0.000628988	0.979991	1	non-DEG	-	non-DEG	2	0	1	2	gene:Solyc00g026907.1	1851	Ulp1 protease family
Solyc00g027640	11469153	11470006	SL3.0ch00	+	0	-1.18	0	1	1	non-DEG	+	non-DEG	0	0	0	0	gene:Solyc00g027640.1	435	LOW QUALITY:glucose-induced degradation-like protein (AHRD V3.3 *** AT2G37680.2)
Solyc00g027650	11470810	11471818	SL3.0ch00	+	0	-1.18	0	1	1	non-DEG	+	non-DEG	0	0	0	0	gene:Solyc00g027650.1	609	LOW QUALITY:far-red elongated hypocotyl 1 (AHRD V3.3 *** AT2G37678.1)
Solyc00g027660	11472972	11473718	SL3.0ch00	+	0	-1.18	0	1	1	non-DEG	+	non-DEG	0	0	0	0	gene:Solyc00g027660.2	747	LOW QUALITY:Transducin/WD40 repeat-like superfamily protein (AHRD V3.3 *-* AT2G37670.2)
Solyc00g027670	11474373	11475777	SL3.0ch00	+	0	-1.18	0	1	1	non-DEG	+	non-DEG	0	0	0	0	gene:Solyc00g027670.2	1053	LOW QUALITY:WD-40 repeat family protein (AHRD V3.3 *-* D7LKF0_ARALL)
Solyc00g027770	11477331	11483279	SL3.0ch00	+	0.04	4.3	0.00905532	0.924188	1	non-DEG	+	non-DEG	89	47	119	97	gene:Solyc00g027770.3	1737	Pectinesterase (AHRD V3.3 *** A0A0V0I597_SOLCH)	GO:0005618;GO:0030599;GO:0042545
Solyc00g027970	11490488	11492052	SL3.0ch00	+	0	-1.18	0	1	1	non-DEG	+	non-DEG	0	0	0	0	gene:Solyc00g027970.1	609	LOW QUALITY:alpha/beta-Hydrolases superfamily protein (AHRD V3.3 *** AT1G32190.1)
Solyc00g027980	11492536	11493102	SL3.0ch00	+	0	-1.18	0	1	1	non-DEG	+	non-DEG	0	0	0	0	gene:Solyc00g027980.1	567	LOW QUALITY:alpha/beta-Hydrolases superfamily protein (AHRD V3.3 *** AT1G32190.1)
Solyc00g027990	11496029	11497365	SL3.0ch00	+	0	-1.18	0	1	1	non-DEG	+	non-DEG	0	0	0	0	gene:Solyc00g027990.1	1218	LOW QUALITY:cellulose synthase-like D6 (AHRD V3.3 *-* AT1G32180.2)
Solyc00g028090	11497474	11498322	SL3.0ch00	-	0	-1.18	0	1	1	non-DEG	+	non-DEG	0	0	0	0	gene:Solyc00g028090.2	849	LOW QUALITY:F-box/RNI-like/FBD-like domains-containing protein (AHRD V3.3 --* AT5G38590.3)
Solyc00g028100	11499679	11499840	SL3.0ch00	-	0	-1.18	0	1	1	non-DEG	+	non-DEG	0	0	0	0	gene:Solyc00g028100.1	162	LOW QUALITY:Transducin family protein / WD-40 repeat family protein (AHRD V3.3 --* AT3G26480.2)
Solyc00g028110	11500089	11500907	SL3.0ch00	+	0	-1.18	0	1	1	non-DEG	+	non-DEG	0	0	0	0	gene:Solyc00g028110.2	819	LOW QUALITY:Type VI secretion system Vgr family protein (AHRD V3.3 *-* A0A072TEL1_MEDTR)
Solyc00g028120	11501833	11504347	SL3.0ch00	+	0	-1.18	0	1	1	non-DEG	+	non-DEG	0	0	0	0	gene:Solyc00g028120.1	2403	LOW QUALITY:Sterile alpha motif (SAM) domain-containing protein (AHRD V3.3 --* AT3G11890.5)
Solyc00g028420	11522544	11523328	SL3.0ch00	-	0	-1.18	0	1	1	non-DEG	+	non-DEG	0	0	0	0	gene:Solyc00g028420.1	351	LOW QUALITY:Uracil-DNA glycosylase (AHRD V3.3 --* D8TEC9_SELML)
Solyc00g028520	11525276	11525974	SL3.0ch00	-	0	-1.18	0	1	1	non-DEG	+	non-DEG	0	0	0	0	gene:Solyc00g028520.2	699	LOW QUALITY:Furostanol glycoside 26-O-beta-glucosidase (AHRD V3.3 --* F26G_CHESP)
Solyc00g028530	11527310	11528161	SL3.0ch00	-	0	-1.18	0	1	1	non-DEG	+	non-DEG	0	0	0	0	gene:Solyc00g028530.2	852	LOW QUALITY:recA DNA recombination family protein (AHRD V3.3 --* AT2G19490.1)
Solyc00g028540	11528204	11528992	SL3.0ch00	+	0	-1.18	0	1	1	non-DEG	+	non-DEG	0	0	0	0	gene:Solyc00g028540.2	789	LOW QUALITY:4-coumarate--CoA ligase (AHRD V3.3 *** 4CL_PINTA)	GO:0003824;GO:0008152
Solyc00g028550	11529282	11530930	SL3.0ch00	-	0	-1.18	0	1	1	non-DEG	+	non-DEG	0	0	0	0	gene:Solyc00g028550.2	1649	LOW QUALITY:transcription factor jumonji (jmjC) domain-containing protein (AHRD V3.3 --* AT1G63490.4)	GO:0003700;GO:0006355
Solyc00g028560	11531005	11532006	SL3.0ch00	-	0	-1.18	0	1	1	non-DEG	+	non-DEG	0	0	0	0	gene:Solyc00g028560.1	1002	LOW QUALITY:Protein bugT	GO:0030288
Solyc00g028760	11539779	11540384	SL3.0ch00	+	0	-1.18	0	1	1	non-DEG	+	non-DEG	0	0	0	0	gene:Solyc00g028760.1	606	LOW QUALITY:Leucine-rich repeat (LRR) family protein (AHRD V3.3 --* AT4G29240.2)
Solyc00g028960	11557771	11558082	SL3.0ch00	-	0	-1.18	0	1	1	non-DEG	+	non-DEG	0	0	0	0	gene:Solyc00g028960.1	312	Glutaredoxin family protein (AHRD V3.3 *** D7LTB3_ARALL)	GO:0009055;GO:0015035;GO:0045454
Solyc00g029060	11559387	11559760	SL3.0ch00	-	0	-1.18	0	1	1	non-DEG	+	non-DEG	0	0	0	0	gene:Solyc00g029060.1	264	LOW QUALITY:Pectin lyase-like superfamily protein (AHRD V3.3 --* AT4G20050.7)
Solyc00g029070	11560046	11560456	SL3.0ch00	+	0	-1.18	0	1	1	non-DEG	+	non-DEG	0	0	0	0	gene:Solyc00g029070.2	411	LOW QUALITY:multidrug resistance-associated protein 6 (AHRD V3.3 --* AT3G21250.6)
Solyc00g029080	11561411	11565435	SL3.0ch00	+	0	-1.18	0	1	1	non-DEG	+	non-DEG	0	0	0	0	gene:Solyc00g029080.1	2871	LOW QUALITY:DNA replication helicase (AHRD V3.3 *** AT1G08840.2)
Solyc00g029090	11565654	11565899	SL3.0ch00	-	0	-1.18	0	1	1	non-DEG	+	non-DEG	0	0	0	0	gene:Solyc00g029090.1	246	LOW QUALITY:Adenylyl-sulfate kinase 3 (AHRD V3.3 --* APK3_ARATH)
Solyc00g029190	11566414	11569107	SL3.0ch00	+	4.67	3.89	30.6479	3.09359e-08	2.34929e-06	DEG	+	+DEG	2	5	81	221	gene:Solyc00g029190.3	1648	S-adenosyl-L-methionine-dependent methyltransferases superfamily protein	GO:0008168
Solyc00g029290	11572764	11576105	SL3.0ch00	-	0	-1.18	0	1	1	non-DEG	+	non-DEG	0	0	0	0	gene:Solyc00g029290.1	1131	LOW QUALITY:High mobility group protein (AHRD V3.3 *-* A8HXE1_CHLRE)
Solyc00g029300	11576631	11579322	SL3.0ch00	+	0	-1.18	0	1	1	non-DEG	+	non-DEG	0	0	0	0	gene:Solyc00g029300.2	1788	LOW QUALITY:vacuolar sorting-associated protein (DUF946) (AHRD V3.3 *-* AT3G01880.1)
Solyc00g029500	11590078	11590266	SL3.0ch00	-	2.1	-1.02	0.943694	0.33133	0.745481	inbetween	+	inbetween	0	0	1	0	gene:Solyc00g029500.1	189	1
Solyc00g030000	11619938	11624489	SL3.0ch00	-	0	-1.18	0	1	1	non-DEG	+	non-DEG	0	0	0	0	gene:Solyc00g030000.1	1503	LOW QUALITY:Cellulose synthase (AHRD V3.3 *** A0A118J5T2_CYNCS)	GO:0016020;GO:0016760;GO:0030244
Solyc00g030100	11625846	11626019	SL3.0ch00	+	-0.24	3.54	0.100449	0.751292	1	non-DEG	-	non-DEG	81	12	54	60	gene:Solyc00g030100.1	174	LOW QUALITY:Mitogen activated protein kinase kinase kinase-like protein (AHRD V3.3 --* AT2G42640.4)
Solyc00g030105	11628218	11632784	SL3.0ch00	-	0	-1.18	0	1	1	non-DEG	+	non-DEG	0	0	0	0	gene:Solyc00g030105.1	798	LOW QUALITY:Outer membrane porin protein 32	GO:0015288;GO:0016020
Solyc00g030110	11631909	11633123	SL3.0ch00	+	0	-1.18	0	1	1	non-DEG	+	non-DEG	0	0	0	0	gene:Solyc00g030110.2	1026	LOW QUALITY:Integrase-type DNA-binding superfamily protein (AHRD V3.3 --* AT4G18450.1)
Solyc00g030210	11633575	11638235	SL3.0ch00	+	-2.6	-1	1.77335	0.182968	0.543925	inbetween	-	inbetween	1	0	0	0	gene:Solyc00g030210.2	3484	LOW QUALITY:Peptidoglycan synthase ftsI homolog (AHRD V3.3 *** FTSI_MESVI)
Solyc00g030215	11642699	11647547	SL3.0ch00	-	0	-1.18	0	1	1	non-DEG	+	non-DEG	0	0	0	0	gene:Solyc00g030215.1	271	Two-component response regulator ARR17 (AHRD V3.3 --* ARR17_ARATH)
Solyc00g030510	11651549	11653819	SL3.0ch00	+	0	-1.18	0	1	1	non-DEG	+	non-DEG	0	0	0	0	gene:Solyc00g030510.3	1238	Pectin lyase-like superfamily protein (AHRD V3.3 *** AT3G07820.1)	GO:0004650;GO:0005975
Solyc00g030520	11655864	11657277	SL3.0ch00	-	0.57	2.35	0.646007	0.421544	0.853057	inbetween	+	inbetween	9	16	38	23	gene:Solyc00g030520.3	618	Endoplasmic reticulum vesicle transporter protein (AHRD V3.3 *-* AT3G22290.2)
Solyc00g030820	11676013	11677156	SL3.0ch00	-	-0.51	-0.37	0.110526	0.739547	1	non-DEG	-	non-DEG	3	0	3	0	gene:Solyc00g030820.1	339	LOW QUALITY:Maturase K (AHRD V3.3 --* U5YV62_9POAL)
Solyc00g031020	11683142	11683873	SL3.0ch00	-	0	-1.18	0	1	1	non-DEG	+	non-DEG	0	0	0	0	gene:Solyc00g031020.2	732	LOW QUALITY:Translation elongation factor EF1A/initiation factor IF2gamma family protein (AHRD V3.3 --* AT5G10630.4)
Solyc00g031030	11685154	11686119	SL3.0ch00	+	0	-1.18	0	1	1	non-DEG	+	non-DEG	0	0	0	0	gene:Solyc00g031030.1	966	LOW QUALITY:2-oxoglutarate (2OG) and Fe(II)-dependent oxygenase superfamily protein (AHRD V3.3 *** AT3G46490.1)
Solyc00g031040	11686202	11687156	SL3.0ch00	+	0	-1.18	0	1	1	non-DEG	+	non-DEG	0	0	0	0	gene:Solyc00g031040.1	885	LOW QUALITY:Adenosine deaminase (AHRD V3.3 *** I0YU69_COCSC)	GO:0019239
Solyc00g031050	11687274	11688656	SL3.0ch00	-	2.1	-1.02	0.943694	0.33133	0.745481	inbetween	+	inbetween	0	0	1	0	gene:Solyc00g031050.1	1383	LOW QUALITY:Major facilitator superfamily protein (AHRD V3.3 *** A5YMH6_MAIZE)	GO:0016021;GO:0022857;GO:0055085
Solyc00g031060	11688703	11689173	SL3.0ch00	+	0	-1.18	0	1	1	non-DEG	+	non-DEG	0	0	0	0	gene:Solyc00g031060.2	471	LOW QUALITY:Glucose-6-phosphate isomerase 1
Solyc00g031360	11701877	11702341	SL3.0ch00	-	0	-1.18	0	1	1	non-DEG	+	non-DEG	0	0	0	0	gene:Solyc00g031360.2	465	LOW QUALITY:methylenetetrahydrofolate reductase 1 (AHRD V3.3 --* AT3G59970.3)	GO:0008721;GO:0030170;GO:0046416
Solyc00g031370	11702435	11703969	SL3.0ch00	+	2.91	-0.87	1.80725	0.178839	0.543925	inbetween	+	inbetween	0	0	0	2	gene:Solyc00g031370.2	1476	LOW QUALITY:HTH-type transcriptional regulator trpI
Solyc00g031380	11704153	11704919	SL3.0ch00	-	0	-1.18	0	1	1	non-DEG	+	non-DEG	0	0	0	0	gene:Solyc00g031380.2	654	LOW QUALITY:ATP synthase subunit beta
Solyc00g031383	11704357	11704794	SL3.0ch00	+	0	-1.18	0	1	1	non-DEG	+	non-DEG	0	0	0	0	gene:Solyc00g031383.1	438	LOW QUALITY:Protein bugT	GO:0030288
Solyc00g031387	11704821	11706548	SL3.0ch00	+	0	-1.18	0	1	1	non-DEG	+	non-DEG	0	0	0	0	gene:Solyc00g031387.1	804	LOW QUALITY:HAT helix
Solyc00g031390	11704963	11708907	SL3.0ch00	-	2.09	-1.02	0.940618	0.332119	0.745481	inbetween	+	inbetween	0	0	0	1	gene:Solyc00g031390.1	2301	LOW QUALITY:Retrovirus-related Pol polyprotein from transposon 17.6 (AHRD V3.3 --* A0A151UGJ7_CAJCA)
Solyc00g031490	11709190	11710546	SL3.0ch00	-	0	-1.18	0	1	1	non-DEG	+	non-DEG	0	0	0	0	gene:Solyc00g031490.1	936	LOW QUALITY:MEI2-like protein 5 (AHRD V3.3 --* AT1G29400.3)
Solyc00g031500	11711100	11714108	SL3.0ch00	-	0	-1.18	0	1	1	non-DEG	+	non-DEG	0	0	0	0	gene:Solyc00g031500.1	1485	LOW QUALITY:plant intracellular ras group-related LRR 4 (AHRD V3.3 --* AT4G35470.1)
Solyc00g031700	11720761	11721702	SL3.0ch00	+	0	-1.18	0	1	1	non-DEG	+	non-DEG	0	0	0	0	gene:Solyc00g031700.2	942	NAD(P)-linked oxidoreductase superfamily protein (AHRD V3.3 *** AT1G60710.1)
Solyc00g031710	11723199	11723894	SL3.0ch00	-	0	-1.18	0	1	1	non-DEG	+	non-DEG	0	0	0	0	gene:Solyc00g031710.2	696	LOW QUALITY:serine carboxypeptidase-like 31 (AHRD V3.3 --* AT1G11080.2)
Solyc00g031720	11724061	11724405	SL3.0ch00	+	0	-1.18	0	1	1	non-DEG	+	non-DEG	0	0	0	0	gene:Solyc00g031720.2	345	LOW QUALITY:Kinesin-like protein KIN-5C (AHRD V3.3 --* KN5C_ARATH)
Solyc00g031730	11725912	11726742	SL3.0ch00	+	2.09	-1.02	0.940618	0.332119	0.745481	inbetween	+	inbetween	0	0	0	1	gene:Solyc00g031730.1	831	LOW QUALITY:Copper-transporting atpase p-type	GO:0016021
Solyc00g032030	11739284	11739712	SL3.0ch00	-	4.57	-0.32	4.96161	0.025916	0.172357	inbetween	+	inbetween	0	0	1	6	gene:Solyc00g032030.2	429	LOW QUALITY:E3 ubiquitin-protein ligase (AHRD V3.3 *-* K4BFX6_SOLLC)	GO:0005634;GO:0006511;GO:0007275
Solyc00g032035	11768820	11769366	SL3.0ch00	-	0	-1.18	0	1	1	non-DEG	+	non-DEG	0	0	0	0	gene:Solyc00g032035.1	411	UBQ
Solyc00g032940	11795752	11796153	SL3.0ch00	+	2.91	-0.87	1.81238	0.178222	0.543925	inbetween	+	inbetween	0	0	1	1	gene:Solyc00g032940.1	327	Ubiquitin-like-specific protease ESD4 (AHRD V3.3 --* ESD4_ARATH)
Solyc00g032943	11805227	11806216	SL3.0ch00	+	0	-1.18	0	1	1	non-DEG	+	non-DEG	0	0	0	0	gene:Solyc00g032943.1	897	glutamate receptor 3.6 (AHRD V3.3 --* AT3G51480.4)
Solyc00g032947	11829108	11830799	SL3.0ch00	-	3.16	1.03	8.18598	0.00422154	0.0459933	DEG	+	+DEG	2	0	9	21	gene:Solyc00g032947.1	339	Salicylic acid carboxyl methyltransferase (AHRD V3.3 *-* A0A125QZJ1_9ROSI)	GO:0008168
Solyc00g033860	11848938	11850381	SL3.0ch00	-	0	-1.18	0	1	1	non-DEG	+	non-DEG	0	0	0	0	gene:Solyc00g033860.2	1059	LOW QUALITY:pfkB-like carbohydrate kinase family protein (AHRD V3.3 --* AT5G43910.3)
Solyc00g033870	11850426	11851076	SL3.0ch00	-	0	-1.18	0	1	1	non-DEG	+	non-DEG	0	0	0	0	gene:Solyc00g033870.2	537	LOW QUALITY:Mannose-binding lectin superfamily protein (AHRD V3.3 --* AT1G52000.2)
Solyc00g033880	11851950	11853015	SL3.0ch00	-	0	-1.18	0	1	1	non-DEG	+	non-DEG	0	0	0	0	gene:Solyc00g033880.1	762	LOW QUALITY:Sulfotransferase (AHRD V3.3 --* A0A178UG65_ARATH)
Solyc00g033885	11853554	11854598	SL3.0ch00	+	0	-1.18	0	1	1	non-DEG	+	non-DEG	0	0	0	0	gene:Solyc00g033885.1	999	LOW QUALITY:alpha/beta-Hydrolases superfamily protein (AHRD V3.3 *** AT2G39400.1)
Solyc00g033890	11853858	11854553	SL3.0ch00	-	0	-1.18	0	1	1	non-DEG	+	non-DEG	0	0	0	0	gene:Solyc00g033890.1	636	LOW QUALITY:vacuolar sorting receptor 4 (AHRD V3.3 --* AT2G14720.2)
Solyc00g033990	11854937	11855632	SL3.0ch00	-	0	-1.18	0	1	1	non-DEG	+	non-DEG	0	0	0	0	gene:Solyc00g033990.2	696	LOW QUALITY:Acyl-CoA N-acyltransferases (NAT) superfamily protein (AHRD V3.3 --* AT2G23060.1)	GO:0008080
Solyc00g034000	11857610	11859134	SL3.0ch00	+	0	-1.18	0	1	1	non-DEG	+	non-DEG	0	0	0	0	gene:Solyc00g034000.2	1338	LOW QUALITY:MFS general substrate transporter (AHRD V3.3 *** I0YU29_COCSC)	GO:0016021;GO:0055085
Solyc00g034010	11860348	11860782	SL3.0ch00	+	0	-1.18	0	1	1	non-DEG	+	non-DEG	0	0	0	0	gene:Solyc00g034010.2	435	LOW QUALITY:ATP synthase subunit a
Solyc00g034810	11903215	11904459	SL3.0ch00	-	0	-1.18	0	1	1	non-DEG	+	non-DEG	0	0	0	0	gene:Solyc00g034810.2	426	Calcineurin B-like protein (AHRD V3.3 *** V5R720_9ROSA)
Solyc00g035010	11914223	11916884	SL3.0ch00	-	0	-1.18	0	1	1	non-DEG	+	non-DEG	0	0	0	0	gene:Solyc00g035010.1	2484	LOW QUALITY:30S ribosomal protein S4
Solyc00g035020	11917311	11919308	SL3.0ch00	+	0	-1.18	0	1	1	non-DEG	+	non-DEG	0	0	0	0	gene:Solyc00g035020.1	987	LOW QUALITY:Leucine-rich repeat protein kinase family protein (AHRD V3.3 --* AT1G14390.1)
Solyc00g036320	11991967	11992783	SL3.0ch00	+	0.8	-0.18	0.321703	0.570586	1	non-DEG	+	non-DEG	0	2	5	1	gene:Solyc00g036320.2	531	ARID/BRIGHT DNA-binding domain-containing protein (AHRD V3.3 *-* AT1G76510.4)	GO:0003677
Solyc00g036520	12000810	12001367	SL3.0ch00	+	-0.25	0.69	0.0769794	0.781433	1	non-DEG	-	non-DEG	5	4	3	9	gene:Solyc00g036520.1	558	LOW QUALITY:RNA-binding (RRM/RBD/RNP motifs) family protein (AHRD V3.3 --* AT3G10845.1)
Solyc00g036530	12003530	12003685	SL3.0ch00	-	1.9	-0.2	1.08251	0.298136	0.742702	inbetween	+	inbetween	0	1	7	0	gene:Solyc00g036530.1	156	LOW QUALITY:P-loop containing nucleoside triphosphate hydrolases superfamily protein (AHRD V3.3 --* AT2G28290.6)
Solyc00g036740	12011394	12012193	SL3.0ch00	-	0	-1.18	0	1	1	non-DEG	+	non-DEG	0	0	0	0	gene:Solyc00g036740.1	705	LOW QUALITY:Cytochrome b559 subunit alpha (AHRD V3.3 --* PSBE_CHLVU)
Solyc00g036750	12013103	12014523	SL3.0ch00	-	0	-1.18	0	1	1	non-DEG	+	non-DEG	0	0	0	0	gene:Solyc00g036750.1	960	LOW QUALITY:1-phosphatidylinositol-4-phosphate 5-kinase 3 (AHRD V3.3 --* AT2G26420.3)
Solyc00g036760	12015654	12016610	SL3.0ch00	+	0	-1.18	0	1	1	non-DEG	+	non-DEG	0	0	0	0	gene:Solyc00g036760.2	957	LOW QUALITY:SITE-1 protease (AHRD V3.3 --* AT5G19660.3)
Solyc00g036960	12027131	12027754	SL3.0ch00	-	0	-1.18	0	1	1	non-DEG	+	non-DEG	0	0	0	0	gene:Solyc00g036960.1	474	LOW QUALITY:high mobility group A (AHRD V3.3 --* AT1G14900.1)
Solyc00g036962	12097226	12097734	SL3.0ch00	-	0	-1.18	0	1	1	non-DEG	+	non-DEG	0	0	0	0	gene:Solyc00g036962.1	315	kinase with adenine nucleotide alpha hydrolases-like domain-containing protein (AHRD V3.3 --* AT1G16760.2)
Solyc00g036964	12098655	12099416	SL3.0ch00	-	0	-1.18	0	1	1	non-DEG	+	non-DEG	0	0	0	0	gene:Solyc00g036964.1	525	Alpha crystallin/Hsp20 domain-containing protein (AHRD V3.3 --* A0A124SDU1_CYNCS)
Solyc00g039290	12149086	12153900	SL3.0ch00	+	0	-1.18	0	1	1	non-DEG	+	non-DEG	0	0	0	0	gene:Solyc00g039290.2	2122	PLATZ transcription factor family protein (AHRD V3.3 *** A0A061EE86_THECC)
Solyc00g036968	12150870	12153900	SL3.0ch00	+	0	-1.18	0	1	1	non-DEG	+	non-DEG	0	0	0	0	gene:Solyc00g036968.1	1714	PLATZ transcription factor family protein (AHRD V3.3 *** A0A061EE86_THECC)
Solyc00g039990	12186115	12187866	SL3.0ch00	-	-0.07	2.95	0.0184322	0.892007	1	non-DEG	-	non-DEG	27	25	38	41	gene:Solyc00g039990.2	647	LOW QUALITY:CCA tRNA nucleotidyltransferase (AHRD V3.3 *-* W9SEV9_9ROSA)
Solyc00g040290	12201148	12203879	SL3.0ch00	-	2.1	-1.02	0.943694	0.33133	0.745481	inbetween	+	inbetween	0	0	1	0	gene:Solyc00g040290.2	1108	HXXXD-type acyl-transferase family protein (AHRD V3.3 *** AT1G32910.1)
Solyc00g040390	12203980	12206894	SL3.0ch00	+	2.1	-1.02	0.943694	0.33133	0.745481	inbetween	+	inbetween	0	0	1	0	gene:Solyc00g040390.2	1428	HXXXD-type acyl-transferase family protein (AHRD V3.3 *** AT1G32910.1)	GO:0016747
Solyc00g040490	12210737	12211105	SL3.0ch00	+	0	-1.18	0	1	1	non-DEG	+	non-DEG	0	0	0	0	gene:Solyc00g040490.1	369	LOW QUALITY:Serine/Threonine-kinase (AHRD V3.3 --* AT1G64340.2)
Solyc00g041090	12242774	12243150	SL3.0ch00	+	2.09	-1.02	0.940618	0.332119	0.745481	inbetween	+	inbetween	0	0	0	1	gene:Solyc00g041090.2	285	LOW QUALITY:Vacuolar-processing enzyme (AHRD V3.3 *-* VPE_SOYBN)	GO:0006508;GO:0008233
Solyc00g041190	12247350	12247586	SL3.0ch00	-	0	-1.18	0	1	1	non-DEG	+	non-DEG	0	0	0	0	gene:Solyc00g041190.1	237	Acyl carrier protein (AHRD V3.3 *** A0A0B2Q441_GLYSO)	GO:0006633
Solyc00g041200	12247669	12248019	SL3.0ch00	+	0	-1.18	0	1	1	non-DEG	+	non-DEG	0	0	0	0	gene:Solyc00g041200.2	351	LOW QUALITY:MATE efflux family protein (AHRD V3.3 --* AT1G15160.1)
Solyc00g041210	12249330	12250307	SL3.0ch00	-	0	-1.18	0	1	1	non-DEG	+	non-DEG	0	0	0	0	gene:Solyc00g041210.2	978	LOW QUALITY:Disease resistance protein (TIR-NBS-LRR class) family (AHRD V3.3 --* AT1G63750.3)
Solyc00g041215	12251475	12252041	SL3.0ch00	-	0	-1.18	0	1	1	non-DEG	+	non-DEG	0	0	0	0	gene:Solyc00g041215.1	567	LOW QUALITY:non-intrinsic ABC protein 9 (AHRD V3.3 --* AT5G02270.1)
Solyc00g041220	12251517	12252372	SL3.0ch00	+	0	-1.18	0	1	1	non-DEG	+	non-DEG	0	0	0	0	gene:Solyc00g041220.2	780	LOW QUALITY:P-loop containing nucleoside triphosphate hydrolases superfamily protein (AHRD V3.3 --* AT1G73860.2)
Solyc00g042120	12295245	12296072	SL3.0ch00	-	0	-1.18	0	1	1	non-DEG	+	non-DEG	0	0	0	0	gene:Solyc00g042120.2	828	LOW QUALITY:alpha/beta-Hydrolases superfamily protein (AHRD V3.3 --* AT4G34310.9)
Solyc00g042130	12296924	12298453	SL3.0ch00	+	0	-1.18	0	1	1	non-DEG	+	non-DEG	0	0	0	0	gene:Solyc00g042130.2	1530	ATP synthase subunit alpha (AHRD V3.3 *** A0A076E9A2_CHLSO)	GO:0015986;GO:0045261;GO:0046933
Solyc00g042140	12299230	12300471	SL3.0ch00	+	0	-1.18	0	1	1	non-DEG	+	non-DEG	0	0	0	0	gene:Solyc00g042140.1	1197	ATP synthase subunit beta
Solyc00g042640	12322156	12325802	SL3.0ch00	+	4.58	-0.31	5.89809	0.0151573	0.116943	inbetween	+	inbetween	0	0	4	3	gene:Solyc00g042640.1	2259	LOW QUALITY:Helicase-like protein (AHRD V3.3 *-* Q9AYF0_ORYSJ)
Solyc00g042840	12333621	12334757	SL3.0ch00	-	-1.8	2.13	6.57313	0.010353	0.0900112	inbetween	-	inbetween	17	26	11	9	gene:Solyc00g042840.1	1137	LOW QUALITY:F-box family protein (AHRD V3.3 *** B9H429_POPTR)
Solyc00g042850	12335956	12337524	SL3.0ch00	+	-0.51	-0.86	0.0845257	0.771255	1	non-DEG	-	non-DEG	1	0	0	1	gene:Solyc00g042850.2	621	GDSL esterase/lipase family (AHRD V3.3 *-* A0A151SCS9_CAJCA)
Solyc00g042854	12378718	12379504	SL3.0ch00	+	0	-1.18	0	1	1	non-DEG	+	non-DEG	0	0	0	0	gene:Solyc00g042854.1	714	Cytochrome P450 family protein (AHRD V3.3 *** B9HFW5_POPTR)	GO:0005506;GO:0016705;GO:0020037;GO:0055114
Solyc00g042858	12406199	12406911	SL3.0ch00	-	0	-1.18	0	1	1	non-DEG	+	non-DEG	0	0	0	0	gene:Solyc00g042858.1	420	Glycosyltransferase (AHRD V3.3 *-* B6EWX4_LYCBA)
Solyc00g044350	12411307	12412047	SL3.0ch00	+	-1.27	3.92	4.31383	0.0378038	0.219329	inbetween	-	inbetween	48	91	41	56	gene:Solyc00g044350.3	572	EPIDERMAL PATTERNING FACTOR-like protein (AHRD V3.3 *** AT5G10310.2)
Solyc00g044550	12423121	12423294	SL3.0ch00	+	-1.28	1.27	1.57525	0.209446	0.591697	inbetween	-	inbetween	20	2	5	8	gene:Solyc00g044550.1	174	LOW QUALITY:Ankyrin repeat family protein / BTB/POZ domain-containing protein (AHRD V3.3 --* AT4G26120.1)
Solyc00g044750	12433652	12436116	SL3.0ch00	-	-3.46	-0.85	3.34551	0.0673886	0.314452	inbetween	-	inbetween	2	0	0	0	gene:Solyc00g044750.2	645	RNA-binding family protein (AHRD V3.3 *-* B9GTK9_POPTR)
Solyc00g044755	12522140	12523754	SL3.0ch00	-	0	-1.18	0	1	1	non-DEG	+	non-DEG	0	0	0	0	gene:Solyc00g044755.1	1188	Serine/threonine protein phosphatase 7 long form isogeny (AHRD V3.3 *** A0A151RHE4_CAJCA)
Solyc00g046580	12522245	12523754	SL3.0ch00	-	0	-1.18	0	1	1	non-DEG	+	non-DEG	0	0	0	0	gene:Solyc00g046580.1	1323	Serine/threonine protein phosphatase 7 long form isogeny (AHRD V3.3 *** A0A151RHE4_CAJCA)
Solyc00g047180	12551045	12551302	SL3.0ch00	-	2.58	0.71	5.15249	0.0232131	0.160566	inbetween	+	inbetween	0	2	14	7	gene:Solyc00g047180.1	258	LOW QUALITY:sucrose synthase 3 (AHRD V3.3 --* AT4G02280.1)
Solyc00g047190	12552419	12552736	SL3.0ch00	+	0.89	0.96	1.23799	0.265858	0.692083	inbetween	+	inbetween	3	4	12	9	gene:Solyc00g047190.1	318	LOW QUALITY:Light-independent protochlorophyllide reductase subunit B (AHRD V3.3 --* A0A0G2UFA3_SELUN)
Solyc00g047200	12554495	12554728	SL3.0ch00	-	0.26	9.5	0.257084	0.61213	1	non-DEG	+	non-DEG	2346	2190	4757	3966	gene:Solyc00g047200.1	234	LOW QUALITY:cytochrome b (AHRD V3.3 *-* AT2G07727.1)	GO:0009055;GO:0016020;GO:0016491
Solyc00g047700	12575869	12579094	SL3.0ch00	-	-0.18	7.31	0.14839	0.700079	1	non-DEG	-	non-DEG	827	397	873	771	gene:Solyc00g047700.3	1157	Nuclear RNA binding protein-like (AHRD V3.3 *** Q38M48_SOLTU)
Solyc00g048510	12616042	12617057	SL3.0ch00	+	-4.64	1.58	10.7413	0.00104769	0.0156141	DEG	-	-DEG	37	3	0	2	gene:Solyc00g048510.3	775	Phloem protein 2 (AHRD V3.3 *** D0R6I7_MALDO)
Solyc00g048515	12622944	12624813	SL3.0ch00	+	0	-1.18	0	1	1	non-DEG	+	non-DEG	0	0	0	0	gene:Solyc00g048515.1	606	TBP-ASSOCIATED FACTOR 6B (AHRD V3.3 --* AT1G54360.4)
Solyc00g049210	12651897	12653666	SL3.0ch00	-	0.65	7.53	2.07554	0.149677	0.527162	inbetween	+	inbetween	617	404	1213	1289	gene:Solyc00g049210.1	1770	Cytochrome c biogenesis FN (AHRD V3.3 *** A0A0C5ART5_HYONI)	GO:0017004;GO:0020037
Solyc00g049220	12653723	12653929	SL3.0ch00	+	0.62	4.29	1.32958	0.24888	0.665515	inbetween	+	inbetween	48	55	162	93	gene:Solyc00g049220.1	207	LOW QUALITY:amino acid permease 7 (AHRD V3.3 --* AT5G23810.5)
Solyc00g049520	12667386	12668662	SL3.0ch00	-	-0.11	4.75	0.0572749	0.810856	1	non-DEG	-	non-DEG	139	61	136	146	gene:Solyc00g049520.2	497	LOW QUALITY:NAC domain protein 13 (AHRD V3.3 --* AT1G32870.2)
Solyc00g049920	12689411	12690109	SL3.0ch00	+	-2.6	-1	1.77335	0.182968	0.543925	inbetween	-	inbetween	1	0	0	0	gene:Solyc00g049920.2	699	NAD(P)-binding Rossmann-fold superfamily protein (AHRD V3.3 *** AT1G24360.1)
Solyc00g050020	12690247	12691155	SL3.0ch00	+	0	-1.18	0	1	1	non-DEG	+	non-DEG	0	0	0	0	gene:Solyc00g050020.2	909	LOW QUALITY:DIS3-like exonuclease 2 (AHRD V3.3 --* M0ZK05_SOLTU)
Solyc00g050030	12691806	12694181	SL3.0ch00	+	0	-1.18	0	1	1	non-DEG	+	non-DEG	0	0	0	0	gene:Solyc00g050030.2	2100	LOW QUALITY:Shikimate dehydrogenase
Solyc00g050130	12695607	12696989	SL3.0ch00	+	1.19	3.37	5.02739	0.0249495	0.168418	inbetween	+	inbetween	20	21	63	88	gene:Solyc00g050130.1	1383	Glycosyltransferase (AHRD V3.3 *** K4C6W0_SOLLC)	GO:0008152;GO:0016758
Solyc00g050430	12709267	12712817	SL3.0ch00	+	-2.45	3.62	16.4295	5.04925e-05	0.00134576	DEG	-	-DEG	67	73	28	13	gene:Solyc00g050430.3	2603	bHLH transcription factor 073
Solyc00g052430	12803180	12813056	SL3.0ch00	+	0.48	8.01	0.798964	0.371403	0.798434	inbetween	+	inbetween	837	661	2187	1113	gene:Solyc00g052430.3	1089	Cytochrome c biogenesis FC (AHRD V3.3 *** A0A0C5B7H6_9SOLA)
Solyc00g052540	12815020	12815691	SL3.0ch00	-	-0.43	0.94	0.18855	0.664127	1	non-DEG	-	non-DEG	12	1	6	8	gene:Solyc00g052540.1	321	LOW QUALITY:RING/FYVE/PHD zinc finger superfamily protein (AHRD V3.3 --* AT3G02890.4)
Solyc00g052545	12829122	12829264	SL3.0ch00	+	-1.98	-0.57	1.74359	0.186685	0.550373	inbetween	-	inbetween	1	2	0	1	gene:Solyc00g052545.1	102	Dynein light chain (AHRD V3.3 --* Q4W5W8_VICFA)	GO:0007017;GO:0030286
Solyc00g052940	12830579	12833740	SL3.0ch00	-	-0.85	2.74	2.26756	0.132108	0.485631	inbetween	-	inbetween	26	30	25	25	gene:Solyc00g052940.3	1037	WAT1-related protein (AHRD V3.3 *** A0A068UX44_COFCA)	GO:0016020;GO:0016021
Solyc00g053440	12857298	12857960	SL3.0ch00	+	0.46	1.9	0.339459	0.560142	1	non-DEG	+	non-DEG	15	5	12	30	gene:Solyc00g053440.3	567	Bax inhibitor (AHRD V3.3 *** A0A0K1ETI6_TECGR)
Solyc00g053740	12870728	12872222	SL3.0ch00	+	2.09	-1.02	0.940618	0.332119	0.745481	inbetween	+	inbetween	0	0	0	1	gene:Solyc00g053740.2	1126	ARID/BRIGHT DNA-binding domain-containing protein (AHRD V3.3 *-* AT1G76510.4)
Solyc00g055940	12972887	12973270	SL3.0ch00	-	0	-1.18	0	1	1	non-DEG	+	non-DEG	0	0	0	0	gene:Solyc00g055940.1	384	LOW QUALITY:PEP1 receptor 1 (AHRD V3.3 --* AT1G73080.1)
Solyc00g055950	12973422	12974111	SL3.0ch00	+	0	-1.18	0	1	1	non-DEG	+	non-DEG	0	0	0	0	gene:Solyc00g055950.1	690	LOW QUALITY:Pseudo-response regulator (AHRD V3.3 *-* H7CGQ8_9POAL)	GO:0000160
Solyc00g055960	12974186	12975472	SL3.0ch00	+	0	-1.18	0	1	1	non-DEG	+	non-DEG	0	0	0	0	gene:Solyc00g055960.1	1287	LOW QUALITY:Ethylene receptor (AHRD V3.3 *-* A0A088SFQ6_DIACA)	GO:0000155;GO:0000160;GO:0004673;GO:0016021
Solyc00g055970	12975530	12975871	SL3.0ch00	-	0	-1.18	0	1	1	non-DEG	+	non-DEG	0	0	0	0	gene:Solyc00g055970.1	342	LOW QUALITY:oxophytodienoate-reductase 3 (AHRD V3.3 --* AT2G06050.3)
Solyc00g055980	12976501	12977400	SL3.0ch00	-	0	-1.18	0	1	1	non-DEG	+	non-DEG	0	0	0	0	gene:Solyc00g055980.2	900	LOW QUALITY:Strawberry notch protein 1 (AHRD V3.3 --* A0A061SP16_9CHLO)
Solyc00g055985	12976603	12982892	SL3.0ch00	+	0	-1.18	0	1	1	non-DEG	+	non-DEG	0	0	0	0	gene:Solyc00g055985.1	924	LOW QUALITY:CBS domain protein (DUF21) (AHRD V3.3 *-* AT4G33700.1)
Solyc00g056180	12985503	12985694	SL3.0ch00	-	0	-1.18	0	1	1	non-DEG	+	non-DEG	0	0	0	0	gene:Solyc00g056180.1	192	LOW QUALITY:beta glucosidase 9 (AHRD V3.3 --* AT4G27820.3)
Solyc00g056680	13008302	13009915	SL3.0ch00	+	1.45	1.28	2.62429	0.10524	0.419145	inbetween	+	inbetween	3	4	22	9	gene:Solyc00g056680.1	1614	Alpha/beta-Hydrolases superfamily protein (AHRD V3.3 *** A0A061GB30_THECC)
Solyc00g057280	13036274	13036904	SL3.0ch00	-	-2.6	-1	1.77335	0.182968	0.543925	inbetween	-	inbetween	1	0	0	0	gene:Solyc00g057280.1	483	LOW QUALITY:B3 domain-containing protein (AHRD V3.3 *-* W9S5V1_9ROSA)	GO:0003677
Solyc00g057880	13061179	13064546	SL3.0ch00	+	-1.9	-0.59	1.60877	0.204664	0.583673	inbetween	-	inbetween	3	0	0	1	gene:Solyc00g057880.3	1754	DELLA protein SLR1 (AHRD V3.3 --* SLR1_ORYSI)
Solyc00g058480	13087543	13089903	SL3.0ch00	-	2.1	-1.02	0.943694	0.33133	0.745481	inbetween	+	inbetween	0	0	1	0	gene:Solyc00g058480.2	1598	Paired amphipathic helix protein Sin3 (AHRD V3.3 *-* A0A151TFV5_CAJCA)	GO:0006355
Solyc00g058900	13108838	13110917	SL3.0ch00	-	0	-1.18	0	1	1	non-DEG	+	non-DEG	0	0	0	0	gene:Solyc00g058900.2	1080	GDSL esterase/lipase (AHRD V3.3 *** A0A0B2SPC5_GLYSO)	GO:0016788
Solyc00g059100	13117663	13120903	SL3.0ch00	-	0.61	1.63	0.656809	0.417689	0.848135	inbetween	+	inbetween	5	9	21	14	gene:Solyc00g059100.3	1169	Transducin/WD40 repeat protein (AHRD V3.3 *-* G7KD13_MEDTR)	GO:0005515
Solyc00g059500	13135840	13139208	SL3.0ch00	+	-0.69	1.79	0.637081	0.42477	0.85664	inbetween	-	inbetween	22	6	6	20	gene:Solyc00g059500.2	1352	aminoalcoholphosphotransferase (AHRD V3.3 *-* AT3G25585.4)
Solyc00g059505	13155045	13155840	SL3.0ch00	-	0	-1.18	0	1	1	non-DEG	+	non-DEG	0	0	0	0	gene:Solyc00g059505.1	529	Glycosyltransferase (AHRD V3.3 *-* K4AWL3_SOLLC)
Solyc00g060700	13189476	13192336	SL3.0ch00	+	0	-1.18	0	1	1	non-DEG	+	non-DEG	0	0	0	0	gene:Solyc00g060700.2	2430	LOW QUALITY:kinase superfamily with octicosapeptide/Phox/Bem1p domain-containing protein (AHRD V3.3 --* AT3G46920.2)
Solyc00g060710	13192771	13193184	SL3.0ch00	+	0	-1.18	0	1	1	non-DEG	+	non-DEG	0	0	0	0	gene:Solyc00g060710.1	414	LOW QUALITY:S-adenosylmethionine decarboxylase proenzyme (AHRD V3.3 --* A0A059D881_EUCGR)
Solyc00g060810	13195540	13198111	SL3.0ch00	-	2.1	-1.02	0.943694	0.33133	0.745481	inbetween	+	inbetween	0	0	1	0	gene:Solyc00g060810.3	917	Sn-1 protein (AHRD V3.3 *** Q42393_CAPAN)	GO:0006952;GO:0009607
Solyc07g021600	13289271	13294544	SL3.0ch00	+	0	-1.18	0	1	1	non-DEG	+	non-DEG	0	0	0	0	gene:Solyc07g021600.2	414	NADH-ubiquinone oxidoreductase chain 4 (AHRD V3.3 --* H6AXF0_9MARC)
Solyc00g063110	13299901	13302234	SL3.0ch00	-	2.1	-1.02	0.943694	0.33133	0.745481	inbetween	+	inbetween	0	0	1	0	gene:Solyc00g063110.3	1505	Non-specific lipid-transfer protein (AHRD V3.3 *** A0A1D1ZJR4_9ARAE)
Solyc00g063510	13316010	13319570	SL3.0ch00	-	0	-1.18	0	1	1	non-DEG	+	non-DEG	0	0	0	0	gene:Solyc00g063510.1	666	LOW QUALITY:transcription factor jumonji (jmjC) domain-containing protein (AHRD V3.3 --* AT1G63490.4)
Solyc00g065510	13408911	13409651	SL3.0ch00	+	-2.6	-1	1.77335	0.182968	0.543925	inbetween	-	inbetween	1	0	0	0	gene:Solyc00g065510.2	741	LOW QUALITY:S-acyltransferase (AHRD V3.3 --* A0A078HYW8_BRANA)
Solyc00g065610	13409704	13410219	SL3.0ch00	-	0	-1.18	0	1	1	non-DEG	+	non-DEG	0	0	0	0	gene:Solyc00g065610.1	516	LOW QUALITY:P-loop containing nucleoside triphosphate hydrolases superfamily protein (AHRD V3.3 --* AT1G18410.4)
Solyc00g065620	13410333	13410797	SL3.0ch00	-	0	-1.18	0	1	1	non-DEG	+	non-DEG	0	0	0	0	gene:Solyc00g065620.1	465	LOW QUALITY:transcription regulator NOT2/NOT3/NOT5 family protein (AHRD V3.3 --* AT5G18230.4)
Solyc00g065630	13411479	13413062	SL3.0ch00	-	0	-1.18	0	1	1	non-DEG	+	non-DEG	0	0	0	0	gene:Solyc00g065630.2	1584	SNW domain-containing 1 (AHRD V3.3 *** A0A0B0PGB0_GOSAR)	GO:0000398;GO:0005681
Solyc00g065930	13422361	13424467	SL3.0ch00	-	0	-1.18	0	1	1	non-DEG	+	non-DEG	0	0	0	0	gene:Solyc00g065930.1	1869	LOW QUALITY:Signal transduction histidine kinase	GO:0008239;GO:0070009
Solyc00g065940	13425873	13426175	SL3.0ch00	-	0	-1.18	0	1	1	non-DEG	+	non-DEG	0	0	0	0	gene:Solyc00g065940.1	303	LOW QUALITY:Vacuolar iron transporter (VIT) family protein (AHRD V3.3 --* AT3G43660.1)
Solyc00g066140	13432002	13433544	SL3.0ch00	-	0	-1.18	0	1	1	non-DEG	+	non-DEG	0	0	0	0	gene:Solyc00g066140.1	1503	LOW QUALITY:UPF0061 protein (AHRD V3.3 *** A0A199W512_ANACO)
Solyc00g066150	13434221	13435324	SL3.0ch00	-	0	-1.18	0	1	1	non-DEG	+	non-DEG	0	0	0	0	gene:Solyc00g066150.2	1104	LOW QUALITY:Glycosyltransferase family 51 protein (AHRD V3.3 *-* C1MH80_MICPC)	GO:0008658
Solyc00g066350	13439928	13440236	SL3.0ch00	+	0	-1.18	0	1	1	non-DEG	+	non-DEG	0	0	0	0	gene:Solyc00g066350.1	309	Serine/threonine protein phosphatase 7 long form isogeny (AHRD V3.3 *-* A0A151SA73_CAJCA)
Solyc00g066155	13439928	13443577	SL3.0ch00	+	2.09	-1.02	0.940618	0.332119	0.745481	inbetween	+	inbetween	0	0	0	1	gene:Solyc00g066155.1	912	Serine/threonine protein phosphatase 7 long form isogeny (AHRD V3.3 *** A0A151R878_CAJCA)
Solyc00g068970	13553699	13555018	SL3.0ch00	-	-1.26	13.48	1.58271	0.208371	0.589419	inbetween	-	inbetween	58780	53043	66879	6718	gene:Solyc00g068970.2	684	Senescence-associated protein (AHRD V3.3 *-* A0A072THH1_MEDTR)
Solyc00g068980	13555286	13555447	SL3.0ch00	+	-4.01	9.79	6.0622	0.0138106	0.110559	inbetween	-	inbetween	13369	113	190	973	gene:Solyc00g068980.2	162	LOW QUALITY:Superoxide dismutase [Cu-Zn] 1 (AHRD V3.3 --* SODC1_ORYSI)
Solyc00g068985	13561271	13563019	SL3.0ch00	-	0	-1.18	0	1	1	non-DEG	+	non-DEG	0	0	0	0	gene:Solyc00g068985.1	765	Zinc finger protein
Solyc00g069680	13583830	13584480	SL3.0ch00	-	-4.7	4.03	5.64623	0.0174929	0.130678	inbetween	-	inbetween	250	0	2	11	gene:Solyc00g069680.2	237	LOW QUALITY:cycling DOF factor 1 (AHRD V3.3 --* AT5G62430.1)
Solyc01g058600	13584323	13585334	SL3.0ch00	+	0	-1.18	0	1	1	non-DEG	+	non-DEG	0	0	0	0	gene:Solyc01g058600.1	234	LOW QUALITY:syntaxin of plants 41 (AHRD V3.3 --* AT5G26980.3)
Solyc00g069880	13592953	13596389	SL3.0ch00	+	0.14	3.41	0.0730737	0.786913	1	non-DEG	+	non-DEG	39	29	74	44	gene:Solyc00g069880.2	829	LOW QUALITY:SET-domain containing protein lysine methyltransferase family protein (AHRD V3.3 --* AT5G43990.9)
Solyc00g069883	13621827	13628727	SL3.0ch00	+	0	-1.18	0	1	1	non-DEG	+	non-DEG	0	0	0	0	gene:Solyc00g069883.1	328	senescence-associated family protein (AHRD V3.3 --* AT1G66330.2)
Solyc00g069887	13631191	13634540	SL3.0ch00	+	0	-1.18	0	1	1	non-DEG	+	non-DEG	0	0	0	0	gene:Solyc00g069887.1	2100	LOW QUALITY:Reverse transcriptase-like protein (AHRD V3.3 *-* Q9LSE9_ARATH)
Solyc00g071180	13643689	13651920	SL3.0ch00	-	-3.48	3.07	9.95172	0.00160699	0.0220479	DEG	-	-DEG	54	51	0	15	gene:Solyc00g071180.3	2272	multicystatin
Solyc00g071580	13665799	13667027	SL3.0ch00	-	0	-1.18	0	1	1	non-DEG	+	non-DEG	0	0	0	0	gene:Solyc00g071580.1	336	LOW QUALITY:G-type lectin S-receptor-like Serine/Threonine-kinase (AHRD V3.3 --* AT4G03230.8)
Solyc00g071590	13668313	13668690	SL3.0ch00	-	0	-1.18	0	1	1	non-DEG	+	non-DEG	0	0	0	0	gene:Solyc00g071590.1	282	LOW QUALITY:Ypt/Rab-GAP domain of gyp1p superfamily protein (AHRD V3.3 *-* AT3G02460.5)
Solyc00g071600	13668797	13669635	SL3.0ch00	-	0	-1.18	0	1	1	non-DEG	+	non-DEG	0	0	0	0	gene:Solyc00g071600.1	726	LOW QUALITY:vacuolar protein sorting-associated protein 20.2 (AHRD V3.3 --* AT5G09260.1)
Solyc00g072100	13689767	13690746	SL3.0ch00	-	-3.79	2.68	29.1463	6.71147e-08	4.67035e-06	DEG	-	-DEG	54	29	3	6	gene:Solyc00g072100.3	898	Retrovirus-related Pol polyprotein from transposon TNT 1-94 (AHRD V3.3 *-* A0A151S5P0_CAJCA)
Solyc00g072400	13702441	13703899	SL3.0ch00	-	0	-1.18	0	1	1	non-DEG	+	non-DEG	0	0	0	0	gene:Solyc00g072400.3	1308	Peroxidase (AHRD V3.3 *** M1BV77_SOLTU)	GO:0004601;GO:0006979;GO:0020037;GO:0055114
Solyc00g072405	13711987	13712468	SL3.0ch00	+	0	-1.18	0	1	1	non-DEG	+	non-DEG	0	0	0	0	gene:Solyc00g072405.1	444	kinase family with ARM repeat domain-containing protein (AHRD V3.3 --* AT5G18700.1)
Solyc00g072800	13719079	13719710	SL3.0ch00	+	-0.13	0.13	0.0122472	0.91188	1	non-DEG	-	non-DEG	4	1	1	6	gene:Solyc00g072800.3	632	B-block binding subunit of TFIIIC (AHRD V3.3 --* AT1G17450.3)
Solyc00g073900	13763622	13765120	SL3.0ch00	+	0	-1.18	0	1	1	non-DEG	+	non-DEG	0	0	0	0	gene:Solyc00g073900.1	945	LOW QUALITY:DNAJ heat shock N-terminal domain-containing protein (AHRD V3.3 --* AT5G27240.3)
Solyc00g073910	13766704	13767263	SL3.0ch00	+	0	-1.18	0	1	1	non-DEG	+	non-DEG	0	0	0	0	gene:Solyc00g073910.2	560	LOW QUALITY:Superoxide dismutase [Cu-Zn]
Solyc00g074210	13777617	13778488	SL3.0ch00	+	-0.51	-0.86	0.0845257	0.771255	1	non-DEG	-	non-DEG	1	0	0	1	gene:Solyc00g074210.2	622	Mitochondrial import inner membrane translocase subunit tim16 (AHRD V3.3 *** A0A1D1XM35_9ARAE)	GO:0005744;GO:0030150
Solyc00g074810	13802002	13803111	SL3.0ch00	-	0	-1.18	0	1	1	non-DEG	+	non-DEG	0	0	0	0	gene:Solyc00g074810.1	1110	LOW QUALITY:Protein smf	GO:0009294
Solyc00g074820	13804295	13805221	SL3.0ch00	+	0	-1.18	0	1	1	non-DEG	+	non-DEG	0	0	0	0	gene:Solyc00g074820.1	927	LOW QUALITY:Subtilisin-like serine protease (AHRD V3.3 --* G7KEU3_MEDTR)
Solyc00g074830	13805375	13805809	SL3.0ch00	-	0	-1.18	0	1	1	non-DEG	+	non-DEG	0	0	0	0	gene:Solyc00g074830.2	435	LOW QUALITY:ATP-binding-cassette transporter family protein (AHRD V3.3 *-* B9H1C6_POPTR)	GO:0016226
Solyc00g075030	13810150	13811277	SL3.0ch00	+	0	-1.18	0	1	1	non-DEG	+	non-DEG	0	0	0	0	gene:Solyc00g075030.3	841	Retrovirus-related Pol polyprotein from transposon TNT 1-94 (AHRD V3.3 *-* A0A151T437_CAJCA)
Solyc00g075035	13827014	13829621	SL3.0ch00	-	-0.9	1.58	0.450319	0.502184	0.941706	non-DEG	-	non-DEG	24	2	1	19	gene:Solyc00g075035.1	1443	Pollen Ole e 1 allergen/extensin (AHRD V3.3 *-* A0A103YFY3_CYNCS)
Solyc00g076250	13863705	13864507	SL3.0ch00	-	0	-1.18	0	1	1	non-DEG	+	non-DEG	0	0	0	0	gene:Solyc00g076250.1	309	LOW QUALITY:E3 ubiquitin-protein ligase SINA-like 10 (AHRD V3.3 *-* A0A151R766_CAJCA)
Solyc06g050450	13927912	13928067	SL3.0ch00	+	0	-1.18	0	1	1	non-DEG	+	non-DEG	0	0	0	0	gene:Solyc06g050450.1	156	LOW QUALITY:transcription regulatory protein SNF5
Solyc06g050455	14041679	14042395	SL3.0ch00	-	0	-1.18	0	1	1	non-DEG	+	non-DEG	0	0	0	0	gene:Solyc06g050455.1	615	FAR1-related sequence 4 (AHRD V3.3 --* AT1G76320.4)
Solyc00g080750	14047598	14049269	SL3.0ch00	-	0.33	2.2	0.296608	0.586017	1	non-DEG	+	non-DEG	16	10	28	23	gene:Solyc00g080750.3	977	Plastid movement impaired protein (AHRD V3.3 *** A0A072VEV4_MEDTR)
Solyc00g082150	14105779	14108114	SL3.0ch00	-	-0.48	6.75	1.24014	0.265445	0.691459	inbetween	-	inbetween	536	351	488	508	gene:Solyc00g082150.3	1694	kinesin light chain I2I isoform	GO:0005515
Solyc00g084650	14205230	14212157	SL3.0ch00	-	-5.28	-0.19	9.77347	0.00177048	0.0237179	DEG	-	-DEG	2	5	0	0	gene:Solyc00g084650.2	2118	Pentatricopeptide repeat-containing protein (AHRD V3.3 *-* A0A172CPR6_POPTO)
Solyc00g084750	14209124	14210498	SL3.0ch00	-	0	-1.18	0	1	1	non-DEG	+	non-DEG	0	0	0	0	gene:Solyc00g084750.3	879	Pentatricopeptide repeat-containing protein (AHRD V3.3 *-* A0A172CPR6_POPTO)
Solyc00g084760	14210856	14211628	SL3.0ch00	-	0	-1.18	0	1	1	non-DEG	+	non-DEG	0	0	0	0	gene:Solyc00g084760.1	687	Myb/SANT-like domain-containing protein (AHRD V3.3 --* A0A103XDK5_CYNCS)
Solyc00g084870	14216157	14216894	SL3.0ch00	+	3.13	0.38	4.86969	0.0273323	0.178106	inbetween	+	inbetween	1	0	3	13	gene:Solyc00g084870.3	543	TCP transcription factor 19 (AHRD V3.3 *** G3BGV9_SOLLC)
Solyc00g085070	14221177	14224801	SL3.0ch00	-	-1.92	6.31	12.8017	0.000346309	0.0065608	DEG	-	-DEG	678	246	153	213	gene:Solyc00g085070.3	1835	Squalene monooxygenase (AHRD V3.3 *** ERG1_PANGI)	GO:0004506;GO:0016021;GO:0050660;GO:0055114
Solyc00g085770	14249877	14250068	SL3.0ch00	-	0	-1.18	0	1	1	non-DEG	+	non-DEG	0	0	0	0	gene:Solyc00g085770.1	192	LOW QUALITY:Potassium channel AKT1 (AHRD V3.3 --* AKT1_ORYSI)
Solyc00g085780	14251795	14252010	SL3.0ch00	-	0	-1.18	0	1	1	non-DEG	+	non-DEG	0	0	0	0	gene:Solyc00g085780.2	216	LOW QUALITY:reticulata-like protein
Solyc03g081340	14260495	14260710	SL3.0ch00	+	2.09	-1.02	0.940618	0.332119	0.745481	inbetween	+	inbetween	0	0	0	1	gene:Solyc03g081340.1	216	LOW QUALITY:30S ribosomal protein S4
Solyc00g088080	14340347	14340883	SL3.0ch00	-	0	-1.18	0	1	1	non-DEG	+	non-DEG	0	0	0	0	gene:Solyc00g088080.1	537	Adenine phosphoribosyltransferase (AHRD V3.3 *** Q9LW89_HORVU)	GO:0009116
Solyc00g088090	14341067	14343984	SL3.0ch00	-	0	-1.18	0	1	1	non-DEG	+	non-DEG	0	0	0	0	gene:Solyc00g088090.2	2391	LOW QUALITY:Tetratricopeptide repeat (TPR)-like superfamily protein (AHRD V3.3 --* AT5G03560.4)
Solyc00g088190	14344270	14345043	SL3.0ch00	+	0	-1.18	0	1	1	non-DEG	+	non-DEG	0	0	0	0	gene:Solyc00g088190.1	774	LOW QUALITY:Phosphoribosylaminoimidazole carboxylase (AHRD V3.3 *** I0YRQ1_COCSC)	GO:0005524;GO:0046872
Solyc00g088200	14346028	14347313	SL3.0ch00	+	0	-1.18	0	1	1	non-DEG	+	non-DEG	0	0	0	0	gene:Solyc00g088200.1	1191	LOW QUALITY:Disease resistance protein (CC-NBS-LRR class) family (AHRD V3.3 --* AT1G63350.4)
Solyc00g088210	14347668	14348066	SL3.0ch00	+	0	-1.18	0	1	1	non-DEG	+	non-DEG	0	0	0	0	gene:Solyc00g088210.2	399	LOW QUALITY:Phosphate transporter (AHRD V3.3 --* K0J4E5_WHEAT)	GO:0016021;GO:0022857;GO:0055085
Solyc06g024210	14391866	14392228	SL3.0ch00	-	-0.94	11.55	0.861173	0.353411	0.774641	inbetween	-	inbetween	10895	15511	20472	1952	gene:Solyc06g024210.2	363	LOW QUALITY:Senescence-associated protein (AHRD V3.3 *-* A0A072THV8_MEDTR)
Solyc00g090110	14418923	14419840	SL3.0ch00	+	0	-1.18	0	1	1	non-DEG	+	non-DEG	0	0	0	0	gene:Solyc00g090110.1	918	LOW QUALITY:UDP-3-O-[3-hydroxymyristoyl] N-acetylglucosamine deacetylase (AHRD V3.3 *** A0A1D1XLN1_9ARAE)	GO:0008759;GO:0009245
Solyc00g090115	14419157	14438888	SL3.0ch00	-	0	-1.18	0	1	1	non-DEG	+	non-DEG	0	0	0	0	gene:Solyc00g090115.1	2829	Organic cation/carnitine transporter 7-like protein (AHRD V3.3 --* A0A0B0P4G4_GOSAR)
Solyc00g090120	14419959	14420589	SL3.0ch00	-	0	-1.18	0	1	1	non-DEG	+	non-DEG	0	0	0	0	gene:Solyc00g090120.2	631	LOW QUALITY:40S ribosomal protein S14 (AHRD V3.3 --* RS14_TOBAC)
Solyc00g090130	14421470	14422576	SL3.0ch00	+	0	-1.18	0	1	1	non-DEG	+	non-DEG	0	0	0	0	gene:Solyc00g090130.2	1059	LOW QUALITY:Protein translocase subunit SecA (AHRD V3.3 *-* D8TNW2_VOLCA)	GO:0005524;GO:0016020;GO:0017038
Solyc00g090430	14432233	14434023	SL3.0ch00	+	0	-1.18	0	1	1	non-DEG	+	non-DEG	0	0	0	0	gene:Solyc00g090430.2	1077	LOW QUALITY:DUF789 family protein (AHRD V3.3 *-* G7KKC4_MEDTR)
Solyc00g090630	14438271	14438914	SL3.0ch00	-	0	-1.18	0	1	1	non-DEG	+	non-DEG	0	0	0	0	gene:Solyc00g090630.2	456	LOW QUALITY:Transporter-related family protein (AHRD V3.3 --* A0A061SD71_9CHLO)
Solyc00g090640	14439227	14439694	SL3.0ch00	-	0	-1.18	0	1	1	non-DEG	+	non-DEG	0	0	0	0	gene:Solyc00g090640.1	468	LOW QUALITY:Organic cation/carnitine transporter-like protein (AHRD V3.3 --* G7JUE8_MEDTR)
Solyc00g090650	14439737	14441347	SL3.0ch00	-	0	-1.18	0	1	1	non-DEG	+	non-DEG	0	0	0	0	gene:Solyc00g090650.1	1164	LOW QUALITY:Phosphate transporter family protein (AHRD V3.3 --* B9H5V9_POPTR)
Solyc00g090660	14441470	14441661	SL3.0ch00	-	0	-1.18	0	1	1	non-DEG	+	non-DEG	0	0	0	0	gene:Solyc00g090660.1	192	LOW QUALITY:Zein-alpha 19A2 (AHRD V3.3 --* ZEA3_MAIZE)
Solyc00g090860	14446055	14446495	SL3.0ch00	-	0	-1.18	0	1	1	non-DEG	+	non-DEG	0	0	0	0	gene:Solyc00g090860.2	441	LOW QUALITY:High affinity nitrate transporter protein (AHRD V3.3 *-* Q84MZ8_TOBAC)
Solyc00g090870	14448610	14449470	SL3.0ch00	-	0.61	2.07	0.97874	0.32251	0.745481	inbetween	+	inbetween	14	7	24	26	gene:Solyc00g090870.3	784	SNF1-related protein kinase regulatory subunit beta-2 (AHRD V3.3 *** A0A151TNE8_CAJCA)	GO:0005515
Solyc00g091170	14458135	14461278	SL3.0ch00	+	0.06	5.09	0.0208716	0.885129	1	non-DEG	+	non-DEG	135	97	197	183	gene:Solyc00g091170.3	1636	P-loop containing nucleoside triphosphate hydrolases superfamily protein (AHRD V3.3 *** A0A061DYZ4_THECC)
Solyc00g092870	14523607	14523834	SL3.0ch00	+	0	-1.18	0	1	1	non-DEG	+	non-DEG	0	0	0	0	gene:Solyc00g092870.1	228	LOW QUALITY:Unknown protein (AHRD V3.3 )
Solyc00g092880	14523995	14524201	SL3.0ch00	-	0	-1.18	0	1	1	non-DEG	+	non-DEG	0	0	0	0	gene:Solyc00g092880.1	207	LOW QUALITY:Adenine nucleotide alpha hydrolases-like superfamily protein (AHRD V3.3 --* AT3G11930.2)
Solyc00g092890	14524321	14524674	SL3.0ch00	-	0	-1.18	0	1	1	non-DEG	+	non-DEG	0	0	0	0	gene:Solyc00g092890.1	354	LOW QUALITY:F-box and associated interaction domains-containing protein (AHRD V3.3 --* AT1G11270.3)
Solyc00g092900	14526311	14527568	SL3.0ch00	-	0	-1.18	0	1	1	non-DEG	+	non-DEG	0	0	0	0	gene:Solyc00g092900.2	1068	LOW QUALITY:D-3-phosphoglycerate dehydrogenase (AHRD V3.3 --* AT1G17745.1)
Solyc00g093000	14530107	14530287	SL3.0ch00	-	2.65	0.16	3.27227	0.0704603	0.324228	inbetween	+	inbetween	0	1	2	10	gene:Solyc00g093000.1	126	LOW QUALITY:Basic-leucine zipper (bZIP) transcription factor family protein (AHRD V3.3 --* AT1G58110.2)
Solyc00g093100	14531856	14532527	SL3.0ch00	+	0	-1.18	0	1	1	non-DEG	+	non-DEG	0	0	0	0	gene:Solyc00g093100.2	582	Protein DETOXIFICATION (AHRD V3.3 *-* A0A178WDK2_ARATH)	GO:0006855;GO:0015238;GO:0015297;GO:0016020;GO:0055085
Solyc00g094010	14565974	14567031	SL3.0ch00	-	0	-1.18	0	1	1	non-DEG	+	non-DEG	0	0	0	0	gene:Solyc00g094010.2	891	LOW QUALITY:(+)-neomenthol dehydrogenase (AHRD V3.3 --* A0A151UCN5_CAJCA)
Solyc00g094020	14567950	14571243	SL3.0ch00	-	0	-1.18	0	1	1	non-DEG	+	non-DEG	0	0	0	0	gene:Solyc00g094020.2	1557	LOW QUALITY:V-type proton ATPase catalytic subunit A (AHRD V3.3 --* VATA_ARATH)
Solyc00g094520	14585491	14585676	SL3.0ch00	-	-0.12	5.46	0.0613789	0.80433	1	non-DEG	-	non-DEG	194	128	296	165	gene:Solyc00g094520.1	186	LOW QUALITY:NADH-ubiquinone oxidoreductase chain 6 (AHRD V3.3 *-* A0A151UEX6_CAJCA)
Solyc00g094530	14586316	14586705	SL3.0ch00	-	0.31	5.82	0.266699	0.605555	1	non-DEG	+	non-DEG	279	94	216	478	gene:Solyc00g094530.1	390	LOW QUALITY:NADH-ubiquinone oxidoreductase chain 1 (AHRD V3.3 *-* NU1M_PETHY)	GO:0016020;GO:0055114
Solyc00g094540	14586900	14587229	SL3.0ch00	+	-0.06	6.67	0.00923284	0.923451	1	non-DEG	-	non-DEG	672	124	523	579	gene:Solyc00g094540.1	330	Bestrophin-like protein (AHRD V3.3 --* AT3G61320.3)
Solyc00g094550	14588158	14588391	SL3.0ch00	-	-1.41	2.64	4.51535	0.033592	0.20344	inbetween	-	inbetween	22	36	15	21	gene:Solyc00g094550.1	234	LOW QUALITY:U-box domain-containing protein 14 (AHRD V3.3 --* PUB14_ARATH)
Solyc00g095450	14619881	14620801	SL3.0ch00	-	0	-1.18	0	1	1	non-DEG	+	non-DEG	0	0	0	0	gene:Solyc00g095450.1	744	LOW QUALITY:ankyrin repeat family protein (AHRD V3.3 *** AT5G12320.1)
Solyc00g095460	14621905	14622909	SL3.0ch00	+	0	-1.18	0	1	1	non-DEG	+	non-DEG	0	0	0	0	gene:Solyc00g095460.1	1005	LOW QUALITY:Isoflavone reductase
Solyc00g095465	14633844	14635923	SL3.0ch00	+	-1.01	-0.25	0.759304	0.383546	0.812036	inbetween	-	inbetween	2	2	2	1	gene:Solyc00g095465.1	1509	1-aminocyclopropane-1-carboxylate synthase (AHRD V3.3 *-* Q96580_SOLLC)
Solyc00g095860	14637616	14638287	SL3.0ch00	-	0.48	3.32	0.207512	0.648724	1	non-DEG	+	non-DEG	3	46	60	64	gene:Solyc00g095860.1	672	1-aminocyclopropane-1-carboxylate synthase (AHRD V3.3 *** Q96579_SOLLC)	GO:0009058;GO:0030170
Solyc00g096060	14643846	14645519	SL3.0ch00	-	0	-1.18	0	1	1	non-DEG	+	non-DEG	0	0	0	0	gene:Solyc00g096060.2	405	LOW QUALITY:Apyrase (AHRD V3.3 *-* APY_SOLTU)	GO:0016787
Solyc00g096460	14658313	14660996	SL3.0ch00	+	0.41	3.07	0.418155	0.517859	0.958258	non-DEG	+	non-DEG	15	30	55	45	gene:Solyc00g096460.2	407	translation initiation factor (AHRD V3.3 *-* AT1G44780.2)
Solyc00g097260	14689969	14690367	SL3.0ch00	+	2.91	-0.87	1.81238	0.178222	0.543925	inbetween	+	inbetween	0	0	1	1	gene:Solyc00g097260.1	399	LOW QUALITY:RING/U-box superfamily protein (AHRD V3.3 --* AT4G39140.5)
Solyc00g097960	14715568	14717720	SL3.0ch00	+	-0.11	1.21	0.022872	0.879791	1	non-DEG	-	non-DEG	10	4	9	11	gene:Solyc00g097960.2	575	Heavy metal transport/detoxification superfamily protein (AHRD V3.3 --* AT4G27590.1)
Solyc00g098560	14737328	14738876	SL3.0ch00	+	-0.44	3.24	0.675628	0.411096	0.841454	inbetween	-	inbetween	31	40	39	46	gene:Solyc00g098560.3	1180	GDSL esterase/lipase (AHRD V3.3 *** A0A199UQJ3_ANACO)	GO:0016788
Solyc00g099160	14760615	14760965	SL3.0ch00	-	0	-1.18	0	1	1	non-DEG	+	non-DEG	0	0	0	0	gene:Solyc00g099160.1	351	LOW QUALITY:At3g14060 (AHRD V3.3 -** Q9LVJ2_ARATH)
Solyc00g099460	14770848	14772897	SL3.0ch00	-	0	-1.18	0	1	1	non-DEG	+	non-DEG	0	0	0	0	gene:Solyc00g099460.2	1464	LOW QUALITY:Zinc finger (C3HC4-type RING finger) family protein (AHRD V3.3 --* AT3G54780.3)
Solyc00g099470	14773287	14774336	SL3.0ch00	+	0	-1.18	0	1	1	non-DEG	+	non-DEG	0	0	0	0	gene:Solyc00g099470.1	1050	LOW QUALITY:O-Glycosyl hydrolases family 17 protein (AHRD V3.3 --* AT1G11820.1)
Solyc00g099570	14774638	14775480	SL3.0ch00	+	0	-1.18	0	1	1	non-DEG	+	non-DEG	0	0	0	0	gene:Solyc00g099570.2	843	LOW QUALITY:Protein farnesyltransferase/geranylgeranyltransferase type-1 subunit alpha (AHRD V3.3 --* FNTA_SOLLC)
Solyc00g099580	14778387	14780831	SL3.0ch00	-	-0.32	2.17	0.26016	0.61001	1	non-DEG	-	non-DEG	19	13	25	15	gene:Solyc00g099580.2	1086	Homeobox-leucine zipper family protein (AHRD V3.3 *-* B9GU68_POPTR)	GO:0003677
Solyc00g099880	14788697	14789485	SL3.0ch00	+	0	-1.18	0	1	1	non-DEG	+	non-DEG	0	0	0	0	gene:Solyc00g099880.2	438	LOW QUALITY:ABC2 homolog 11 (AHRD V3.3 --* AT5G61730.2)
Solyc00g100880	14823532	14824981	SL3.0ch00	+	3.43	-0.74	2.61882	0.105603	0.419145	inbetween	+	inbetween	0	0	1	2	gene:Solyc00g100880.3	1201	LURP-one-like protein (AHRD V3.3 *** AT1G53875.1)
Solyc00g101700	14849494	14851790	SL3.0ch00	-	0	-1.18	0	1	1	non-DEG	+	non-DEG	0	0	0	0	gene:Solyc00g101700.1	489	LOW QUALITY:Protein kinase (AHRD V3.3 *-* A0A0K9PWT3_ZOSMR)	GO:0004672;GO:0005524;GO:0006468
Solyc00g102400	14875562	14878935	SL3.0ch00	+	-1.06	2.04	2.16608	0.141086	0.507019	inbetween	-	inbetween	26	11	8	19	gene:Solyc00g102400.3	3299	NBS-LRR resistance protein-like protein
Solyc00g104200	14941879	14943119	SL3.0ch00	+	0	-1.18	0	1	1	non-DEG	+	non-DEG	0	0	0	0	gene:Solyc00g104200.2	1241	LOW QUALITY:P450 reductase 2 (AHRD V3.3 --* AT4G30210.2)	GO:0003677
Solyc00g104210	14944711	14945181	SL3.0ch00	+	0	-1.18	0	1	1	non-DEG	+	non-DEG	0	0	0	0	gene:Solyc00g104210.1	471	LOW QUALITY:Late embryogenesis abundant 3 (LEA3) family protein (AHRD V3.3 --* AT1G02820.1)
Solyc00g104310	14945800	14946507	SL3.0ch00	+	-3.46	-0.85	3.34551	0.0673886	0.314452	inbetween	-	inbetween	2	0	0	0	gene:Solyc00g104310.2	708	LOW QUALITY:Plant invertase/pectin methylesterase inhibitor superfamily protein (AHRD V3.3 --* AT3G62180.1)
Solyc00g104320	14946838	14947101	SL3.0ch00	-	0	-1.18	0	1	1	non-DEG	+	non-DEG	0	0	0	0	gene:Solyc00g104320.1	264	LOW QUALITY:Concanavalin A-like lectin protein kinase family protein (AHRD V3.3 --* AT2G43700.1)
Solyc00g104330	14948199	14948892	SL3.0ch00	-	0	-1.18	0	1	1	non-DEG	+	non-DEG	0	0	0	0	gene:Solyc00g104330.2	636	LOW QUALITY:pumilio 6 (AHRD V3.3 --* AT4G25880.5)
Solyc00g104333	14949980	14952754	SL3.0ch00	-	0	-1.18	0	1	1	non-DEG	+	non-DEG	0	0	0	0	gene:Solyc00g104333.1	334	ARID/BRIGHT DNA-binding domain-containing protein (AHRD V3.3 --* A0A0K9NHT4_ZOSMR)
Solyc00g104337	14956723	14957139	SL3.0ch00	+	0	-1.18	0	1	1	non-DEG	+	non-DEG	0	0	0	0	gene:Solyc00g104337.1	417	LOW QUALITY:Phenylalanyl-tRNA synthetase alpha chain	GO:0003677;GO:0006310;GO:0015074
Solyc00g104630	14959287	14960090	SL3.0ch00	+	0	-1.18	0	1	1	non-DEG	+	non-DEG	0	0	0	0	gene:Solyc00g104630.2	804	LOW QUALITY:Xylulose kinase (AHRD V3.3 *** A0A087SM47_AUXPR)	GO:0005975;GO:0016773
Solyc00g104730	14960814	14961458	SL3.0ch00	+	0	-1.18	0	1	1	non-DEG	+	non-DEG	0	0	0	0	gene:Solyc00g104730.2	591	LOW QUALITY:Pectin lyase superfamily protein (AHRD V3.3 *-* A0A072TMF2_MEDTR)	GO:0004650;GO:0005975
Solyc00g104740	14963018	14963757	SL3.0ch00	+	0	-1.18	0	1	1	non-DEG	+	non-DEG	0	0	0	0	gene:Solyc00g104740.2	678	LOW QUALITY:myb-like HTH transcriptional regulator family protein (AHRD V3.3 --* AT3G13040.3)
Solyc00g104940	14967634	14969207	SL3.0ch00	-	0	-1.18	0	1	1	non-DEG	+	non-DEG	0	0	0	0	gene:Solyc00g104940.1	447	BAX inhibitor 1 (AHRD V3.3 *-* AT5G47120.1)
Solyc00g106650	15032857	15033078	SL3.0ch00	+	0.33	2.5	0.302607	0.582253	1	non-DEG	+	non-DEG	22	11	37	27	gene:Solyc00g106650.2	222	basic-leucine zipper (bZIP) transcription factor family protein (AHRD V3.3 *-* AT4G06598.2)
Solyc00g107050	15044452	15044886	SL3.0ch00	-	0	-1.18	0	1	1	non-DEG	+	non-DEG	0	0	0	0	gene:Solyc00g107050.1	435	Nuclear transcription factor Y subunit C-4 (AHRD V3.3 *-* NFYC4_ARATH)	GO:0046982
Solyc00g107055	15071893	15073353	SL3.0ch00	-	0	-1.18	0	1	1	non-DEG	+	non-DEG	0	0	0	0	gene:Solyc00g107055.1	537	Major facilitator superfamily protein (AHRD V3.3 --* AT2G20780.2)
Solyc00g108550	15101383	15102417	SL3.0ch00	-	-0.14	3.56	0.061321	0.80442	1	non-DEG	-	non-DEG	31	49	62	58	gene:Solyc00g108550.1	486	LOW QUALITY:Homeodomain-like superfamily protein
Solyc00g108555	15116822	15117950	SL3.0ch00	-	0	-1.18	0	1	1	non-DEG	+	non-DEG	0	0	0	0	gene:Solyc00g108555.1	312	Chaperone protein DNAj
Solyc00g109450	15133715	15133864	SL3.0ch00	-	0	-1.18	0	1	1	non-DEG	+	non-DEG	0	0	0	0	gene:Solyc00g109450.1	150	LOW QUALITY:NAD(P)H-quinone oxidoreductase subunit I
Solyc00g109850	15145122	15146312	SL3.0ch00	-	0	-1.18	0	1	1	non-DEG	+	non-DEG	0	0	0	0	gene:Solyc00g109850.2	1068	LOW QUALITY:Unknown protein (AHRD V3.3 )
Solyc00g109860	15148028	15149017	SL3.0ch00	+	0	-1.18	0	1	1	non-DEG	+	non-DEG	0	0	0	0	gene:Solyc00g109860.2	675	Amidohydrolase family (AHRD V3.3 --* AT3G55850.6)
Solyc00g110060	15152348	15152587	SL3.0ch00	-	0	-1.18	0	1	1	non-DEG	+	non-DEG	0	0	0	0	gene:Solyc00g110060.1	240	LOW QUALITY:Alpha-galactosidase (AHRD V3.3 --* AGAL_CYATE)
Solyc00g110070	15152660	15155289	SL3.0ch00	+	0	-1.18	0	1	1	non-DEG	+	non-DEG	0	0	0	0	gene:Solyc00g110070.2	2569	LOW QUALITY:beta-hexosaminidase 2 (AHRD V3.3 --* AT1G05590.3)
Solyc00g110370	15166010	15166354	SL3.0ch00	-	0	-1.18	0	1	1	non-DEG	+	non-DEG	0	0	0	0	gene:Solyc00g110370.1	345	LOW QUALITY:ZF-HD homeobox protein (AHRD V3.3 --* A0A0B2PG51_GLYSO)	GO:0003677
Solyc00g110870	15180892	15184121	SL3.0ch00	-	-0.13	4.37	0.0352225	0.85113	1	non-DEG	-	non-DEG	131	29	64	151	gene:Solyc00g110870.3	2322	Leucine-rich repeat receptor-like protein kinase (AHRD V3.3 *** C0LGR2_ARATH)
Solyc00g111170	15193790	15194705	SL3.0ch00	+	0	-1.18	0	1	1	non-DEG	+	non-DEG	0	0	0	0	gene:Solyc00g111170.2	480	LOW QUALITY:Signal recognition particle subunit SRP72 (AHRD V3.3 *-* K4D938_SOLLC)
Solyc00g111370	15201384	15202141	SL3.0ch00	+	0	-1.18	0	1	1	non-DEG	+	non-DEG	0	0	0	0	gene:Solyc00g111370.2	651	LOW QUALITY:Unknown protein (AHRD V3.3 )
Solyc00g111770	15213282	15213593	SL3.0ch00	+	0	-1.18	0	1	1	non-DEG	+	non-DEG	0	0	0	0	gene:Solyc00g111770.1	312	LOW QUALITY:Magnesium-chelatase subunit ChlH
Solyc00g111780	15216140	15216343	SL3.0ch00	+	0	-1.18	0	1	1	non-DEG	+	non-DEG	0	0	0	0	gene:Solyc00g111780.2	204	LOW QUALITY:Cysteine proteinases superfamily protein (AHRD V3.3 --* AT3G57810.4)
Solyc00g112190	15229068	15230377	SL3.0ch00	-	0.47	3.64	0.920709	0.337289	0.752786	inbetween	+	inbetween	47	25	82	72	gene:Solyc00g112190.2	1224	LOW QUALITY:Longifolia protein (AHRD V3.3 --* A0A072UUU5_MEDTR)
Solyc00g112490	15237730	15238941	SL3.0ch00	+	0	-1.18	0	1	1	non-DEG	+	non-DEG	0	0	0	0	gene:Solyc00g112490.2	1212	LOW QUALITY:Glycine dehydrogenase (decarboxylating)
Solyc00g112500	15240004	15241139	SL3.0ch00	+	0	-1.18	0	1	1	non-DEG	+	non-DEG	0	0	0	0	gene:Solyc00g112500.2	987	LOW QUALITY:phosphatidylinositol phosphate kinase 10 (AHRD V3.3 --* AT4G01190.3)
Solyc00g112505	15240711	15242310	SL3.0ch00	-	0	-1.18	0	1	1	non-DEG	+	non-DEG	0	0	0	0	gene:Solyc00g112505.1	573	LOW QUALITY:SEC-C motif protein (AHRD V3.3 --* AT3G04950.1)
Solyc00g112600	15243901	15244053	SL3.0ch00	-	2.91	-0.87	1.80725	0.178839	0.543925	inbetween	+	inbetween	0	0	0	2	gene:Solyc00g112600.1	153	LOW QUALITY:Major facilitator superfamily protein (AHRD V3.3 *-* AT5G61520.1)	GO:0016021;GO:0022857;GO:0055085
Solyc00g112700	15244887	15245826	SL3.0ch00	+	0	-1.18	0	1	1	non-DEG	+	non-DEG	0	0	0	0	gene:Solyc00g112700.2	816	LOW QUALITY:vacuolar protein sorting-associated protein
Solyc00g112710	15247923	15248180	SL3.0ch00	+	0	-1.18	0	1	1	non-DEG	+	non-DEG	0	0	0	0	gene:Solyc00g112710.1	258	LOW QUALITY:serine carboxypeptidase-like 16 (AHRD V3.3 --* AT3G12220.3)
Solyc00g112810	15248464	15249396	SL3.0ch00	+	0	-1.18	0	1	1	non-DEG	+	non-DEG	0	0	0	0	gene:Solyc00g112810.2	933	LOW QUALITY:Pyrophosphate-energized vacuolar membrane proton pump (AHRD V3.3 *-* AVP_VIGRR)	GO:0004427;GO:0009678;GO:0015992;GO:0016020
Solyc00g112820	15250914	15251120	SL3.0ch00	+	0	-1.18	0	1	1	non-DEG	+	non-DEG	0	0	0	0	gene:Solyc00g112820.1	207	LOW QUALITY:NAC domain-containing protein (AHRD V3.3 --* I6XSF7_9CARY)
Solyc00g112930	15251847	15254586	SL3.0ch00	-	5.74	0.33	12.2925	0.000454773	0.00818225	DEG	+	+DEG	0	0	8	8	gene:Solyc00g112930.3	1260	Alpha-n-acetylglucosaminidase
Solyc00g113730	15280257	15280760	SL3.0ch00	-	0	-1.18	0	1	1	non-DEG	+	non-DEG	0	0	0	0	gene:Solyc00g113730.1	504	LOW QUALITY:mitogen-activated protein kinase 12 (AHRD V3.3 --* AT2G46070.3)
Solyc00g113740	15280885	15281046	SL3.0ch00	-	0	-1.18	0	1	1	non-DEG	+	non-DEG	0	0	0	0	gene:Solyc00g113740.1	162	LOW QUALITY:C2 calcium/lipid-binding plant phosphoribosyltransferase family protein (AHRD V3.3 --* AT4G00700.2)
Solyc00g113750	15282747	15283610	SL3.0ch00	-	0	-1.18	0	1	1	non-DEG	+	non-DEG	0	0	0	0	gene:Solyc00g113750.2	864	LOW QUALITY:Homeodomain-like superfamily protein (AHRD V3.3 --* AT4G39160.3)
Solyc00g114550	15308475	15309200	SL3.0ch00	+	0	-1.18	0	1	1	non-DEG	+	non-DEG	0	0	0	0	gene:Solyc00g114550.1	726	UV-B-induced protein
Solyc00g117450	15410043	15410790	SL3.0ch00	-	0.7	0.84	0.600282	0.438471	0.872409	inbetween	+	inbetween	4	3	13	5	gene:Solyc00g117450.2	652	Lateral root primordium protein-related
Solyc00g117650	15419606	15419851	SL3.0ch00	-	0	-1.18	0	1	1	non-DEG	+	non-DEG	0	0	0	0	gene:Solyc00g117650.1	246	LOW QUALITY:TBC1 domain family member 9 (AHRD V3.3 *-* A0A151R564_CAJCA)
Solyc00g117653	15441009	15444881	SL3.0ch00	-	-0.2	2.55	0.136414	0.711873	1	non-DEG	-	non-DEG	24	17	26	30	gene:Solyc00g117653.1	796	Glucose-6-phosphate isomerase
Solyc00g118680	15444534	15446465	SL3.0ch00	-	-1.49	4.53	8.01981	0.00462684	0.0491806	DEG	-	-DEG	176	70	55	78	gene:Solyc00g118680.2	470	LOW QUALITY:pentatricopeptide (PPR) repeat-containing protein (AHRD V3.3 --* AT1G68930.2)
Solyc00g117655	15444703	15446728	SL3.0ch00	+	-1.67	3.76	3.55691	0.0592979	0.301745	inbetween	-	inbetween	143	14	30	40	gene:Solyc00g117655.1	358	NADH-ubiquinone oxidoreductase chain 1 (AHRD V3.3 *-* NU1M_PETHY)	GO:0016020;GO:0055114
Solyc00g118690	15446368	15446628	SL3.0ch00	+	-0.63	1.67	0.693336	0.405032	0.833775	inbetween	-	inbetween	20	5	13	11	gene:Solyc00g118690.1	261	NADH-ubiquinone oxidoreductase chain 1 (AHRD V3.3 *-* Q5MA12_TOBAC)	GO:0016020;GO:0055114
Solyc00g117657	15478195	15483243	SL3.0ch00	+	0	-1.18	0	1	1	non-DEG	+	non-DEG	0	0	0	0	gene:Solyc00g117657.1	672	glutamate receptor 3.6 (AHRD V3.3 --* AT3G51480.4)
Solyc00g120120	15486122	15486544	SL3.0ch00	-	0	-1.18	0	1	1	non-DEG	+	non-DEG	0	0	0	0	gene:Solyc00g120120.1	327	LOW QUALITY:DNA-directed RNA polymerase subunit beta (AHRD V3.3 --* RPOB_WHEAT)
Solyc00g120820	15509961	15510542	SL3.0ch00	+	0	-1.18	0	1	1	non-DEG	+	non-DEG	0	0	0	0	gene:Solyc00g120820.1	432	LOW QUALITY:PQ-loop repeat family protein / transmembrane family protein (AHRD V3.3 --* AT2G41050.5)
Solyc00g120830	15511776	15512624	SL3.0ch00	+	0	-1.18	0	1	1	non-DEG	+	non-DEG	0	0	0	0	gene:Solyc00g120830.1	849	LOW QUALITY:Xylose isomerase domain-containing protein (AHRD V3.3 *** I0Z1M9_COCSC)
Solyc00g120930	15516183	15516659	SL3.0ch00	-	0	-1.18	0	1	1	non-DEG	+	non-DEG	0	0	0	0	gene:Solyc00g120930.2	477	Calcium-binding EF-hand family protein (AHRD V3.3 *** AT1G32250.1)
Solyc00g121230	15523636	15526756	SL3.0ch00	-	0	-1.18	0	1	1	non-DEG	+	non-DEG	0	0	0	0	gene:Solyc00g121230.2	1575	LOW QUALITY:SIN3-like 4 (AHRD V3.3 --* AT1G70060.2)
Solyc00g121235	15568461	15568841	SL3.0ch00	+	0	-1.18	0	1	1	non-DEG	+	non-DEG	0	0	0	0	gene:Solyc00g121235.1	381	LOW QUALITY:serine/threonine protein phosphatase 2A (AHRD V3.3 --* AT1G69960.1)	GO:0019825
Solyc00g122530	15568854	15569216	SL3.0ch00	-	0	-1.18	0	1	1	non-DEG	+	non-DEG	0	0	0	0	gene:Solyc00g122530.1	363	LOW QUALITY:Vacuolar cation/proton exchanger 1a	GO:0016021;GO:0055085
Solyc00g123030	15585144	15586020	SL3.0ch00	+	0	-1.18	0	1	1	non-DEG	+	non-DEG	0	0	0	0	gene:Solyc00g123030.1	714	LOW QUALITY:phosphate transporter 4-1 (AHRD V3.3 --* AT2G29650.4)
Solyc00g123040	15587525	15588388	SL3.0ch00	+	0	-1.18	0	1	1	non-DEG	+	non-DEG	0	0	0	0	gene:Solyc00g123040.2	644	LOW QUALITY:GDSL-like Lipase/Acylhydrolase superfamily protein (AHRD V3.3 --* AT3G62280.2)
Solyc00g123240	15594270	15594513	SL3.0ch00	+	-0.5	-0.86	0.0829204	0.773378	1	non-DEG	-	non-DEG	1	0	1	0	gene:Solyc00g123240.1	201	Cellulose synthase (AHRD V3.3 --* A0A0B2R2Z8_GLYSO)
Solyc00g124840	15645972	15646391	SL3.0ch00	-	0	-1.18	0	1	1	non-DEG	+	non-DEG	0	0	0	0	gene:Solyc00g124840.2	420	LOW QUALITY:XH/XS domain-containing protein (AHRD V3.3 --* AT5G59390.5)	GO:0019028
Solyc00g124850	15646440	15646733	SL3.0ch00	-	0	-1.18	0	1	1	non-DEG	+	non-DEG	0	0	0	0	gene:Solyc00g124850.1	294	LOW QUALITY:basic helix-loop-helix (bHLH) DNA-binding superfamily protein (AHRD V3.3 --* AT3G23210.2)	GO:0019069
Solyc00g124860	15648383	15649240	SL3.0ch00	+	0	-1.18	0	1	1	non-DEG	+	non-DEG	0	0	0	0	gene:Solyc00g124860.2	858	LOW QUALITY:ATP-citrate lyase A-1 (AHRD V3.3 --* AT1G10670.4)
Solyc00g125260	15659624	15660611	SL3.0ch00	+	0	-1.18	0	1	1	non-DEG	+	non-DEG	0	0	0	0	gene:Solyc00g125260.2	933	LOW QUALITY:alpha/beta-Hydrolases superfamily protein (AHRD V3.3 *-* AT5G38520.2)
Solyc00g125270	15661840	15662720	SL3.0ch00	+	-4.37	-0.57	6.04065	0.0139801	0.110726	inbetween	-	inbetween	4	0	0	0	gene:Solyc00g125270.2	816	LOW QUALITY:Class I glutamine amidotransferase-like superfamily protein (AHRD V3.3 --* AT3G02720.1)
Solyc00g125275	15671214	15678108	SL3.0ch00	-	2.91	-0.87	1.80725	0.178839	0.543925	inbetween	+	inbetween	0	0	0	2	gene:Solyc00g125275.1	1319	Ulp1 protease family	GO:0006508;GO:0008234
Solyc00g125980	15684095	15684298	SL3.0ch00	+	-1.44	-0.36	1.10595	0.292965	0.735507	inbetween	-	inbetween	4	0	1	1	gene:Solyc00g125980.1	204	NADH-ubiquinone oxidoreductase chain 2 (AHRD V3.3 *-* NU2M_BETVU)
Solyc00g125990	15684095	15685321	SL3.0ch00	+	0.81	7.82	2.94622	0.0860786	0.374102	inbetween	+	inbetween	689	472	1353	1851	gene:Solyc00g125990.2	999	NADH dehydrogenase subunit 2 (AHRD V3.3 *-* A0A1C9I9Q6_9ROSI)
Solyc00g126000	15685424	15685576	SL3.0ch00	+	1	4.74	5.1171	0.0236912	0.163085	inbetween	+	inbetween	78	46	208	178	gene:Solyc00g126000.1	153	NADH-ubiquinone oxidoreductase chain 2 (AHRD V3.3 *-* NU2M_BETVU)
Solyc00g126010	15685741	15685914	SL3.0ch00	+	0.67	3.96	1.51733	0.218025	0.608482	inbetween	+	inbetween	64	22	95	111	gene:Solyc00g126010.1	174	LOW protein: NADH-ubiquinone oxidoreductase chain-like protein (AHRD V3.3 *-* ATMG01330.1)
Solyc00g126420	15693080	15693391	SL3.0ch00	-	0	-1.18	0	1	1	non-DEG	+	non-DEG	0	0	0	0	gene:Solyc00g126420.2	312	LOW QUALITY:pentatricopeptide (PPR) domain protein 40 (AHRD V3.3 --* AT3G16890.2)
Solyc00g126430	15693543	15694406	SL3.0ch00	+	0	-1.18	0	1	1	non-DEG	+	non-DEG	0	0	0	0	gene:Solyc00g126430.1	864	LOW QUALITY:Xanthosine phosphorylase	GO:0003824;GO:0009116
Solyc00g126440	15695497	15696169	SL3.0ch00	-	0	-1.18	0	1	1	non-DEG	+	non-DEG	0	0	0	0	gene:Solyc00g126440.2	582	LOW QUALITY:Protein prenylyltransferase superfamily protein (AHRD V3.3 --* AT5G28220.1)
Solyc00g127540	15729878	15730171	SL3.0ch00	-	0	-1.18	0	1	1	non-DEG	+	non-DEG	0	0	0	0	gene:Solyc00g127540.2	294	LOW QUALITY:Unknown protein (AHRD V3.3 )
Solyc00g127545	15729899	15730150	SL3.0ch00	+	0	-1.18	0	1	1	non-DEG	+	non-DEG	0	0	0	0	gene:Solyc00g127545.1	252	plasma membrane intrinsic protein 2-4 (AHRD V3.3 --* AT5G60660.1)
Solyc00g127550	15730326	15730775	SL3.0ch00	-	0	-1.18	0	1	1	non-DEG	+	non-DEG	0	0	0	0	gene:Solyc00g127550.1	450	Ribonucleoside-diphosphate reductase (AHRD V3.3 *-* S8DVR8_9LAMI)
Solyc00g127560	15731903	15733087	SL3.0ch00	-	0	-1.18	0	1	1	non-DEG	+	non-DEG	0	0	0	0	gene:Solyc00g127560.2	1185	Ribonucleoside-diphosphate reductase (AHRD V3.3 *** A0A0K9R3S5_SPIOL)	GO:0006260;GO:0055114
Solyc00g127660	15733216	15734660	SL3.0ch00	+	0	-1.18	0	1	1	non-DEG	+	non-DEG	0	0	0	0	gene:Solyc00g127660.3	720	cytochrome P450
Solyc00g127670	15733216	15736452	SL3.0ch00	-	0	3.12	8.28774e-05	0.992736	1	non-DEG	+	non-DEG	28	29	40	52	gene:Solyc00g127670.2	2392	membrane protein (AHRD V3.3 *** AT1G26180.1)
Solyc00g127870	15739889	15743126	SL3.0ch00	+	-0.2	3.29	0.158179	0.690838	1	non-DEG	-	non-DEG	47	25	46	51	gene:Solyc00g127870.3	871	Phosphatidylinositol N-acetylglucosaminyltransferase subunit P (AHRD V3.3 *** A0A0B2SS56_GLYSO)
Solyc00g128870	15773535	15774823	SL3.0ch00	+	-1.78	1.75	5.68857	0.0170758	0.128312	inbetween	-	inbetween	18	15	11	4	gene:Solyc00g128870.3	540	NUDIX hydrolase (AHRD V3.3 *** A0A118K334_CYNCS)	GO:0016787
Solyc00g128875	15773575	15802112	SL3.0ch00	-	0	-1.18	0	1	1	non-DEG	+	non-DEG	0	0	0	0	gene:Solyc00g128875.1	951	LOW QUALITY:sodium hydrogen exchanger 4 (AHRD V3.3 --* AT3G06370.1)	GO:0004872;GO:0006810;GO:0016020
Solyc00g129670	15799767	15800606	SL3.0ch00	+	0	-1.18	0	1	1	non-DEG	+	non-DEG	0	0	0	0	gene:Solyc00g129670.2	840	LOW QUALITY:phosphoglucomutase
Solyc00g129680	15802305	15802940	SL3.0ch00	+	0	-1.18	0	1	1	non-DEG	+	non-DEG	0	0	0	0	gene:Solyc00g129680.2	636	LOW QUALITY:BnaC06g11600D protein (AHRD V3.3 --* A0A078F0T4_BRANA)
Solyc00g129685	15802370	15810501	SL3.0ch00	-	0	-1.18	0	1	1	non-DEG	+	non-DEG	0	0	0	0	gene:Solyc00g129685.1	1200	LOW QUALITY:basic region/leucine zipper motif 27 (AHRD V3.3 --* AT2G17770.2)
Solyc00g129880	15809078	15812468	SL3.0ch00	+	0	-1.18	0	1	1	non-DEG	+	non-DEG	0	0	0	0	gene:Solyc00g129880.2	1140	LOW QUALITY:Calcium-binding EF hand family protein (AHRD V3.3 --* AT1G21630.4)
Solyc00g129980	15812598	15812774	SL3.0ch00	-	0	-1.18	0	1	1	non-DEG	+	non-DEG	0	0	0	0	gene:Solyc00g129980.1	177	LOW QUALITY:Chalcone synthase (AHRD V3.3 --* CHSY_PUEML)
Solyc00g130180	15816283	15816801	SL3.0ch00	-	0	-1.18	0	1	1	non-DEG	+	non-DEG	0	0	0	0	gene:Solyc00g130180.2	519	LOW QUALITY:Photosystem I assembly protein Ycf3 (AHRD V3.3 --* YCF3_CUSGR)
Solyc00g130190	15816868	15820972	SL3.0ch00	-	0	-1.18	0	1	1	non-DEG	+	non-DEG	0	0	0	0	gene:Solyc00g130190.1	2193	LOW QUALITY:nicotinate phosphoribosyltransferase 2 (AHRD V3.3 --* AT2G23420.2)
Solyc00g130290	15821970	15822758	SL3.0ch00	+	0	-1.18	0	1	1	non-DEG	+	non-DEG	0	0	0	0	gene:Solyc00g130290.1	789	LOW QUALITY:G-type lectin S-receptor-like serine/threonine-protein kinase LECRK4 (AHRD V3.3 --* LERK4_ORYSI)	GO:0005215;GO:0006810;GO:0016020
Solyc00g130690	15833087	15834040	SL3.0ch00	-	0	-1.18	0	1	1	non-DEG	+	non-DEG	0	0	0	0	gene:Solyc00g130690.1	954	LOW QUALITY:Very-long-chain (3R)-3-hydroxyacyl-CoA dehydratase (AHRD V3.3 --* A0A0B0NJ37_GOSAR)
Solyc00g130700	15835139	15835783	SL3.0ch00	-	0	-1.18	0	1	1	non-DEG	+	non-DEG	0	0	0	0	gene:Solyc00g130700.2	645	LOW QUALITY:phospholipase D alpha 1 (AHRD V3.3 --* AT3G15730.1)
Solyc00g130800	15836144	15837292	SL3.0ch00	+	0	-1.18	0	1	1	non-DEG	+	non-DEG	0	0	0	0	gene:Solyc00g130800.2	1149	LOW QUALITY:Metacaspase-2 (AHRD V3.3 --* A0A1D1YS62_9ARAE)
Solyc00g130810	15838862	15839293	SL3.0ch00	-	0	-1.18	0	1	1	non-DEG	+	non-DEG	0	0	0	0	gene:Solyc00g130810.1	432	LOW QUALITY:Structural maintenance of chromosomes (SMC) family protein (AHRD V3.3 --* AT2G27170.4)	GO:0051082
Solyc00g131610	15863111	15863687	SL3.0ch00	-	0	-1.18	0	1	1	non-DEG	+	non-DEG	0	0	0	0	gene:Solyc00g131610.2	577	Dirigent protein (AHRD V3.3 *** M1DVK6_SOLTU)
Solyc00g133110	15908555	15914969	SL3.0ch00	-	-1.16	0.22	0.779392	0.377327	0.803922	inbetween	-	inbetween	8	0	2	3	gene:Solyc00g133110.2	3810	Transposon protein
Solyc00g133710	15931462	15932262	SL3.0ch00	-	0	-1.18	0	1	1	non-DEG	+	non-DEG	0	0	0	0	gene:Solyc00g133710.2	801	LOW QUALITY:calmodulin-binding transcription activator (AHRD V3.3 --* AT3G16940.3)
Solyc00g133720	15934472	15934609	SL3.0ch00	-	0	-1.18	0	1	1	non-DEG	+	non-DEG	0	0	0	0	gene:Solyc00g133720.2	138	Lon protease homolog
Solyc00g134620	15961407	15963948	SL3.0ch00	-	2.09	-1.02	0.940618	0.332119	0.745481	inbetween	+	inbetween	0	0	0	1	gene:Solyc00g134620.2	795	LOW QUALITY:HXXXD-type acyl-transferase family protein
Solyc00g134820	15967397	15968146	SL3.0ch00	+	0	-1.18	0	1	1	non-DEG	+	non-DEG	0	0	0	0	gene:Solyc00g134820.1	750	LOW QUALITY:ZIP metal ion transporter family (AHRD V3.3 --* AT3G08650.1)
Solyc00g134830	15968198	15969831	SL3.0ch00	+	0	-1.18	0	1	1	non-DEG	+	non-DEG	0	0	0	0	gene:Solyc00g134830.1	1539	LOW QUALITY:Dephospho-CoA kinase
Solyc00g134840	15970046	15970492	SL3.0ch00	-	0	-1.18	0	1	1	non-DEG	+	non-DEG	0	0	0	0	gene:Solyc00g134840.1	447	LOW QUALITY:Delta 1-pyrroline-5-carboxylate synthase (AHRD V3.3 --* W8TLX0_CALPC)	GO:0055085
Solyc00g135040	15973859	15974713	SL3.0ch00	-	0	-1.18	0	1	1	non-DEG	+	non-DEG	0	0	0	0	gene:Solyc00g135040.2	699	LOW QUALITY:alpha-1
Solyc00g135050	15975262	15975684	SL3.0ch00	-	0	-1.18	0	1	1	non-DEG	+	non-DEG	0	0	0	0	gene:Solyc00g135050.2	423	LOW QUALITY:HTH-type transcriptional regulator ptxR
Solyc00g135060	15975834	15976847	SL3.0ch00	+	0	-1.18	0	1	1	non-DEG	+	non-DEG	0	0	0	0	gene:Solyc00g135060.1	1014	LOW QUALITY:Quinone-oxidoreductase-like protein (AHRD V3.3 *** A0A072U099_MEDTR)	GO:0008270
Solyc00g135260	15980949	15983450	SL3.0ch00	-	3.43	-0.74	2.61882	0.105603	0.419145	inbetween	+	inbetween	0	0	1	2	gene:Solyc00g135260.2	834	LOW QUALITY:HXXXD-type acyl-transferase family protein (AHRD V3.3 *** AT1G32910.1)
Solyc00g136260	16014989	16015399	SL3.0ch00	-	-0.2	2.49	0.0587405	0.808498	1	non-DEG	-	non-DEG	8	28	27	27	gene:Solyc00g136260.1	411	RING/U-box superfamily protein (AHRD V3.3 *** A0A061FKT7_THECC)
Solyc00g136560	16022592	16023309	SL3.0ch00	-	2.76	4.03	14.3308	0.000153335	0.00335648	DEG	+	+DEG	20	9	73	232	gene:Solyc00g136560.3	612	Alkyl transferase (AHRD V3.3 *** K7X479_SOLLC)	GO:0016765
Solyc00g136565	16070948	16074068	SL3.0ch00	+	-3.87	1.36	19.3341	1.09728e-05	0.000368177	DEG	-	-DEG	20	11	1	2	gene:Solyc00g136565.1	1136	2-oxoglutarate-dependent dioxygenase-related family protein (AHRD V3.3 *** B9GL08_POPTR)
Solyc00g139760	16125537	16128726	SL3.0ch00	-	0	-1.18	0	1	1	non-DEG	+	non-DEG	0	0	0	0	gene:Solyc00g139760.2	2169	LOW QUALITY:phospholipid:diacylglycerol acyltransferase (AHRD V3.3 --* AT5G13640.1)
Solyc00g140060	16135135	16137850	SL3.0ch00	-	0.19	6.39	0.188958	0.663785	1	non-DEG	+	non-DEG	295	249	539	445	gene:Solyc00g140060.3	896	Tripeptidyl-peptidase 2 (AHRD V3.3 *-* W9SA17_9ROSA)
Solyc00g141360	16178730	16179624	SL3.0ch00	-	0	-1.18	0	1	1	non-DEG	+	non-DEG	0	0	0	0	gene:Solyc00g141360.1	690	LOW QUALITY:Disease resistance protein (AHRD V3.3 *-* Q9SBC3_SOLLC)
Solyc00g141560	16183001	16184920	SL3.0ch00	-	2.91	-0.87	1.81238	0.178222	0.543925	inbetween	+	inbetween	0	0	1	1	gene:Solyc00g141560.2	872	Replication protein A 70 kDa DNA-binding subunit (AHRD V3.3 --* A0A151SPC9_CAJCA)	GO:0003735;GO:0005840;GO:0006412
Solyc00g142170	16202588	16203631	SL3.0ch00	-	0.54	2.05	0.540467	0.462239	0.89939	inbetween	+	inbetween	18	4	22	26	gene:Solyc00g142170.3	690	Mitovirus RNA-dependent RNA polymerase (AHRD V3.3 *** ATMG01110.1)
Solyc00g142160	16202772	16203089	SL3.0ch00	-	1.33	4.03	4.70513	0.0300728	0.188313	inbetween	+	inbetween	36	27	177	71	gene:Solyc00g142160.1	318	Mitovirus RNA-dependent RNA polymerase (AHRD V3.3 --* ATMG01110.1)
Solyc00g143770	16252883	16255415	SL3.0ch00	-	-1	4.14	1.13541	0.286624	0.725802	inbetween	-	inbetween	163	16	32	96	gene:Solyc00g143770.2	304	ABC transporter family protein (AHRD V3.3 --* AT1G54350.1)
Solyc00g144470	16274992	16277549	SL3.0ch00	+	2.1	-1.02	0.943694	0.33133	0.745481	inbetween	+	inbetween	0	0	1	0	gene:Solyc00g144470.1	1848	Serine/threonine protein phosphatase 7 long form isogeny (AHRD V3.3 *-* A0A151SE46_CAJCA)
Solyc00g143777	16275655	16289691	SL3.0ch00	+	0	-1.18	0	1	1	non-DEG	+	non-DEG	0	0	0	0	gene:Solyc00g143777.1	642	serine/threonine-protein phosphatase 7 long form-like protein (AHRD V3.3 *-* AT1G48120.1)
Solyc00g145170	16297401	16298401	SL3.0ch00	+	2.17	0.4	3.73936	0.0531447	0.278885	inbetween	+	inbetween	2	0	5	10	gene:Solyc00g145170.2	779	Proteinase inhibitor II (AHRD V3.3 *** Q3S493_SOLTU)
Solyc00g147570	16371790	16374656	SL3.0ch00	-	0	-1.18	0	1	1	non-DEG	+	non-DEG	0	0	0	0	gene:Solyc00g147570.3	1701	villin 2 (AHRD V3.3 *-* AT2G41740.2)	GO:0003779
Solyc00g147577	16446689	16449035	SL3.0ch00	-	-1.25	2.39	3.9321	0.0473727	0.25716	inbetween	-	inbetween	20	27	15	17	gene:Solyc00g147577.1	711	Phosphate transporter PHO1-like protein (AHRD V3.3 *-* A0A0B0PBG6_GOSAR)
Solyc00g153680	16560753	16562300	SL3.0ch00	-	0	-1.18	0	1	1	non-DEG	+	non-DEG	0	0	0	0	gene:Solyc00g153680.1	717	Protein kinase (AHRD V3.3 *-* Q9FDV6_FAGSY)	GO:0004672;GO:0005524;GO:0006468
Solyc00g153980	16570349	16570516	SL3.0ch00	+	-0.51	0.49	0.316904	0.573474	1	non-DEG	-	non-DEG	3	5	3	6	gene:Solyc00g153980.1	168	LOW QUALITY:jacalin-related lectin 22 (AHRD V3.3 --* AT2G39310.4)
Solyc00g154480	16587757	16589470	SL3.0ch00	+	2.1	-1.02	0.943694	0.33133	0.745481	inbetween	+	inbetween	0	0	1	0	gene:Solyc00g154480.2	912	Terpene synthase (AHRD V3.3 *** G5CV48_SOLLC)	GO:0000287;GO:0010333;GO:0016829
Solyc00g154980	16599743	16601240	SL3.0ch00	+	2.91	-0.87	1.81238	0.178222	0.543925	inbetween	+	inbetween	0	0	1	1	gene:Solyc00g154980.1	891	Ethylene insensitive 3 family protein (AHRD V3.3 *** AT5G10120.1)
Solyc00g156980	16660247	16661243	SL3.0ch00	-	-0.51	4.69	0.664319	0.415039	0.845304	inbetween	-	inbetween	171	52	157	74	gene:Solyc00g156980.3	580	Glucose-methanol-choline (GMC) oxidoreductase family protein (AHRD V3.3 *-* AT1G72970.2)	GO:0016614;GO:0050660;GO:0055114
Solyc00g157080	16663034	16665258	SL3.0ch00	+	3.44	-0.74	2.6254	0.105166	0.419145	inbetween	+	inbetween	0	0	2	1	gene:Solyc00g157080.2	1065	F-box and associated interaction domains-containing protein (AHRD V3.3 --* AT5G38810.2)
Solyc00g157083	16663384	16665258	SL3.0ch00	+	0	-1.18	0	1	1	non-DEG	+	non-DEG	0	0	0	0	gene:Solyc00g157083.1	733	Protein kinase family protein (AHRD V3.3 *-* F4KI00_ARATH)
Solyc00g157087	16678765	16679872	SL3.0ch00	+	2.91	-0.87	1.81238	0.178222	0.543925	inbetween	+	inbetween	0	0	1	1	gene:Solyc00g157087.1	1018	Proteinase inhibitor II (AHRD V3.3 *-* B3F0C1_TOBAC)	GO:0004867
Solyc00g160780	16774424	16775550	SL3.0ch00	+	-0.66	1.52	0.468731	0.493572	0.932943	non-DEG	-	non-DEG	21	2	9	12	gene:Solyc00g160780.2	505	LOW QUALITY:BnaA03g08910D protein (AHRD V3.3 --* A0A078DNF4_BRANA)
Solyc00g160785	16791886	16794746	SL3.0ch00	-	-2.6	-1	1.77335	0.182968	0.543925	inbetween	-	inbetween	1	0	0	0	gene:Solyc00g160785.1	1960	PLAC8 family protein (AHRD V3.3 --* AT2G17780.9)
Solyc09g056230	16858030	16858658	SL3.0ch00	+	0	-1.18	0	1	1	non-DEG	+	non-DEG	0	0	0	0	gene:Solyc09g056230.2	447	O-methyltransferase
Solyc00g164580	16886714	16887869	SL3.0ch00	+	-1.05	0.72	1.7935	0.1805	0.543925	inbetween	-	inbetween	7	5	4	5	gene:Solyc00g164580.1	534	LOW QUALITY:phospholipase-like protein (PEARLI 4) family protein (AHRD V3.3 --* AT2G20950.9)
Solyc00g164680	16889527	16892168	SL3.0ch00	+	-0.35	4.57	0.279344	0.597131	1	non-DEG	-	non-DEG	159	38	75	153	gene:Solyc00g164680.2	1567	ABC transporter G family member (AHRD V3.3 *-* A0A0K9NWI5_ZOSMR)	GO:0016020
Solyc00g165190	16906582	16906800	SL3.0ch00	+	0	-1.18	0	1	1	non-DEG	+	non-DEG	0	0	0	0	gene:Solyc00g165190.1	219	LOW QUALITY:Pre-mRNA-processing-splicing factor (AHRD V3.3 --* AT1G80070.1)
Solyc00g165195	16942391	16944459	SL3.0ch00	+	0	-1.18	0	1	1	non-DEG	+	non-DEG	0	0	0	0	gene:Solyc00g165195.1	1208	UDP-glucose pyrophosphorylase 2 (AHRD V3.3 --* AT5G17310.6)
Solyc00g167290	16965804	16966496	SL3.0ch00	+	0	-1.18	0	1	1	non-DEG	+	non-DEG	0	0	0	0	gene:Solyc00g167290.1	693	LOW QUALITY:Single-stranded-DNA-specific exonuclease recJ
Solyc00g167300	16967560	16968570	SL3.0ch00	+	0	-1.18	0	1	1	non-DEG	+	non-DEG	0	0	0	0	gene:Solyc00g167300.2	1011	LOW QUALITY:Auxin-responsive GH3 family protein (AHRD V3.3 *** AT4G37390.1)
Solyc00g167800	16981827	16982302	SL3.0ch00	+	0	-1.18	0	1	1	non-DEG	+	non-DEG	0	0	0	0	gene:Solyc00g167800.1	387	LOW QUALITY:NADPH-dependent codeinone reductase 1-1 (AHRD V3.3 --* COR11_PAPSO)
Solyc00g170200	17050327	17050710	SL3.0ch00	+	0.51	3.12	0.875007	0.349573	0.769937	inbetween	+	inbetween	34	15	49	58	gene:Solyc00g170200.1	384	LOW QUALITY:Sigma factor sigB regulation protein rsbQ (AHRD V3.3 *** A0A0B2Q4V2_GLYSO)
Solyc00g170210	17051148	17052994	SL3.0ch00	-	-0.48	2.61	0.452895	0.500963	0.941253	non-DEG	-	non-DEG	37	12	16	37	gene:Solyc00g170210.3	1360	SGNH hydrolase-type esterase superfamily protein (AHRD V3.3 --* AT5G37690.2)
Solyc00g170510	17058892	17061068	SL3.0ch00	-	0	-1.18	0	1	1	non-DEG	+	non-DEG	0	0	0	0	gene:Solyc00g170510.2	1600	Pectinesterase (AHRD V3.3 *** K4BAQ1_SOLLC)	GO:0005618;GO:0030599;GO:0042545
Solyc00g171710	17094061	17096430	SL3.0ch00	+	0	-1.18	0	1	1	non-DEG	+	non-DEG	0	0	0	0	gene:Solyc00g171710.2	1407	F-box family protein (AHRD V3.3 *** B9GK04_POPTR)
Solyc00g171810	17096534	17098009	SL3.0ch00	-	0.44	9.72	0.724401	0.394704	0.822336	inbetween	+	inbetween	2619	2352	5436	5359	gene:Solyc00g171810.3	1263	ATP synthase subunit a (AHRD V3.3 *** A0A075VV97_CAPAN)	GO:0015078;GO:0015986;GO:0045263
Solyc00g172410	17114327	17116659	SL3.0ch00	-	3.82	-0.62	3.38763	0.0656874	0.314452	inbetween	+	inbetween	0	0	3	1	gene:Solyc00g172410.2	1342	Nucleic acid-binding
Solyc00g173430	17141052	17141511	SL3.0ch00	+	-2.6	-1	1.77335	0.182968	0.543925	inbetween	-	inbetween	1	0	0	0	gene:Solyc00g173430.2	387	LOW QUALITY:Poly(RC)-binding protein
Solyc00g174330	17165916	17167463	SL3.0ch00	-	-0.24	2.67	0.0460189	0.830141	1	non-DEG	-	non-DEG	2	38	35	26	gene:Solyc00g174330.3	499	Pathogenesis-related protein 1 (AHRD V3.3 *-* Q75QH2_CAPCH)
Solyc00g174340	17166163	17168117	SL3.0ch00	-	0.55	8.96	0.234972	0.627862	1	non-DEG	+	non-DEG	134	2310	4362	2157	gene:Solyc00g174340.2	687	Pathogenesis-related protein 1 (AHRD V3.3 *** Q75QH2_CAPCH)
Solyc00g174345	17185581	17192623	SL3.0ch00	+	3.43	-0.74	2.61882	0.105603	0.419145	inbetween	+	inbetween	0	0	1	2	gene:Solyc00g174345.1	267	Soluble starch synthase 1
Solyc00g178340	17281850	17282980	SL3.0ch00	+	5.65	0.27	9.49386	0.00206161	0.0265824	DEG	+	+DEG	0	0	11	4	gene:Solyc00g178340.2	822	SlBCAT5	GO:0003824;GO:0008152
Solyc00g179240	17305800	17306300	SL3.0ch00	-	0.64	3.63	1.60397	0.205342	0.585147	inbetween	+	inbetween	46	21	72	89	gene:Solyc00g179240.2	300	MADS-box transcription factor (AHRD V3.3 *-* Q1EMR8_PLAMJ)	GO:0003677;GO:0046983
Solyc00g180440	17341808	17342216	SL3.0ch00	-	-0.98	0.15	0.587619	0.443341	0.87847	inbetween	-	inbetween	7	0	2	3	gene:Solyc00g180440.2	365	50S ribosomal protein L20	GO:0003735;GO:0005622;GO:0005840;GO:0006412;GO:0019843
Solyc00g180840	17351036	17353386	SL3.0ch00	+	2.09	-1.02	0.940618	0.332119	0.745481	inbetween	+	inbetween	0	0	0	1	gene:Solyc00g180840.2	2256	Transposon Ty3-I Gag-Pol polyprotein (AHRD V3.3 *-* A0A151SX41_CAJCA)
Solyc00g181240	17363006	17363185	SL3.0ch00	-	-0.21	0.4	0.0367038	0.848069	1	non-DEG	-	non-DEG	6	1	7	2	gene:Solyc00g181240.1	180	LOW QUALITY:Polygalacturonase inhibitor 1 (AHRD V3.3 --* PGIP1_ARATH)
Solyc00g181250	17363283	17364127	SL3.0ch00	+	-0.45	2.02	0.559735	0.454367	0.89134	inbetween	-	inbetween	19	11	18	16	gene:Solyc00g181250.2	794	LOW QUALITY:P-loop containing nucleoside triphosphate hydrolases superfamily protein (AHRD V3.3 --* AT4G09940.2)
Solyc00g183050	17413774	17413890	SL3.0ch00	+	4.58	-0.31	5.89809	0.0151573	0.116943	inbetween	+	inbetween	0	0	4	3	gene:Solyc00g183050.2	117	Vacuolar sorting-associated protein 27 (AHRD V3.3 *-* A0A0B0NUH7_GOSAR)
Solyc00g183055	17427034	17427915	SL3.0ch00	+	0	-1.18	0	1	1	non-DEG	+	non-DEG	0	0	0	0	gene:Solyc00g183055.1	882	LOW QUALITY:Unknown protein (AHRD V3.3 )
Solyc00g183550	17427049	17429702	SL3.0ch00	-	0	-1.18	0	1	1	non-DEG	+	non-DEG	0	0	0	0	gene:Solyc00g183550.2	2406	LOW QUALITY:Heat shock protein DnaJ with tetratricopeptide repeat-containing protein (AHRD V3.3 --* AT2G41520.2)
Solyc00g183555	17428038	17439936	SL3.0ch00	+	0	-1.18	0	1	1	non-DEG	+	non-DEG	0	0	0	0	gene:Solyc00g183555.1	1674	LOW QUALITY:DNA-directed RNA polymerase subunit beta'' (AHRD V3.3 --* RPOC2_ORYNI)
Solyc00g184350	17449416	17452113	SL3.0ch00	-	-0.23	4.38	0.244155	0.621221	1	non-DEG	-	non-DEG	108	52	105	104	gene:Solyc00g184350.3	1999	nuclear pore complex protein-like protein (AHRD V3.3 *-* AT5G05680.1)
Solyc00g184357	17471820	17473980	SL3.0ch00	+	4.35	-0.41	3.6277	0.0568252	0.291945	inbetween	+	inbetween	0	0	0	6	gene:Solyc00g184357.1	1659	histone-lysine N-methyltransferase SUVR5 (AHRD V3.3 --* AT2G23740.6)
Solyc00g185750	17488777	17490434	SL3.0ch00	-	0	-1.18	0	1	1	non-DEG	+	non-DEG	0	0	0	0	gene:Solyc00g185750.1	1179	Dual specificity protein phosphatase
Solyc00g185850	17491696	17491914	SL3.0ch00	+	0	-1.18	0	1	1	non-DEG	+	non-DEG	0	0	0	0	gene:Solyc00g185850.1	219	LOW QUALITY:Histone-lysine N-methyltransferase
Solyc00g187050	17523484	17527227	SL3.0ch00	-	-1.35	5.83	2.36924	0.123747	0.464496	inbetween	-	inbetween	175	359	49	311	gene:Solyc00g187050.3	1521	leucine aminopeptidase 2	GO:0004177;GO:0005737;GO:0008235;GO:0019538;GO:0030145
Solyc00g188750	17572440	17572673	SL3.0ch00	-	0	-1.18	0	1	1	non-DEG	+	non-DEG	0	0	0	0	gene:Solyc00g188750.1	234	LOW QUALITY:ternary complex factor MIP1 leucine-zipper protein (Protein of unknown function
Solyc00g188850	17576035	17577134	SL3.0ch00	-	-1.41	-0.71	0.7918	0.373557	0.799268	inbetween	-	inbetween	1	1	0	1	gene:Solyc00g188850.3	625	Protein O-glucosyltransferase 1 (AHRD V3.3 *** A0A0B2R562_GLYSO)
Solyc00g188853	17577167	17577252	SL3.0ch00	-	0	-1.18	0	1	1	non-DEG	+	non-DEG	0	0	0	0	gene:Solyc00g188853.1	86	Plant neutral invertase family protein (AHRD V3.3 --* AT3G06500.1)
Solyc00g195350	17753072	17753554	SL3.0ch00	+	0	-1.18	0	1	1	non-DEG	+	non-DEG	0	0	0	0	gene:Solyc00g195350.2	363	Serine/threonine protein phosphatase 7 long form isogeny (AHRD V3.3 *-* A0A151UID4_CAJCA)
Solyc00g188855	17753240	17754582	SL3.0ch00	+	0	-1.18	0	1	1	non-DEG	+	non-DEG	0	0	0	0	gene:Solyc00g188855.1	318	DNA-directed RNA polymerase subunit beta (AHRD V3.3 --* RPOB_CRUWA)
Solyc00g195360	17753903	17754966	SL3.0ch00	+	0	-1.18	0	1	1	non-DEG	+	non-DEG	0	0	0	0	gene:Solyc00g195360.1	798	serine/threonine-protein phosphatase 7 long form-like protein (AHRD V3.3 *-* AT1G48120.1)
Solyc00g188857	17774480	17777064	SL3.0ch00	+	-1.45	4.43	9.46573	0.00209346	0.0269058	DEG	-	-DEG	145	79	55	72	gene:Solyc00g188857.1	1000	Auxin response factor (AHRD V3.3 *-* E0AD21_SOLLC)
Solyc00g198360	17835211	17836080	SL3.0ch00	-	0	-1.18	0	1	1	non-DEG	+	non-DEG	0	0	0	0	gene:Solyc00g198360.1	693	LOW QUALITY:Zinc finger transcription factor 4
Solyc00g201060	17908066	17908218	SL3.0ch00	+	2.09	-1.02	0.940618	0.332119	0.745481	inbetween	+	inbetween	0	0	0	1	gene:Solyc00g201060.1	153	LOW QUALITY:NADH-ubiquinone oxidoreductase chain
Solyc00g201160	17909734	17912082	SL3.0ch00	-	1.79	2.92	10.1788	0.00142062	0.0198953	DEG	+	+DEG	13	9	58	62	gene:Solyc00g201160.3	1620	Serine/threonine-protein kinase (AHRD V3.3 *-* K4BUH3_SOLLC)	GO:0004672;GO:0005524;GO:0006468
Solyc00g201165	17918943	17919894	SL3.0ch00	-	2.09	-1.02	0.940618	0.332119	0.745481	inbetween	+	inbetween	0	0	0	1	gene:Solyc00g201165.1	779	Ulp1 protease family
Solyc00g202560	17947081	17948067	SL3.0ch00	+	0	-1.18	0	1	1	non-DEG	+	non-DEG	0	0	0	0	gene:Solyc00g202560.2	924	Beta-1	GO:0004553;GO:0005975
Solyc00g203660	17976547	17977333	SL3.0ch00	-	-1.83	6.78	3.43753	0.0637307	0.314452	inbetween	-	inbetween	1267	84	341	187	gene:Solyc00g203660.2	635	Ribulose bisphosphate carboxylase large chain (AHRD V3.3 *-* RBL_SOLBU)	GO:0000287
Solyc00g207960	18092782	18093761	SL3.0ch00	+	0.3	0.88	0.129457	0.718996	1	non-DEG	+	non-DEG	7	2	10	7	gene:Solyc00g207960.1	447	LOW QUALITY:ZF-HD homeobox protein (AHRD V3.3 --* A0A0B2PG51_GLYSO)
Solyc00g209460	18132001	18132723	SL3.0ch00	-	-0.08	-0.48	0.00311938	0.95546	1	non-DEG	-	non-DEG	1	1	0	3	gene:Solyc00g209460.2	634	GDSL esterase/lipase (AHRD V3.3 *-* A0A0B2QVH8_GLYSO)
Solyc12g062400	18135197	18135298	SL3.0ch00	+	0	-1.18	0	1	1	non-DEG	+	non-DEG	0	0	0	0	gene:Solyc12g062400.2	102	LOW QUALITY:Protein kinase superfamily protein (AHRD V3.3 --* AT5G50860.2)
Solyc00g210860	18168391	18168651	SL3.0ch00	-	-0.3	2.09	0.141128	0.707162	1	non-DEG	-	non-DEG	8	20	25	13	gene:Solyc00g210860.1	261	LOW QUALITY:disease resistance protein (TIR class) (AHRD V3.3 --* AT1G61100.1)
Solyc00g212260	18206317	18208702	SL3.0ch00	+	1.76	-0.31	1.41739	0.233833	0.638209	inbetween	+	inbetween	1	0	1	5	gene:Solyc00g212260.2	1799	Auxin-responsive GH3 family protein (AHRD V3.3 *** AT2G46370.4)	GO:0009611;GO:0009694;GO:0009864;GO:0080123
Solyc00g212265	18210151	18225324	SL3.0ch00	+	0	-1.18	0	1	1	non-DEG	+	non-DEG	0	0	0	0	gene:Solyc00g212265.1	642	cysteine-rich RLK (RECEPTOR-like protein kinase) 13 (AHRD V3.3 --* AT4G23210.1)
Solyc00g213960	18249580	18249762	SL3.0ch00	-	0	-1.18	0	1	1	non-DEG	+	non-DEG	0	0	0	0	gene:Solyc00g213960.1	183	LOW QUALITY:ATP binding cassette subfamily B4 (AHRD V3.3 --* AT2G47000.6)
Solyc00g215560	18289742	18292239	SL3.0ch00	+	1.82	2.7	5.95066	0.0147118	0.114917	inbetween	+	inbetween	4	13	49	53	gene:Solyc00g215560.2	1165	glycosyl hydrolase family 10 protein / carbohydrate-binding domain-containing protein (AHRD V3.3 --* AT1G10050.3)
Solyc00g217560	18341729	18342256	SL3.0ch00	+	-1.97	-0.56	1.7339	0.187913	0.552314	inbetween	-	inbetween	1	2	1	0	gene:Solyc00g217560.1	528	Transcription factor
Solyc00g217960	18352139	18352582	SL3.0ch00	+	1.65	1.54	4.66791	0.0307313	0.191065	inbetween	+	inbetween	5	3	15	25	gene:Solyc00g217960.1	444	LOW QUALITY:RING/U-box superfamily protein (AHRD V3.3 *-* AT1G49200.1)
Solyc00g218560	18367326	18367559	SL3.0ch00	-	0	-1.18	0	1	1	non-DEG	+	non-DEG	0	0	0	0	gene:Solyc00g218560.1	234	LOW QUALITY:T-box transcription factor
Solyc00g222060	18458009	18458932	SL3.0ch00	+	0	-1.18	0	1	1	non-DEG	+	non-DEG	0	0	0	0	gene:Solyc00g222060.1	270	LOW QUALITY:U-box domain-containing protein 28 (AHRD V3.3 --* PUB28_ARATH)
Solyc00g222063	18463233	18464571	SL3.0ch00	+	-2.6	-1	1.77335	0.182968	0.543925	inbetween	-	inbetween	1	0	0	0	gene:Solyc00g222063.1	1236	Tetratricopeptide repeat (TPR)-like superfamily protein (AHRD V3.3 --* AT5G08490.8)
Solyc00g222067	18561042	18574305	SL3.0ch00	-	4.76	-0.23	6.54569	0.0105139	0.0909347	inbetween	+	inbetween	0	0	3	5	gene:Solyc00g222067.1	261	MATH domain/coiled-coil protein (AHRD V3.3 --* AT3G58430.1)
Solyc00g226760	18577850	18578839	SL3.0ch00	+	2.1	-1.02	0.943694	0.33133	0.745481	inbetween	+	inbetween	0	0	1	0	gene:Solyc00g226760.1	990	Sulfotransferase (AHRD V3.3 *** K4D8Q6_SOLLC)	GO:0008146
Solyc00g227860	18605338	18606750	SL3.0ch00	-	-2.52	5.13	21.819	2.99619e-06	0.000122477	DEG	-	-DEG	159	239	59	56	gene:Solyc00g227860.1	1413	UDP-glycosyltransferase (AHRD V3.3 *** A0A165XS50_DAUCA)	GO:0008152;GO:0016758
Solyc00g227960	18608155	18609144	SL3.0ch00	+	2.1	-1.02	0.943694	0.33133	0.745481	inbetween	+	inbetween	0	0	1	0	gene:Solyc00g227960.1	921	Sulfotransferase (AHRD V3.3 *** K4D8Q6_SOLLC)	GO:0008146
Solyc00g230060	18659730	18660696	SL3.0ch00	+	0.58	3.21	1.16003	0.281458	0.717257	inbetween	+	inbetween	36	15	55	62	gene:Solyc00g230060.2	840	LOW QUALITY:Ribonuclease H protein (AHRD V3.3 --* A0A061DZ04_THECC)
Solyc00g230070	18660832	18661095	SL3.0ch00	-	-2.83	6.2	4.49466	0.0340009	0.205353	inbetween	-	inbetween	1017	17	55	146	gene:Solyc00g230070.1	264	LOW QUALITY:Photosystem II CP43 reaction center protein (AHRD V3.3 *-* PSBC_CUSEX)	GO:0009521;GO:0009767;GO:0016020;GO:0016168;GO:0019684
Solyc00g230080	18661151	18661507	SL3.0ch00	-	-2.51	4.1	3.81069	0.0509265	0.2707	inbetween	-	inbetween	221	7	9	47	gene:Solyc00g230080.1	357	LOW QUALITY:Photosystem II D2 protein (AHRD V3.3 *-* PSBD_PLETE)	GO:0009772;GO:0019684;GO:0045156
Solyc00g230280	18664982	18665377	SL3.0ch00	-	0	-1.18	0	1	1	non-DEG	+	non-DEG	0	0	0	0	gene:Solyc00g230280.1	396	LOW QUALITY:Polyprotein (AHRD V3.3 --* A0A151R5E0_CAJCA)
Solyc00g231680	18700159	18701854	SL3.0ch00	-	0	-1.18	0	1	1	non-DEG	+	non-DEG	0	0	0	0	gene:Solyc00g231680.2	1356	(1-4)-beta-mannan endohydrolase	GO:0004553;GO:0005975
Solyc00g231780	18702994	18703657	SL3.0ch00	-	-0.97	7.25	2.35014	0.125271	0.468408	inbetween	-	inbetween	1037	440	298	853	gene:Solyc00g231780.2	331	NAD(P)H-quinone oxidoreductase subunit I
Solyc00g233480	18744918	18745469	SL3.0ch00	-	3.41	2.41	9.28084	0.00231563	0.0290412	DEG	+	+DEG	0	5	70	24	gene:Solyc00g233480.1	552	ABC transporter (AHRD V3.3 *-* H1A8M9_DIOKA)
Solyc00g237680	18849434	18851520	SL3.0ch00	+	0	-1.18	0	1	1	non-DEG	+	non-DEG	0	0	0	0	gene:Solyc00g237680.2	1324	Caffeic acid 3-O-methyltransferase (AHRD V3.3 --* COMT1_EUCGL)
Solyc00g240580	18922943	18923092	SL3.0ch00	+	0	-1.18	0	1	1	non-DEG	+	non-DEG	0	0	0	0	gene:Solyc00g240580.2	150	LOW QUALITY:P-loop containing nucleoside triphosphate hydrolases superfamily protein (AHRD V3.3 --* AT5G37030.1)
Solyc00g244280	19012428	19012610	SL3.0ch00	-	-1.89	5.05	2.78839	0.0949495	0.40049	inbetween	-	inbetween	401	12	79	75	gene:Solyc00g244280.1	183	LOW QUALITY:PAS domain-containing protein tyrosine kinase family protein (AHRD V3.3 --* AT1G67890.4)
Solyc00g244290	19012832	19013323	SL3.0ch00	+	0.43	6.96	0.648984	0.420476	0.851619	inbetween	+	inbetween	582	202	711	867	gene:Solyc00g244290.1	492	LOW QUALITY:NADH dehydrogenase subunit 2 (AHRD V3.3 *-* A0A1C9I9Q6_9ROSI)
Solyc00g244300	19013392	19013649	SL3.0ch00	+	0.25	6.67	0.323657	0.569418	1	non-DEG	+	non-DEG	432	234	574	649	gene:Solyc00g244300.1	258	LOW QUALITY:2-oxoglutarate (2OG) and Fe(II)-dependent oxygenase superfamily protein (AHRD V3.3 --* AT5G43660.5)
Solyc00g244305	19022416	19034649	SL3.0ch00	+	0	-1.18	0	1	1	non-DEG	+	non-DEG	0	0	0	0	gene:Solyc00g244305.1	465	F-box protein (AHRD V3.3 *-* A0A0P0CKG2_CITMA)
Solyc00g245200	19034540	19034719	SL3.0ch00	+	0	-1.18	0	1	1	non-DEG	+	non-DEG	0	0	0	0	gene:Solyc00g245200.2	180	LOW QUALITY:Photosystem I P700 chlorophyll a apoprotein A1 (AHRD V3.3 *-* PSAA_TORCL)	GO:0009522;GO:0009579;GO:0015979;GO:0016021
Solyc00g247300	19084289	19086612	SL3.0ch00	+	7.37	1.54	14.0472	0.000178279	0.00378888	DEG	+	+DEG	0	0	5	46	gene:Solyc00g247300.3	1752	Cytochrome P450 family protein (AHRD V3.3 *** B9HFW6_POPTR)	GO:0005506;GO:0016705;GO:0020037;GO:0055114
Solyc00g247305	19103445	19115642	SL3.0ch00	-	0	-1.18	0	1	1	non-DEG	+	non-DEG	0	0	0	0	gene:Solyc00g247305.1	625	AT hook motif DNA-binding family protein (AHRD V3.3 *-* AT2G33620.4)
Solyc00g249200	19130237	19132495	SL3.0ch00	-	0	-1.18	0	1	1	non-DEG	+	non-DEG	0	0	0	0	gene:Solyc00g249200.2	1841	Ulp1 protease family
Solyc00g249205	19131664	19132495	SL3.0ch00	-	0	-1.18	0	1	1	non-DEG	+	non-DEG	0	0	0	0	gene:Solyc00g249205.1	619	tRNA-splicing endonuclease subunit (AHRD V3.3 --* AT3G02370.4)
Solyc00g249900	19147299	19148887	SL3.0ch00	+	0.74	0.76	0.495783	0.481359	0.919528	non-DEG	+	non-DEG	1	5	12	5	gene:Solyc00g249900.3	513	AP-2 complex subunit alpha-1 (AHRD V3.3 *-* AP2A1_ARATH)
Solyc00g249910	19148954	19149440	SL3.0ch00	+	0.18	0.64	0.0134535	0.907661	1	non-DEG	+	non-DEG	8	0	1	12	gene:Solyc00g249910.2	292	AP-2 complex subunit alpha (AHRD V3.3 *-* A0A151RV94_CAJCA)
Solyc00g254110	19248091	19248303	SL3.0ch00	+	0	-1.18	0	1	1	non-DEG	+	non-DEG	0	0	0	0	gene:Solyc00g254110.1	213	LOW QUALITY:Resistance-nodulation-cell division superfamily (AHRD V3.3 --* A0A061RF58_9CHLO)
Solyc00g254910	19268410	19269195	SL3.0ch00	-	0.67	1.67	0.778631	0.37756	0.804325	inbetween	+	inbetween	11	4	12	25	gene:Solyc00g254910.1	786	Auxin-responsive GH3 family protein (AHRD V3.3 *-* AT2G46370.4)	GO:0009611;GO:0009694;GO:0009864;GO:0080123
Solyc00g255510	19281839	19283376	SL3.0ch00	-	2.1	-1.02	0.943694	0.33133	0.745481	inbetween	+	inbetween	0	0	1	0	gene:Solyc00g255510.1	1356	LOW QUALITY:NAC domain-containing protein (AHRD V3.3 *-* A0A059ZXJ2_BOENI)
Solyc00g256710	19309921	19310166	SL3.0ch00	-	-1.77	1.37	3.80582	0.0510746	0.271165	inbetween	-	inbetween	22	4	5	6	gene:Solyc00g256710.2	246	LOW QUALITY:Tetratricopeptide repeat (TPR)-like superfamily protein (AHRD V3.3 --* AT4G10840.2)
Solyc00g257110	19319413	19321683	SL3.0ch00	-	2.9	0.28	5.48956	0.0191303	0.139643	inbetween	+	inbetween	0	1	5	9	gene:Solyc00g257110.3	1854	Plasma membrane ATPase (AHRD V3.3 *** M1AUY5_SOLTU)
Solyc00g265110	19508002	19509794	SL3.0ch00	-	4.12	-0.51	4.3377	0.0372772	0.217721	inbetween	+	inbetween	0	0	2	3	gene:Solyc00g265110.3	1283	RNA-binding Nova-1 (AHRD V3.3 *-* A0A0B0MMT7_GOSAR)
Solyc00g265510	19517096	19517239	SL3.0ch00	-	2.1	-1.02	0.943694	0.33133	0.745481	inbetween	+	inbetween	0	0	1	0	gene:Solyc00g265510.2	144	LOW QUALITY:Protein Ycf2 (AHRD V3.3 --* A0A0C5CHC0_ACTCH)
Solyc00g266110	19531928	19532224	SL3.0ch00	-	0	-1.18	0	1	1	non-DEG	+	non-DEG	0	0	0	0	gene:Solyc00g266110.1	297	LOW QUALITY:Indole-3-acetic acid-amido synthetase GH3.5	GO:0009611;GO:0009694;GO:0009864;GO:0080123
Solyc00g268310	19582414	19584429	SL3.0ch00	-	0.62	-0.28	0.256477	0.612551	1	non-DEG	+	non-DEG	1	1	3	2	gene:Solyc00g268310.2	1395	LOW QUALITY:MFS general substrate transporter (AHRD V3.3 *-* I0YU29_COCSC)
Solyc00g269810	19617317	19619201	SL3.0ch00	-	0	-1.18	0	1	1	non-DEG	+	non-DEG	0	0	0	0	gene:Solyc00g269810.2	1095	F-box family protein (AHRD V3.3 *-* D7LSF9_ARALL)
Solyc00g270510	19633626	19634180	SL3.0ch00	+	0	-1.18	0	1	1	non-DEG	+	non-DEG	0	0	0	0	gene:Solyc00g270510.1	555	Transcription factor (AHRD V3.3 *-* A0A0H5LIB4_COFCA)	GO:0046982
Solyc00g272810	19687509	19688234	SL3.0ch00	-	9.18	3.13	40.0801	2.43764e-10	3.66343e-08	DEG	+	+DEG	0	0	45	134	gene:Solyc00g272810.1	726	Tyramine N-feruloyltransferase 4/11	GO:0008080
Solyc00g273110	19693854	19695510	SL3.0ch00	-	-4.47	2.95	36.0094	1.96371e-09	2.19493e-07	DEG	-	-DEG	45	54	2	5	gene:Solyc00g273110.2	378	DNA ligase 4 (AHRD V3.3 --* H6URY6_NICBE)
Solyc00g275310	19744371	19745967	SL3.0ch00	-	0	-1.18	0	1	1	non-DEG	+	non-DEG	0	0	0	0	gene:Solyc00g275310.2	1158	LOW QUALITY:FBD-like protein (AHRD V3.3 *** A0A103Y975_CYNCS)
Solyc00g277510	19795616	19798998	SL3.0ch00	-	-1.07	6.13	1.10003	0.29426	0.736792	inbetween	-	inbetween	718	34	194	305	gene:Solyc00g277510.2	459	Photosystem II protein D1 (AHRD V3.3 *-* PSBA_SOLNI)
Solyc00g278110	19808760	19810480	SL3.0ch00	-	4.33	3.48	34.3162	4.68462e-09	4.73332e-07	DEG	+	+DEG	6	1	136	85	gene:Solyc00g278110.3	1340	Fatty acid hydroxylase superfamily protein (AHRD V3.3 *-* A0A072TKE8_MEDTR)
Solyc00g280110	19854136	19855053	SL3.0ch00	-	-1.95	1.89	3.9626	0.0465218	0.253796	inbetween	-	inbetween	37	4	7	8	gene:Solyc00g280110.2	249	Plant protein 1589 of unknown function (AHRD V3.3 *** AT3G55240.1)
Solyc03g033920	19874872	19875093	SL3.0ch00	-	-6.36	0.49	16.6931	4.39403e-05	0.00120526	DEG	-	-DEG	5	10	0	0	gene:Solyc03g033920.1	159	LOW QUALITY:Signal transduction histidine kinase
Solyc03g033910	19876075	19876386	SL3.0ch00	-	-2.75	0.19	5.81897	0.0158542	0.121018	inbetween	-	inbetween	8	2	1	1	gene:Solyc03g033910.1	312	LOW QUALITY:Thylakoid lumenal 17.9 kDa protein
Solyc00g281110	19876959	19877327	SL3.0ch00	-	-0.47	2.14	0.564618	0.452406	0.889102	inbetween	-	inbetween	20	13	23	14	gene:Solyc00g281110.1	369	LOW QUALITY:inositol polyphosphate kinase 2 alpha (AHRD V3.3 --* AT5G07370.4)
Solyc00g282510	19910569	19912317	SL3.0ch00	+	2.27	4.3	12.9641	0.000317516	0.00610915	DEG	+	+DEG	40	9	154	198	gene:Solyc00g282510.2	1749	Phenylalanine ammonia-lyase (AHRD V3.3 *** PAL1_TOBAC)	GO:0005737;GO:0006559;GO:0016841
Solyc00g283010	19919575	19921661	SL3.0ch00	-	2.09	-1.02	0.940618	0.332119	0.745481	inbetween	+	inbetween	0	0	0	1	gene:Solyc00g283010.2	1908	ABC transporter family protein (AHRD V3.3 *-* U5FPJ5_POPTR)
Solyc00g283110	19921827	19921988	SL3.0ch00	+	0	-1.18	0	1	1	non-DEG	+	non-DEG	0	0	0	0	gene:Solyc00g283110.1	162	LOW QUALITY:plant glycogenin-like starch initiation protein 1 (AHRD V3.3 --* AT3G18660.3)
Solyc00g284510	19953508	19955093	SL3.0ch00	-	0	-1.18	0	1	1	non-DEG	+	non-DEG	0	0	0	0	gene:Solyc00g284510.1	810	LOW QUALITY:Zinc finger (CCCH-type) family protein (AHRD V3.3 --* D7KI69_ARALL)
Solyc00g286010	19987238	19987606	SL3.0ch00	+	0	-1.18	0	1	1	non-DEG	+	non-DEG	0	0	0	0	gene:Solyc00g286010.1	369	LOW QUALITY:Calcium and calcium/calmodulin-dependent serine/threonine-protein kinase DMI-3 (AHRD V3.3 --* CCAMK_MEDTR)
Solyc00g286020	19987687	19988625	SL3.0ch00	+	0	-1.18	0	1	1	non-DEG	+	non-DEG	0	0	0	0	gene:Solyc00g286020.1	939	LOW QUALITY:calpain-type cysteine protease family (AHRD V3.3 --* AT1G55350.6)	GO:0003677
Solyc00g286030	19988778	19989359	SL3.0ch00	+	0	-1.18	0	1	1	non-DEG	+	non-DEG	0	0	0	0	gene:Solyc00g286030.2	582	LOW QUALITY:Phosphoglycerate mutase family protein (AHRD V3.3 --* B6TTB7_MAIZE)
Solyc00g289230	20058951	20061802	SL3.0ch00	-	0.68	5.68	1.63123	0.201534	0.578064	inbetween	+	inbetween	97	162	383	308	gene:Solyc00g289230.2	1854	Serine/threonine-protein kinase (AHRD V3.3 *** M1AFX4_SOLTU)
Solyc00g294230	20170366	20171366	SL3.0ch00	-	-0.69	0.79	0.568128	0.451004	0.887256	inbetween	-	inbetween	10	2	7	4	gene:Solyc00g294230.2	594	Disease resistance protein (TIR-NBS-LRR class) (AHRD V3.3 *-* A0A072U1J4_MEDTR)
Solyc00g294233	20205482	20221505	SL3.0ch00	-	0	-1.18	0	1	1	non-DEG	+	non-DEG	0	0	0	0	gene:Solyc00g294233.1	225	ATP-dependent RNA helicase SUV3
Solyc00g294237	20272254	20274092	SL3.0ch00	+	0	-1.18	0	1	1	non-DEG	+	non-DEG	0	0	0	0	gene:Solyc00g294237.1	1691	carboxyl-terminal peptidase (DUF239) (AHRD V3.3 *-* AT5G18460.1)
Solyc00g300730	20313895	20315297	SL3.0ch00	-	0	-1.18	0	1	1	non-DEG	+	non-DEG	0	0	0	0	gene:Solyc00g300730.2	270	LOW QUALITY:E3 ubiquitin-protein ligase (AHRD V3.3 *-* H8WVC3_LOTJA)	GO:0005634;GO:0006511;GO:0007275
Solyc00g304030	20388218	20401166	SL3.0ch00	+	0	-1.18	0	1	1	non-DEG	+	non-DEG	0	0	0	0	gene:Solyc00g304030.2	3242	LOW QUALITY:Abc transporter
Solyc00g304035	20399088	20425529	SL3.0ch00	-	2.1	-1.02	0.943694	0.33133	0.745481	inbetween	+	inbetween	0	0	1	0	gene:Solyc00g304035.1	1491	Reverse transcriptase (AHRD V3.3 *-* Q8W452_BRANA)
Solyc00g306830	20447078	20448783	SL3.0ch00	+	0	-1.18	0	1	1	non-DEG	+	non-DEG	0	0	0	0	gene:Solyc00g306830.1	1173	LOW QUALITY:Long-chain-alcohol oxidase (AHRD V3.3 *-* A0A0K9RVS4_SPIOL)	GO:0016614;GO:0050660;GO:0055114
Solyc00g308930	20492639	20493455	SL3.0ch00	-	0	-1.18	0	1	1	non-DEG	+	non-DEG	0	0	0	0	gene:Solyc00g308930.1	345	LOW QUALITY:Lysine-specific histone demethylase 1-like protein (AHRD V3.3 *-* A0A0B0PVB3_GOSAR)
Solyc00g309530	20505858	20506144	SL3.0ch00	+	-0.23	0.6	0.0395259	0.842411	1	non-DEG	-	non-DEG	3	5	10	1	gene:Solyc00g309530.1	159	LOW QUALITY:fatty acid desaturase 6 (AHRD V3.3 --* AT4G30950.1)
Solyc00g311230	20542214	20542997	SL3.0ch00	+	-0.97	1.56	0.873588	0.349964	0.770356	inbetween	-	inbetween	24	2	6	13	gene:Solyc00g311230.2	644	LOW QUALITY:LysM-domain containing receptor-like kinase (AHRD V3.3 --* A9DLL9_MEDTR)
Solyc00g313030	20581073	20581234	SL3.0ch00	+	-4.77	-0.42	7.9823	0.00472368	0.049737	DEG	-	-DEG	2	3	0	0	gene:Solyc00g313030.1	162	LOW QUALITY:ARM repeat superfamily protein (AHRD V3.3 --* AT1G05960.4)
Solyc00g316530	20655675	20655911	SL3.0ch00	+	1.24	5.53	6.87898	0.00872154	0.0790075	inbetween	+	inbetween	108	82	438	269	gene:Solyc00g316530.1	237	LOW QUALITY:Glutaredoxin (AHRD V3.3 --* A0A0K9PD58_ZOSMR)
Solyc00g318130	20687615	20691655	SL3.0ch00	+	0	-1.18	0	1	1	non-DEG	+	non-DEG	0	0	0	0	gene:Solyc00g318130.2	3242	paired amphipathic helix Sin3-like protein (AHRD V3.3 *-* AT1G10450.3)
Solyc00g318830	20704627	20706698	SL3.0ch00	-	2.72	0.15	4.58891	0.0321795	0.197393	inbetween	+	inbetween	1	0	4	8	gene:Solyc00g318830.2	1454	XH/XS domain-containing family protein (AHRD V3.3 *-* B9HTH7_POPTR)
Solyc00g318835	20707603	20707899	SL3.0ch00	+	-2.6	-1	1.77335	0.182968	0.543925	inbetween	-	inbetween	1	0	0	0	gene:Solyc00g318835.1	297	LOW QUALITY:Ribonuclease H (AHRD V3.3 --* A2Q624_MEDTR)
Solyc00g320430	20739049	20739228	SL3.0ch00	+	-0.49	7.4	0.727909	0.393562	0.821166	inbetween	-	inbetween	468	836	898	652	gene:Solyc00g320430.1	180	LOW QUALITY:Vascular endothelial growth factor receptor 2 (AHRD V3.3 --* A0A1D1YH50_9ARAE)
Solyc00g322630	20785971	20786267	SL3.0ch00	+	0	-1.18	0	1	1	non-DEG	+	non-DEG	0	0	0	0	gene:Solyc00g322630.1	297	LOW QUALITY:Indole-3-acetic acid-amido synthetase GH3.3 (AHRD V3.3 *-* A0A0B2R4B5_GLYSO)	GO:0009611;GO:0009694;GO:0009864;GO:0080123
Solyc00g322635	20795649	20797619	SL3.0ch00	+	-8.8	2.64	47.3034	6.08077e-12	1.41232e-09	DEG	-	-DEG	32	50	0	0	gene:Solyc00g322635.1	846	MLP-like protein 28 (AHRD V3.3 *** AT1G70830.2)	GO:0006952;GO:0009607
Solyc01g005000	12923	15102	SL3.0ch01	+	-0.53	5.29	1.61067	0.204398	0.583658	inbetween	-	inbetween	200	126	184	167	gene:Solyc01g005000.3	1710	Glutamate decarboxylase (AHRD V3.3 *** B1Q3F2_SOLLC)	GO:0016831;GO:0019752;GO:0030170
Solyc01g005010	23062	26037	SL3.0ch01	+	-1.71	4.14	12.5856	0.000388722	0.00718544	DEG	-	-DEG	91	93	48	42	gene:Solyc01g005010.3	1139	XRI1-like protein (AHRD V3.3 *** AT2G01990.2)
Solyc01g005020	30380	44130	SL3.0ch01	-	0.74	6.42	3.02407	0.0820374	0.361235	inbetween	+	inbetween	249	198	595	584	gene:Solyc01g005020.3	4357	plasmalemma Na+/H+ antiporter	GO:0006812;GO:0015299;GO:0016021
Solyc01g005030	46062	61589	SL3.0ch01	+	0.47	5.04	0.817145	0.366016	0.790715	inbetween	+	inbetween	74	108	245	170	gene:Solyc01g005030.3	7815	MAP kinase kinase kinase 1	GO:0016021
Solyc01g005040	55478	56892	SL3.0ch01	+	4.99	1.77	23.7945	1.07188e-06	5.1324e-05	DEG	+	+DEG	0	1	29	31	gene:Solyc01g005040.3	1016	CASP-like protein (AHRD V3.3 *** K4AS71_SOLLC)
Solyc01g005050	57349	58355	SL3.0ch01	+	0	-1.18	0	1	1	non-DEG	+	non-DEG	0	0	0	0	gene:Solyc01g005050.3	721	CASP-like protein (AHRD V3.3 *** K4AS72_SOLLC)
Solyc01g005060	58677	61589	SL3.0ch01	-	0	-1.18	0	1	1	non-DEG	+	non-DEG	0	0	0	0	gene:Solyc01g005060.3	1840	Zinc finger family protein (AHRD V3.3 *** B9HJL4_POPTR)
Solyc01g005070	65647	66843	SL3.0ch01	+	-1.41	-0.71	0.7918	0.373557	0.799268	inbetween	-	inbetween	1	1	0	1	gene:Solyc01g005070.3	1197	ENTH/ANTH/VHS superfamily protein (AHRD V3.3 *** AT1G68110.1)	GO:0005543
Solyc01g005080	67817	73169	SL3.0ch01	-	-1.33	6.78	5.00856	0.0252223	0.169069	inbetween	-	inbetween	336	692	356	336	gene:Solyc01g005080.3	2666	microtubule-associated protein 65-7 (AHRD V3.3 *** AT1G14690.2)	GO:0000226;GO:0000910;GO:0008017
Solyc01g005090	82582	89176	SL3.0ch01	-	0	-1.18	0	1	1	non-DEG	+	non-DEG	0	0	0	0	gene:Solyc01g005090.3	3469	Type I inositol-1	GO:0046856
Solyc01g005100	91751	97452	SL3.0ch01	-	0.38	4.35	0.711437	0.398967	0.82719	inbetween	+	inbetween	78	46	126	124	gene:Solyc01g005100.3	1749	2-oxoglutarate (2OG) and Fe(II)-dependent oxygenase superfamily protein (AHRD V3.3 *** AT1G68080.1)
Solyc01g005110	99356	103282	SL3.0ch01	+	0.43	3.06	0.664311	0.415042	0.845304	inbetween	+	inbetween	22	24	53	47	gene:Solyc01g005110.3	814	dolichol-phosphate mannosyltransferase-like protein (AHRD V3.3 *** AT1G48140.1)
Solyc01g005120	104207	107325	SL3.0ch01	-	-0.8	4.72	3.45515	0.0630551	0.313549	inbetween	-	inbetween	128	103	92	118	gene:Solyc01g005120.3	1392	Xyloglucan endotransglucosylase/hydrolase (AHRD V3.3 *** K4AS79_SOLLC)	GO:0004553;GO:0005975
Solyc01g005130	124770	125794	SL3.0ch01	+	-0.05	4.41	0.012335	0.911566	1	non-DEG	-	non-DEG	85	64	135	91	gene:Solyc01g005130.2	1025	Zinc finger protein
Solyc01g005140	127074	129321	SL3.0ch01	-	8.93	2.89	40.0129	2.52297e-10	3.74447e-08	DEG	+	+DEG	0	0	103	45	gene:Solyc01g005140.3	1255	Cytochrome b561 (AHRD V3.3 *** A0A151RHD6_CAJCA)
Solyc01g005150	131840	134364	SL3.0ch01	-	-0.44	0.67	0.206981	0.649144	1	non-DEG	-	non-DEG	2	7	6	5	gene:Solyc01g005150.3	974	Cytochrome B561 family protein (AHRD V3.3 *** B9HJJ7_POPTR)
Solyc01g005160	137971	139251	SL3.0ch01	+	1.11	0.55	0.975449	0.323325	0.745481	inbetween	+	inbetween	0	4	7	8	gene:Solyc01g005160.3	1281	Avr9/Cf-9 rapidly elicited protein 1	GO:0005488
Solyc01g005170	141246	144909	SL3.0ch01	+	2.91	0.29	5.40811	0.0200434	0.144449	inbetween	+	inbetween	0	1	9	5	gene:Solyc01g005170.2	1260	ENTH/ANTH/VHS superfamily protein (AHRD V3.3 *** G7LBJ2_MEDTR)	GO:0005543
Solyc01g005180	147450	147725	SL3.0ch01	-	0.78	1.31	1.11558	0.290871	0.732658	inbetween	+	inbetween	4	6	13	15	gene:Solyc01g005180.1	276	Homeobox-leucine zipper protein HOX9
Solyc01g005190	151495	152358	SL3.0ch01	+	2.01	1.26	4.96953	0.0257977	0.171959	inbetween	+	inbetween	2	3	22	11	gene:Solyc01g005190.1	864	Zinc finger family protein (AHRD V3.3 *** U7E2Y1_POPTR)
Solyc01g005200	154263	155153	SL3.0ch01	+	0.57	0.45	0.404027	0.525017	0.96681	non-DEG	+	non-DEG	2	3	7	5	gene:Solyc01g005200.1	891	Zinc finger family protein (AHRD V3.3 *-* U7E1E1_POPTR)
Solyc01g005210	165332	169318	SL3.0ch01	+	0.46	6.59	0.811022	0.367818	0.793207	inbetween	+	inbetween	233	312	486	752	gene:Solyc01g005210.3	2713	Trehalose-phosphate synthase 6 (AHRD V3.3 *** W8Q024_CAMSI)	GO:0003824;GO:0005992
Solyc01g005220	173567	180781	SL3.0ch01	+	1.42	4.49	3.96245	0.0465259	0.253796	inbetween	+	inbetween	20	57	124	230	gene:Solyc01g005220.3	2419	MACPF domain-containing protein (AHRD V3.3 *** A0A0B2Q4M6_GLYSO)
Solyc01g005230	181577	182840	SL3.0ch01	+	0.05	1.98	0.00230571	0.961702	1	non-DEG	+	non-DEG	3	19	14	26	gene:Solyc01g005230.3	1026	S-adenosyl-L-methionine-dependent methyltransferase superfamily protein (AHRD V3.3 *** AT5G37990.1)	GO:0008168
Solyc01g005240	185555	191705	SL3.0ch01	+	-1.26	4.58	6.42234	0.0112694	0.0956763	inbetween	-	inbetween	97	128	73	81	gene:Solyc01g005240.3	2408	Aspartokinase (AHRD V3.3 *** A0A0V0ILQ3_SOLCH)	GO:0004072;GO:0008652
Solyc01g005250	191358	195082	SL3.0ch01	-	-1.54	4.87	10.7928	0.00101896	0.0152847	DEG	-	-DEG	174	130	61	104	gene:Solyc01g005250.3	1959	Aspartate-semialdehyde dehydrogenase (AHRD V3.3 *** V5N8M5_PHAVU)	GO:0004073;GO:0009086;GO:0009088;GO:0009089;GO:0009097;GO:0050661;GO:0055114
Solyc01g005260	195626	199193	SL3.0ch01	+	0.29	2.64	0.218263	0.640366	1	non-DEG	+	non-DEG	14	21	39	31	gene:Solyc01g005260.3	991	Sec14p-like phosphatidylinositol transfer family protein (AHRD V3.3 *** AT1G14820.3)
Solyc01g005270	199928	203236	SL3.0ch01	-	0.75	4.12	2.55302	0.110084	0.429668	inbetween	+	inbetween	43	44	122	113	gene:Solyc01g005270.3	935	Sec14p-like phosphatidylinositol transfer family protein (AHRD V3.3 *** AT1G14820.3)
Solyc01g005280	204872	207266	SL3.0ch01	-	0.74	2.56	1.12759	0.28829	0.728629	inbetween	+	inbetween	24	6	44	31	gene:Solyc01g005280.3	723	Sec14p-like phosphatidylinositol transfer family protein (AHRD V3.3 *** AT1G14820.3)
Solyc01g005290	209137	209394	SL3.0ch01	-	0.68	1.29	0.749513	0.386631	0.815605	inbetween	+	inbetween	9	2	14	13	gene:Solyc01g005290.3	174	Sec14p-like phosphatidylinositol transfer family protein (AHRD V3.3 *-* AT1G14820.3)
Solyc01g005295	210837	211044	SL3.0ch01	-	-4.94	-0.33	8.3719	0.00381067	0.0424346	DEG	-	-DEG	5	1	0	0	gene:Solyc01g005295.1	168	Sec14p-like phosphatidylinositol transfer family protein (AHRD V3.3 *-* AT1G14820.3)
Solyc01g005300	216877	220489	SL3.0ch01	+	6.45	4.75	87.5205	8.34102e-21	1.42067e-17	DEG	+	+DEG	3	1	255	320	gene:Solyc01g005300.3	2119	Flavin-binding kelch domain F box protein (AHRD V3.3 *** A0A088AWQ7_SOYBN)
Solyc01g005305	218549	220138	SL3.0ch01	-	0	-1.18	0	1	1	non-DEG	+	non-DEG	0	0	0	0	gene:Solyc01g005305.1	696	Eukaryotic aspartyl protease family protein (AHRD V3.3 --* AT4G12920.1)
Solyc01g005310	220560	225919	SL3.0ch01	-	2.72	0.73	6.85488	0.00883993	0.0798451	inbetween	+	inbetween	2	0	13	9	gene:Solyc01g005310.3	2168	Dynamin (AHRD V3.3 *** E5GB64_CUCME)
Solyc01g005320	226387	228608	SL3.0ch01	-	-2.27	-0.05	3.69105	0.0547051	0.285024	inbetween	-	inbetween	5	2	0	2	gene:Solyc01g005320.2	1172	3-oxo-5-alpha-steroid 4-dehydrogenase (AHRD V3.3 *** G7ZZ33_MEDTR)
Solyc01g005330	231678	237029	SL3.0ch01	-	-0.35	7.53	0.49942	0.479755	0.918131	non-DEG	-	non-DEG	1045	464	864	939	gene:Solyc01g005330.3	3256	Microtubule-associated protein 70-2 (AHRD V3.3 *** A0A0B2QPG9_GLYSO)	GO:0007010;GO:0008017
Solyc01g005340	240684	245710	SL3.0ch01	-	1.2	5.64	8.03059	0.00459938	0.0489907	DEG	+	+DEG	117	93	396	366	gene:Solyc01g005340.3	2678	Ankyrin repeat family protein (AHRD V3.3 *** B9HW17_POPTR)
Solyc01g005350	248135	249595	SL3.0ch01	-	-0.4	0.75	0.241805	0.622906	1	non-DEG	-	non-DEG	5	5	4	8	gene:Solyc01g005350.3	1159	S-adenosyl-L-methionine-dependent methyltransferases superfamily protein	GO:0008168
Solyc01g005360	257332	258836	SL3.0ch01	+	-3.46	-0.85	3.34551	0.0673886	0.314452	inbetween	-	inbetween	2	0	0	0	gene:Solyc01g005360.3	1026	S-adenosyl-L-methionine-dependent methyltransferase superfamily protein (AHRD V3.3 *** AT5G37990.1)	GO:0008168
Solyc01g005370	259884	260402	SL3.0ch01	+	1.41	2.49	4.09414	0.043032	0.241023	inbetween	+	inbetween	9	10	26	56	gene:Solyc01g005370.3	519	EF hand calcium-binding family protein (AHRD V3.3 *** G8A011_MEDTR)
Solyc01g005380	261021	265616	SL3.0ch01	+	4.36	-0.41	5.02434	0.0249934	0.168418	inbetween	+	inbetween	0	0	2	4	gene:Solyc01g005380.2	1818	Unknown protein (AHRD V3.3 )
Solyc01g005385	261136	265411	SL3.0ch01	+	0	-1.18	0	1	1	non-DEG	+	non-DEG	0	0	0	0	gene:Solyc01g005385.1	1558	Histone-lysine N-methyltransferase setd3 (AHRD V3.3 *** A0A0B0MR23_GOSAR)	GO:0005515
Solyc01g005390	276028	278025	SL3.0ch01	+	-0.37	0.08	0.148857	0.69963	1	non-DEG	-	non-DEG	3	2	3	3	gene:Solyc01g005390.3	875	Nudix hydrolase (AHRD V3.3 *** A0A061E9N4_THECC)	GO:0016787
Solyc01g005400	279104	283739	SL3.0ch01	+	-2.24	2.86	15.3253	9.04954e-05	0.0021841	DEG	-	-DEG	44	37	11	16	gene:Solyc01g005400.3	2075	Caleosin-related family protein (AHRD V3.3 *** AT1G70670.1)
Solyc01g005410	286693	290153	SL3.0ch01	+	-1.39	4.15	2.79588	0.0945067	0.399187	inbetween	-	inbetween	30	131	67	40	gene:Solyc01g005410.3	721	Caleosin-related family protein (AHRD V3.3 *** AT1G70680.1)
Solyc01g005420	293554	294380	SL3.0ch01	-	0.07	4.25	0.0254536	0.873242	1	non-DEG	+	non-DEG	71	56	87	125	gene:Solyc01g005420.2	827	LOW QUALITY:Calcium-dependent lipid-binding (CaLB domain) family protein (AHRD V3.3 --* AT4G15740.1)	GO:0005515
Solyc01g005430	298680	303581	SL3.0ch01	+	-0.97	3.96	4.31959	0.037676	0.218885	inbetween	-	inbetween	78	63	63	51	gene:Solyc01g005430.3	2086	UBX domain-containing protein (AHRD V3.3 *** A0A0K9Q356_ZOSMR)
Solyc01g005440	309090	312465	SL3.0ch01	+	-1.59	6.48	8.61561	0.00333295	0.0386915	DEG	-	-DEG	442	473	159	337	gene:Solyc01g005440.3	1389	Jasmonate ZIM-domain protein 3 (AHRD V3.3 *** B2XVS2_SOLLC)
Solyc01g005450	314758	317520	SL3.0ch01	-	-0.38	2.75	0.287795	0.591637	1	non-DEG	-	non-DEG	14	33	31	30	gene:Solyc01g005450.3	1187	F-box protein SKIP28 (AHRD V3.3 *** A0A0B2QPD0_GLYSO)
Solyc01g005460	314758	321092	SL3.0ch01	-	-1	2.05	1.83948	0.175011	0.543925	inbetween	-	inbetween	12	22	17	11	gene:Solyc01g005460.3	2159	Dynein light chain (AHRD V3.3 *** W9T250_9ROSA)
Solyc01g005470	322539	324960	SL3.0ch01	-	4.27	6.56	21.4666	3.60044e-06	0.000144211	DEG	+	+DEG	9	49	736	1244	gene:Solyc01g005470.3	867	PLANT CADMIUM RESISTANCE 2 (AHRD V3.3 *** AT1G14870.1)
Solyc01g005480	332991	337049	SL3.0ch01	+	0.14	3.08	0.0559145	0.813074	1	non-DEG	+	non-DEG	37	18	30	64	gene:Solyc01g005480.3	1862	UPF0496 protein (AHRD V3.3 *** A0A199VAF6_ANACO)
Solyc01g005490	337908	340634	SL3.0ch01	-	-0.76	4.99	2.39421	0.121785	0.459688	inbetween	-	inbetween	111	155	136	122	gene:Solyc01g005490.3	1603	IAA-amino acid hydrolase ILR1	GO:0008152;GO:0016787
Solyc01g005500	344744	346673	SL3.0ch01	+	-0.03	-0.49	0.000628988	0.979991	1	non-DEG	-	non-DEG	2	0	1	2	gene:Solyc01g005500.3	1237	NAD(P)-binding Rossmann-fold superfamily protein (AHRD V3.3 *** A0A061EUQ7_THECC)
Solyc01g005510	347207	348880	SL3.0ch01	-	-2.65	-0.99	1.81643	0.177739	0.543925	inbetween	-	inbetween	0	1	0	0	gene:Solyc01g005510.3	1674	L-ascorbate oxidase homolog (AHRD V3.3 *** ASOL_TOBAC)
Solyc01g005520	350024	352716	SL3.0ch01	+	-1.42	7.99	6.22113	0.0126235	0.103369	inbetween	-	inbetween	958	1504	657	881	gene:Solyc01g005520.3	1231	Tetratricopeptide repeat containing protein (AHRD V3.3 *** M4Q9V8_TRIMO)
Solyc01g005530	353904	356524	SL3.0ch01	-	-0.37	4.54	0.623058	0.429913	0.86272	inbetween	-	inbetween	85	92	95	127	gene:Solyc01g005530.3	2054	nuclear polyadenylated RNA-binding protein (AHRD V3.3 *** AT3G13480.2)
Solyc01g005540	359779	370504	SL3.0ch01	-	-0.19	4.98	0.192425	0.660906	1	non-DEG	-	non-DEG	124	107	173	150	gene:Solyc01g005540.3	2236	Lysine--tRNA ligase (AHRD V3.3 *** K4ASC0_SOLLC)	GO:0004824;GO:0005524;GO:0006430
Solyc01g005550	382343	385475	SL3.0ch01	+	-0.82	6.89	2.06785	0.150433	0.528376	inbetween	-	inbetween	875	257	426	527	gene:Solyc01g005550.3	2066	carboxyl-terminal peptidase (DUF239) (AHRD V3.3 *** AT2G44210.1)
Solyc01g005560	394353	399328	SL3.0ch01	+	0.89	7.84	3.38843	0.0656553	0.314452	inbetween	+	inbetween	635	489	1330	1970	gene:Solyc01g005560.3	1717	Isocitrate dehydrogenase [NADP] (AHRD V3.3 *** IDHC_SOLTU)	GO:0004450;GO:0006102;GO:0055114
Solyc01g005570	400722	403017	SL3.0ch01	-	-0.33	4.6	0.488175	0.484743	0.923036	non-DEG	-	non-DEG	101	84	89	146	gene:Solyc01g005570.3	955	DUF1639 family protein (AHRD V3.3 *** A0A072U1E7_MEDTR)
Solyc01g005575	407272	409305	SL3.0ch01	-	-0.61	5.31	1.97658	0.159751	0.543925	inbetween	-	inbetween	182	149	142	203	gene:Solyc01g005575.1	953	DUF1639 family protein (AHRD V3.3 *** A0A072U1E7_MEDTR)
Solyc01g005590	416887	417304	SL3.0ch01	+	-0.46	5.54	0.460354	0.497458	0.937416	non-DEG	-	non-DEG	348	61	217	212	gene:Solyc01g005590.2	418	Arabinogalactan peptide 14 (AHRD V3.3 *** A0A151TQT2_CAJCA)
Solyc01g005600	420193	426353	SL3.0ch01	-	-0.13	5.38	0.0945684	0.758448	1	non-DEG	-	non-DEG	171	131	191	246	gene:Solyc01g005600.3	2538	5'-adenylylsulfate reductase-like 5 (AHRD V3.3 *** APRL5_ARATH)
Solyc01g005610	427655	430341	SL3.0ch01	+	-2.65	-0.99	1.81643	0.177739	0.543925	inbetween	-	inbetween	0	1	0	0	gene:Solyc01g005610.3	1068	GDSL esterase/lipase (AHRD V3.3 *** W9R6R2_9ROSA)	GO:0016788
Solyc01g005620	430476	435080	SL3.0ch01	-	-0.99	7.86	4.50244	0.0338466	0.204656	inbetween	-	inbetween	1128	1013	855	865	gene:Solyc01g005620.3	1539	oxoglutarate/malate translocator
Solyc01g005630	444811	445619	SL3.0ch01	+	0	-1.18	0	1	1	non-DEG	+	non-DEG	0	0	0	0	gene:Solyc01g005630.2	678	Ethylene-responsive transcription factor (AHRD V3.3 *** W9SBA4_9ROSA)
Solyc01g005640	449852	454647	SL3.0ch01	+	0.2	4.5	0.118652	0.730501	1	non-DEG	+	non-DEG	46	90	138	124	gene:Solyc01g005640.3	1384	histidine-tRNA ligase (AHRD V3.3 *** AT3G10250.5)
Solyc01g005650	455415	457261	SL3.0ch01	-	0	-1.18	0	1	1	non-DEG	+	non-DEG	0	0	0	0	gene:Solyc01g005650.2	1587	RING/U-box superfamily protein (AHRD V3.3 *** AT1G05890.1)
Solyc01g005660	460108	461408	SL3.0ch01	+	0	-1.18	0	1	1	non-DEG	+	non-DEG	0	0	0	0	gene:Solyc01g005660.2	384	R2R3MYB transcription factor 5	GO:0003677
Solyc01g005665	461647	461982	SL3.0ch01	+	0	-1.18	0	1	1	non-DEG	+	non-DEG	0	0	0	0	gene:Solyc01g005665.1	336	MYB transcription factor (AHRD V3.3 --* A0A0A0R621_PAESU)
Solyc01g005670	466435	467304	SL3.0ch01	+	1.06	2.02	2.85932	0.0908458	0.3878	inbetween	+	inbetween	9	7	25	28	gene:Solyc01g005670.3	870	BTB/POZ domain-containing protein (AHRD V3.3 *** W9S1B2_9ROSA)
Solyc01g005680	472529	477341	SL3.0ch01	+	0.67	2.11	1.11009	0.292063	0.734351	inbetween	+	inbetween	14	7	30	22	gene:Solyc01g005680.3	955	Cytokinin riboside 5'-monophosphate phosphoribohydrolase (AHRD V3.3 *** K4ASD4_SOLLC)
Solyc01g005690	478644	480426	SL3.0ch01	-	-0.33	6.38	0.49306	0.482566	0.921046	non-DEG	-	non-DEG	291	337	453	359	gene:Solyc01g005690.3	1366	Calcium ion binding (AHRD V3.3 *** A0A061GR33_THECC)
Solyc01g005700	481060	484939	SL3.0ch01	-	0.31	4.55	0.462722	0.496355	0.936027	non-DEG	+	non-DEG	68	73	137	145	gene:Solyc01g005700.3	2573	Mutator-like transposase-like protein (AHRD V3.3 *** Q9FI74_ARATH)
Solyc01g005705	486165	493420	SL3.0ch01	-	0	-1.18	0	1	1	non-DEG	+	non-DEG	0	0	0	0	gene:Solyc01g005705.1	348	LYR family of Fe/S cluster biogenesis protein (AHRD V3.3 --* AT2G39725.2)
Solyc01g005710	486502	487105	SL3.0ch01	+	-4.48	0.65	6.83597	0.00893401	0.0805931	inbetween	-	inbetween	1	15	0	1	gene:Solyc01g005710.2	604	LOW QUALITY:Leucine-rich repeat receptor-like protein kinase family protein (AHRD V3.3 *-* AT4G08850.2)
Solyc01g005720	487250	489517	SL3.0ch01	+	-1.98	0.13	3.79846	0.0512997	0.271876	inbetween	-	inbetween	4	4	2	1	gene:Solyc01g005720.3	2199	Leucine-rich repeat receptor-like protein kinase family protein (AHRD V3.3 *** AT4G08850.1)
Solyc01g005715	488057	490061	SL3.0ch01	+	0	-1.18	0	1	1	non-DEG	+	non-DEG	0	0	0	0	gene:Solyc01g005715.1	1690	Leucine-rich repeat receptor-like protein kinase family protein (AHRD V3.3 *-* AT4G08850.1)
Solyc01g005730	490689	494533	SL3.0ch01	+	7.18	6.01	118.584	1.29164e-27	4.61993e-23	DEG	+	+DEG	4	2	719	684	gene:Solyc01g005730.3	3708	Leucine-rich repeat receptor-like protein kinase family protein (AHRD V3.3 *** AT4G08850.1)
Solyc01g005740	493985	494469	SL3.0ch01	-	0	-1.18	0	1	1	non-DEG	+	non-DEG	0	0	0	0	gene:Solyc01g005740.3	229	Unknown protein (AHRD V3.3 )
Solyc01g005750	495111	495438	SL3.0ch01	+	3.24	1.81	7.30494	0.00687653	0.0656418	inbetween	+	inbetween	4	0	10	49	gene:Solyc01g005750.1	279	LOW QUALITY:Lipoxygenase (AHRD V3.3 *-* O49878_SOLLC)	GO:0016702;GO:0046872;GO:0055114
Solyc01g005755	496501	499119	SL3.0ch01	+	0	-1.18	0	1	1	non-DEG	+	non-DEG	0	0	0	0	gene:Solyc01g005755.1	1602	Leucine-rich repeat receptor-like protein kinase family protein (AHRD V3.3 *-* AT2G33170.2)
Solyc01g005760	496507	506938	SL3.0ch01	+	1.38	0.8	1.99426	0.157896	0.543925	inbetween	+	inbetween	5	0	10	10	gene:Solyc01g005760.3	4857	Leucine-rich repeat receptor-like protein kinase family protein (AHRD V3.3 *** AT4G26540.1)
Solyc01g005770	497949	502223	SL3.0ch01	-	-4.07	-0.68	4.9386	0.0262634	0.172795	inbetween	-	inbetween	1	2	0	0	gene:Solyc01g005770.3	4014	Pentatricopeptide repeat-containing family protein (AHRD V3.3 --* B9NA20_POPTR)
Solyc01g005775	501852	505114	SL3.0ch01	+	1.03	1.54	1.85958	0.172673	0.543925	inbetween	+	inbetween	6	5	12	24	gene:Solyc01g005775.1	2449	Leucine-rich repeat receptor-like protein kinase family protein (AHRD V3.3 *-* AT4G08850.2)
Solyc01g005790	505626	507002	SL3.0ch01	-	-0.35	0.9	0.165538	0.684108	1	non-DEG	-	non-DEG	4	7	9	5	gene:Solyc01g005790.1	1377	Pentatricopeptide repeat-containing protein
Solyc01g005795	507950	508898	SL3.0ch01	-	0.46	0.38	0.188078	0.664521	1	non-DEG	+	non-DEG	3	2	2	9	gene:Solyc01g005795.1	460	AIG2-like (avirulence induced gene) family protein (AHRD V3.3 --* AT4G31310.2)
Solyc01g005800	512557	515973	SL3.0ch01	-	1.36	2.56	4.92598	0.0264558	0.173736	inbetween	+	inbetween	12	9	50	35	gene:Solyc01g005800.3	2919	calmodulin-binding family protein (AHRD V3.3 *** AT3G13600.2)
Solyc01g005810	530367	534782	SL3.0ch01	+	-0.45	5.78	1.00784	0.315421	0.745481	inbetween	-	inbetween	228	208	297	213	gene:Solyc01g005810.3	1380	MAK16 protein-like protein (AHRD V3.3 *** AT1G23280.1)
Solyc01g005820	535572	541703	SL3.0ch01	+	0.3	6.69	0.504278	0.477626	0.915791	non-DEG	+	non-DEG	397	258	608	654	gene:Solyc01g005820.3	1209	Serine/arginine-rich-splicing factor SCL30A (AHRD V3.3 *-* A0A0M9UMR8_NICAT)
Solyc01g005825	558799	559367	SL3.0ch01	+	4.58	-0.32	5.9068	0.0150825	0.116921	inbetween	+	inbetween	0	0	3	4	gene:Solyc01g005825.1	399	P-loop nucleoside triphosphate hydrolases superfamily protein with CH (Calponin Homology) domain-containing protein (AHRD V3.3 --* AT3G10310.2)
Solyc01g005830	564882	571160	SL3.0ch01	+	-1.39	4.37	9.50906	0.0020446	0.0264071	DEG	-	-DEG	118	90	68	57	gene:Solyc01g005830.3	1965	Glucan endo-1
Solyc01g005840	571881	574927	SL3.0ch01	+	-1.54	4.09	8.10649	0.00441071	0.0475044	DEG	-	-DEG	68	100	45	50	gene:Solyc01g005840.3	874	ubiquitin-conjugating enzyme E2 -like protein
Solyc01g005850	575559	576446	SL3.0ch01	+	0.78	0.04	0.406229	0.52389	0.965653	non-DEG	+	non-DEG	3	0	2	6	gene:Solyc01g005850.2	888	LOW QUALITY:Extensin-like protein Dif54 (AHRD V3.3 *** Q43505_SOLLC)
Solyc01g005860	577114	580028	SL3.0ch01	-	-0.56	-0.85	0.099479	0.752456	1	non-DEG	-	non-DEG	0	1	0	1	gene:Solyc01g005860.2	338	LOW QUALITY:WD repeat protein (AHRD V3.3 --* Q84VB4_ORYSJ)
Solyc01g005865	581112	583904	SL3.0ch01	-	-0.32	-0.08	0.0818629	0.774789	1	non-DEG	-	non-DEG	2	2	4	1	gene:Solyc01g005865.1	509	Leucine-rich repeat receptor-like protein kinase family protein (AHRD V3.3 --* AT4G08850.2)
Solyc01g005870	581589	584027	SL3.0ch01	-	-0.89	4.77	1.1937	0.274585	0.706475	inbetween	-	inbetween	45	177	63	148	gene:Solyc01g005870.2	2439	Leucine-rich repeat receptor-like protein kinase family protein (AHRD V3.3 *** AT3G24240.1)
Solyc01g005880	585371	586414	SL3.0ch01	+	2.91	-0.87	1.80725	0.178839	0.543925	inbetween	+	inbetween	0	0	0	2	gene:Solyc01g005880.1	1044	LOW QUALITY:Extensin-like protein Dif10 (AHRD V3.3 *** Q43504_SOLLC)
Solyc01g005890	587984	588900	SL3.0ch01	+	0	-1.18	0	1	1	non-DEG	+	non-DEG	0	0	0	0	gene:Solyc01g005890.1	789	LOW QUALITY:NAD(P)H-quinone oxidoreductase subunit 2 B
Solyc01g005900	590016	593877	SL3.0ch01	-	2.09	-1.02	0.940618	0.332119	0.745481	inbetween	+	inbetween	0	0	0	1	gene:Solyc01g005900.2	840	HXXXD-type acyl-transferase family protein (AHRD V3.3 *-* AT1G28680.1)	GO:0016747
Solyc01g005895	590339	591791	SL3.0ch01	-	0	-1.18	0	1	1	non-DEG	+	non-DEG	0	0	0	0	gene:Solyc01g005895.1	1104	Transferase family protein (AHRD V3.3 *** B9H2L2_POPTR)	GO:0016747
Solyc01g005910	590594	598470	SL3.0ch01	+	-0.22	4.91	0.175997	0.674836	1	non-DEG	-	non-DEG	83	130	160	144	gene:Solyc01g005910.3	5273	Acid phosphatase/vanadium-dependent haloperoxidase-related protein (AHRD V3.3 *** AT3G12685.1)
Solyc01g005920	600468	602186	SL3.0ch01	-	1.98	4.25	14.3434	0.00015231	0.00334017	DEG	+	+DEG	38	16	181	145	gene:Solyc01g005920.2	1719	Amino acid transporter	GO:0003333;GO:0015171;GO:0016020
Solyc01g005930	606106	610218	SL3.0ch01	+	0.95	3.35	3.60862	0.0574807	0.294508	inbetween	+	inbetween	25	21	65	76	gene:Solyc01g005930.3	1450	Lipase/lipooxygenase
Solyc01g005940	614495	616753	SL3.0ch01	+	-0.55	-0.85	0.0977394	0.754559	1	non-DEG	-	non-DEG	0	1	1	0	gene:Solyc01g005940.3	807	Phytoene synthase (AHRD V3.3 *** A0A0K1L5A0_MALDO)	GO:0009058;GO:0016740
Solyc01g005950	616639	624436	SL3.0ch01	-	-0.57	5.39	1.9074	0.167252	0.543925	inbetween	-	inbetween	194	154	194	176	gene:Solyc01g005950.3	2136	Serine/threonine-protein phosphatase (AHRD V3.3 *** B9GY91_POPTR)	GO:0016787
Solyc01g005960	625153	632593	SL3.0ch01	+	0.32	5.43	0.35083	0.553644	0.99787	non-DEG	+	non-DEG	217	66	233	294	gene:Solyc01g005960.3	2562	RNA helicase DEAD1
Solyc01g005970	642039	647471	SL3.0ch01	+	0.21	3.74	0.170545	0.679628	1	non-DEG	+	non-DEG	48	36	56	98	gene:Solyc01g005970.3	2422	F-box/kelch-repeat protein (AHRD V3.3 *** W9S3L7_9ROSA)
Solyc01g005980	649541	652114	SL3.0ch01	-	-2.77	2.87	21.8686	2.91974e-06	0.000119901	DEG	-	-DEG	48	39	8	12	gene:Solyc01g005980.3	1485	transmembrane protein
Solyc01g005990	653437	655153	SL3.0ch01	-	-0.67	5.59	0.990453	0.319632	0.745481	inbetween	-	inbetween	376	74	248	160	gene:Solyc01g005990.3	834	Lipid transfer protein (AHRD V3.3 *** A0A072TPI6_MEDTR)
Solyc01g006000	661940	669581	SL3.0ch01	+	-0.23	2.78	0.115783	0.733654	1	non-DEG	-	non-DEG	38	13	22	44	gene:Solyc01g006000.3	3048	GPI mannosyltransferase 2 (AHRD V3.3 *** W9S353_9ROSA)	GO:0004584;GO:0006506
Solyc01g006010	670648	678467	SL3.0ch01	+	0.83	4.19	3.19307	0.0739509	0.335414	inbetween	+	inbetween	44	44	129	122	gene:Solyc01g006010.3	3095	RNA-binding KH domain protein (AHRD V3.3 *** G7JA56_MEDTR)
Solyc01g006020	678843	681793	SL3.0ch01	-	1.47	4.68	9.6669	0.00187618	0.0248637	DEG	+	+DEG	42	49	208	200	gene:Solyc01g006020.3	1079	6
Solyc01g006040	712452	726948	SL3.0ch01	-	-0.14	5.59	0.1094	0.740828	1	non-DEG	-	non-DEG	171	174	242	262	gene:Solyc01g006040.3	3887	E3 ubiquitin-protein ligase BRE1-like 2 (AHRD V3.3 *** A0A0B0NKV7_GOSAR)
Solyc01g006050	728672	730061	SL3.0ch01	-	0.31	-0.73	0.0357743	0.849982	1	non-DEG	+	non-DEG	1	0	0	2	gene:Solyc01g006050.2	1390	LOW QUALITY:Transmembrane protein 45B (AHRD V3.3 *** A0A151U0K4_CAJCA)
Solyc01g006060	737074	737652	SL3.0ch01	+	-3.46	-0.85	3.34551	0.0673886	0.314452	inbetween	-	inbetween	2	0	0	0	gene:Solyc01g006060.3	579	Dirigent protein (AHRD V3.3 *** K4ASH2_SOLLC)
Solyc01g006070	739393	740351	SL3.0ch01	-	-4.52	-0.53	6.45962	0.0110353	0.0940235	inbetween	-	inbetween	0	4	0	0	gene:Solyc01g006070.2	959	LOW QUALITY:Transmembrane protein 45B (AHRD V3.3 *** A0A151U0K4_CAJCA)
Solyc01g006080	746437	749861	SL3.0ch01	-	-2.6	-1	1.77335	0.182968	0.543925	inbetween	-	inbetween	1	0	0	0	gene:Solyc01g006080.2	1029	plant/protein (DUF789) (AHRD V3.3 *** AT1G03610.1)
Solyc01g006090	753737	755322	SL3.0ch01	+	1.3	2.32	2.89866	0.0886533	0.381307	inbetween	+	inbetween	16	3	42	28	gene:Solyc01g006090.3	1184	rRNA processing protein EBP2 (AHRD V3.3 *** B9ICW5_POPTR)
Solyc01g006100	756262	764489	SL3.0ch01	-	-0.43	3.9	0.422182	0.51585	0.955983	non-DEG	-	non-DEG	104	22	71	66	gene:Solyc01g006100.3	2930	cytosine-5 DNA methyltransferase1L	GO:0008168
Solyc01g006110	766154	771927	SL3.0ch01	-	0.29	6.24	0.432381	0.510823	0.95068	non-DEG	+	non-DEG	229	236	407	514	gene:Solyc01g006110.3	1631	PP2A regulatory subunit TAP46 (AHRD V3.3 *** TAP46_ARATH)	GO:0009966
Solyc01g006120	775937	784419	SL3.0ch01	+	-0.29	6.65	0.451219	0.501757	0.941498	non-DEG	-	non-DEG	455	322	459	543	gene:Solyc01g006120.3	2509	Protein kinase family protein (AHRD V3.3 *** AT3G13670.1)	GO:0004672;GO:0005524;GO:0006468
Solyc01g006130	785063	789383	SL3.0ch01	+	-1.01	6.38	4.01354	0.0451362	0.248183	inbetween	-	inbetween	303	440	318	290	gene:Solyc01g006130.3	1016	Chaperone protein dnaJ (AHRD V3.3 *** B9GLJ5_POPTR)
Solyc01g006140	789404	793463	SL3.0ch01	-	-1.95	1.95	6.38728	0.0114941	0.0969854	inbetween	-	inbetween	33	9	8	8	gene:Solyc01g006140.3	1869	CDT1-like protein a
Solyc01g006150	797118	801691	SL3.0ch01	-	1.22	3.82	3.80287	0.0511649	0.271479	inbetween	+	inbetween	18	36	82	129	gene:Solyc01g006150.3	1425	Metal tolerance protein (AHRD V3.3 *** D7RJ71_CARPA)	GO:0006812;GO:0008324;GO:0016021;GO:0055085
Solyc01g006160	805837	807962	SL3.0ch01	-	0.57	8.55	0.708321	0.400002	0.828254	inbetween	+	inbetween	719	1272	3482	1460	gene:Solyc01g006160.3	461	60S acidic ribosomal protein P1 (AHRD V3.3 *** B9IDH5_POPTR)	GO:0003735;GO:0005622;GO:0005840;GO:0006414
Solyc01g006170	808930	811277	SL3.0ch01	-	1.06	3.45	3.68118	0.05503	0.286005	inbetween	+	inbetween	35	14	89	67	gene:Solyc01g006170.3	1103	rRNA processing protein EBP2 (AHRD V3.3 *** B9ICW5_POPTR)
Solyc01g006180	812230	818879	SL3.0ch01	-	0.55	2.26	0.708389	0.399979	0.828254	inbetween	+	inbetween	11	13	21	36	gene:Solyc01g006180.3	2508	P-loop containing nucleoside triphosphate hydrolases superfamily protein (AHRD V3.3 *** AT4G10620.1)
Solyc01g006190	819074	822480	SL3.0ch01	-	-0.05	4.7	0.00988241	0.920812	1	non-DEG	-	non-DEG	138	53	100	179	gene:Solyc01g006190.3	927	E3 ubiquitin-protein ligase (AHRD V3.3 *** K4ASI5_SOLLC)	GO:0005634;GO:0006511;GO:0007275
Solyc01g006195	822498	823637	SL3.0ch01	-	-1.04	2.25	2.86898	0.0903019	0.386343	inbetween	-	inbetween	25	17	12	20	gene:Solyc01g006195.1	264	histidine kinase 3 (AHRD V3.3 --* AT1G27320.1)
Solyc01g006200	829576	832645	SL3.0ch01	+	1.55	4.61	10.493	0.00119826	0.0173774	DEG	+	+DEG	42	42	223	170	gene:Solyc01g006200.3	1265	Reticulon-like protein B14 (AHRD V3.3 --* RTNLN_ARATH)
Solyc01g006210	833133	836543	SL3.0ch01	-	-0.86	1.28	1.47206	0.225021	0.62286	inbetween	-	inbetween	13	6	8	8	gene:Solyc01g006210.3	1145	Non-structural maintenance of chromosomes element 1 (AHRD V3.3 *** A0A118K055_CYNCS)	GO:0006281;GO:0030915
Solyc01g006220	839412	851308	SL3.0ch01	-	-0.75	3.22	2.24192	0.134314	0.491423	inbetween	-	inbetween	44	35	41	33	gene:Solyc01g006220.2	1693	Histone-lysine N-methyltransferase (AHRD V3.3 *** A0A072UKT3_MEDTR)
Solyc01g006230	852614	858911	SL3.0ch01	+	0.24	5.65	0.213296	0.644196	1	non-DEG	+	non-DEG	244	93	230	372	gene:Solyc01g006230.3	2400	Cysteine protease ATG4B
Solyc01g006240	859861	860918	SL3.0ch01	-	-0.99	2	2.00893	0.156376	0.541351	inbetween	-	inbetween	13	20	16	11	gene:Solyc01g006240.3	702	Mannose-binding lectin superfamily protein (AHRD V3.3 *** AT1G05760.2)
Solyc01g006250	861410	864064	SL3.0ch01	-	-0.43	1.21	0.327251	0.567282	1	non-DEG	-	non-DEG	6	9	8	10	gene:Solyc01g006250.2	870	F-box family protein (AHRD V3.3 --* AT1G67390.1)	GO:0005515
Solyc01g006260	866282	869756	SL3.0ch01	+	-0.99	1.8	1.99378	0.157946	0.543925	inbetween	-	inbetween	21	9	8	15	gene:Solyc01g006260.3	978	Ribonuclease P/MRP protein subunit POP5 (AHRD V3.3 *** A0A068TLU2_COFCA)	GO:0004540;GO:0008033
Solyc01g006270	873680	874392	SL3.0ch01	-	0	-1.18	0	1	1	non-DEG	+	non-DEG	0	0	0	0	gene:Solyc01g006270.2	450	LOW QUALITY:Receptor kinase-like protein Xa21 (AHRD V3.3 --* XA21_ORYSI)
Solyc01g006280	873779	880657	SL3.0ch01	+	-0.21	7.47	0.220049	0.639003	1	non-DEG	-	non-DEG	750	583	789	1033	gene:Solyc01g006280.3	2956	Formate--tetrahydrofolate ligase (AHRD V3.3 *** FTHS_SPIOL)	GO:0004329;GO:0005524;GO:0009396
Solyc01g006290	884367	886987	SL3.0ch01	+	-0.67	6.57	1.41431	0.234343	0.639114	inbetween	-	inbetween	291	479	307	506	gene:Solyc01g006290.3	1037	Peroxidase (AHRD V3.3 *** K4ASJ5_SOLLC)	GO:0004601;GO:0006979;GO:0020037;GO:0055114
Solyc01g006300	888483	891334	SL3.0ch01	-	2.01	7.55	18.3934	1.79683e-05	0.000559833	DEG	+	+DEG	322	207	1599	1734	gene:Solyc01g006300.3	1245	LECEVI1A	GO:0004601;GO:0006979;GO:0020037;GO:0055114
Solyc01g006310	898762	901643	SL3.0ch01	+	2.09	-1.02	0.940618	0.332119	0.745481	inbetween	+	inbetween	0	0	0	1	gene:Solyc01g006310.3	1052	SlPeroxidase	GO:0004601;GO:0006979;GO:0020037;GO:0055114
Solyc01g006320	903446	904121	SL3.0ch01	+	0.93	4.33	2.17032	0.140697	0.505969	inbetween	+	inbetween	75	25	87	200	gene:Solyc01g006320.3	513	Late embryogenesis abundant (LEA) hydroxyproline-rich glycoprotein family (AHRD V3.3 *** AT3G20600.1)
Solyc01g006330	909106	913522	SL3.0ch01	+	-2.74	4.51	34.0278	5.43306e-09	5.39805e-07	DEG	-	-DEG	155	120	32	33	gene:Solyc01g006330.3	1542	Plastid-lipid associated protein PAP / fibrillin family protein (AHRD V3.3 *** AT1G51110.1)
Solyc01g006340	914903	918486	SL3.0ch01	+	0.03	3.2	0.00441216	0.94704	1	non-DEG	+	non-DEG	36	25	48	50	gene:Solyc01g006340.3	1756	Dead box ATP-dependent RNA helicase
Solyc01g006350	934010	945512	SL3.0ch01	-	0.3	6.49	0.478205	0.489236	0.92764	non-DEG	+	non-DEG	279	273	517	578	gene:Solyc01g006350.3	2617	Callose synthase-like protein (AHRD V3.3 *-* A0A072VRY1_MEDTR)	GO:0000148;GO:0003843;GO:0006075;GO:0016020
Solyc01g006360	951338	981297	SL3.0ch01	-	0.89	6.51	4.24924	0.0392679	0.225458	inbetween	+	inbetween	276	176	608	697	gene:Solyc01g006360.3	2640	glucan synthase-like 10 (AHRD V3.3 *** AT3G07160.3)
Solyc01g006370	983202	1005282	SL3.0ch01	-	-0.83	7.59	3.04511	0.0809804	0.35808	inbetween	-	inbetween	1055	699	897	635	gene:Solyc01g006370.3	6437	Callose synthase (AHRD V3.3 *** K7PRK8_MAIZE)
Solyc01g006380	1012479	1014082	SL3.0ch01	+	-3.39	0.99	14.2838	0.000157213	0.00342668	DEG	-	-DEG	14	8	1	2	gene:Solyc01g006380.2	1604	U-box domain-containing protein (AHRD V3.3 *** B6V8G2_HELAN)
Solyc01g006390	1016905	1018236	SL3.0ch01	-	-5.07	-0.24	6.54418	0.0105228	0.0909347	inbetween	-	inbetween	7	0	0	0	gene:Solyc01g006390.2	612	LOW QUALITY:Extensin-like protein (AHRD V3.3 *** Q9XG52_SOLLC)
Solyc01g006400	1020863	1022356	SL3.0ch01	-	-0.83	7.4	1.17553	0.278269	0.712922	inbetween	-	inbetween	272	1088	656	686	gene:Solyc01g006400.3	661	Extensin-like protein (AHRD V3.3 *** O49946_SOLTU)
Solyc01g006410	1024549	1025244	SL3.0ch01	-	2.09	-1.02	0.940618	0.332119	0.745481	inbetween	+	inbetween	0	0	0	1	gene:Solyc01g006410.3	510	LOW QUALITY:Cysteine-rich extensin-like protein (AHRD V3.3 *** Q08198_TOBAC)
Solyc01g006420	1029976	1030461	SL3.0ch01	+	0	-1.18	0	1	1	non-DEG	+	non-DEG	0	0	0	0	gene:Solyc01g006420.3	435	LOW QUALITY:wall associated kinase-like 6 (AHRD V3.3 --* AT1G16110.1)
Solyc01g006430	1033439	1038597	SL3.0ch01	-	-1.38	7.38	4.75619	0.0291932	0.183997	inbetween	-	inbetween	1437	379	389	641	gene:Solyc01g006430.3	1319	Fatty acid desaturase (AHRD V3.3 *** M4QSE6_9ERIC)	GO:0006629
Solyc01g006440	1046848	1053164	SL3.0ch01	-	-4.07	-0.68	4.9386	0.0262634	0.172795	inbetween	-	inbetween	1	2	0	0	gene:Solyc01g006440.2	2729	Major facilitator superfamily protein (AHRD V3.3 *** A0A061GSQ4_THECC)	GO:0005215;GO:0006810;GO:0016020
Solyc01g006450	1057680	1063081	SL3.0ch01	+	-0.37	4.7	0.697248	0.40371	0.831935	inbetween	-	inbetween	126	80	103	146	gene:Solyc01g006450.3	1691	Enoyl reductase (AHRD V3.3 *** P93062_BRANA)
Solyc01g006460	1063763	1067132	SL3.0ch01	-	1.21	-0.5	0.668775	0.413479	0.843177	inbetween	+	inbetween	1	0	1	3	gene:Solyc01g006460.2	1659	Non-structural maintenance of chromosome element 4 (AHRD V3.3 *** A0A1D1XPL1_9ARAE)	GO:0005634;GO:0006281;GO:0030915
Solyc01g006470	1070317	1072811	SL3.0ch01	-	0	-1.18	0	1	1	non-DEG	+	non-DEG	0	0	0	0	gene:Solyc01g006470.1	867	LOW QUALITY:DNA-binding bromodomain-containing protein (AHRD V3.3 *-* AT2G44430.1)
Solyc01g006480	1073746	1078046	SL3.0ch01	+	-0.3	2.99	0.328	0.566839	1	non-DEG	-	non-DEG	31	27	40	35	gene:Solyc01g006480.3	1242	alpha/beta-Hydrolases superfamily protein (AHRD V3.3 *** AT5G19630.1)
Solyc01g006490	1081162	1086682	SL3.0ch01	-	0.77	3.57	1.68822	0.193836	0.564264	inbetween	+	inbetween	48	14	68	91	gene:Solyc01g006490.3	2167	uncharacterized protein
Solyc01g006500	1089014	1092709	SL3.0ch01	-	-1.07	4.04	5.40779	0.020047	0.144449	inbetween	-	inbetween	84	69	52	64	gene:Solyc01g006500.3	1792	Pentatricopeptide repeat-containing protein
Solyc01g006510	1093447	1097858	SL3.0ch01	+	-0.96	6.43	3.06385	0.0800518	0.355115	inbetween	-	inbetween	275	478	293	357	gene:Solyc01g006510.3	1586	sorbitol related enzyme	GO:0016491
Solyc01g006520	1099092	1102435	SL3.0ch01	+	0.64	4.82	2.25681	0.133028	0.488215	inbetween	+	inbetween	97	58	177	200	gene:Solyc01g006520.3	2682	Serine/threonine-protein kinase (AHRD V3.3 *** K4ASL8_SOLLC)	GO:0004674
Solyc01g006530	1104223	1106640	SL3.0ch01	+	3.43	-0.74	2.61882	0.105603	0.419145	inbetween	+	inbetween	0	0	1	2	gene:Solyc01g006530.1	2418	Serine/threonine-protein kinase (AHRD V3.3 *** K4ASL9_SOLLC)	GO:0004674
Solyc01g006540	1113465	1123469	SL3.0ch01	+	-3.27	7.07	27.1945	1.83985e-07	1.12878e-05	DEG	-	-DEG	1298	492	183	95	gene:Solyc01g006540.3	2864	lipoxygenase C	GO:0016702;GO:0046872;GO:0055114
Solyc01g006545	1124145	1126682	SL3.0ch01	-	0	-1.18	0	1	1	non-DEG	+	non-DEG	0	0	0	0	gene:Solyc01g006545.1	1494	Leucine-rich repeat receptor-like protein kinase family protein (AHRD V3.3 *-* AT3G24240.1)
Solyc01g006550	1124148	1126731	SL3.0ch01	-	1.15	1.89	2.85203	0.0912589	0.389145	inbetween	+	inbetween	9	5	19	30	gene:Solyc01g006550.3	2584	Leucine-rich repeat receptor-like protein kinase family protein (AHRD V3.3 *** AT2G33170.2)
Solyc01g006560	1128398	1132896	SL3.0ch01	-	-0.19	6.88	0.186377	0.665949	1	non-DEG	-	non-DEG	474	399	672	542	gene:Solyc01g006560.3	1500	Lipoxygenase (AHRD V3.3 *** C0KKU8_SOLLC)	GO:0016702;GO:0046872;GO:0055114
Solyc01g006565	1134913	1139192	SL3.0ch01	-	0.28	5.69	0.383831	0.53556	0.978141	non-DEG	+	non-DEG	187	139	236	391	gene:Solyc01g006565.1	722	Lipoxygenase (AHRD V3.3 *-* C0KKU8_SOLLC)	GO:0016702;GO:0046872;GO:0055114
Solyc01g006570	1144914	1145087	SL3.0ch01	-	0	-1.18	0	1	1	non-DEG	+	non-DEG	0	0	0	0	gene:Solyc01g006570.1	174	Lipoxygenase (AHRD V3.3 *-* K4DCJ0_SOLLC)	GO:0016702;GO:0046872;GO:0055114
Solyc01g006575	1174602	1175623	SL3.0ch01	+	-6.06	0.35	10.7698	0.00103169	0.0154336	DEG	-	-DEG	13	1	0	0	gene:Solyc01g006575.1	567	2-oxoglutarate-dependent dioxygenase-related family protein (AHRD V3.3 *** B9GL08_POPTR)	GO:0016491;GO:0055114
Solyc01g006580	1182697	1185045	SL3.0ch01	-	4.52	1.41	12.947	0.000320428	0.00615138	DEG	+	+DEG	0	1	11	33	gene:Solyc01g006580.3	1175	2-oxoglutarate-dependent dioxygenase-related family protein (AHRD V3.3 *** B9GL08_POPTR)
Solyc01g006590	1197287	1199684	SL3.0ch01	-	0	-1.18	0	1	1	non-DEG	+	non-DEG	0	0	0	0	gene:Solyc01g006590.2	1764	Serine/threonine-protein kinase (AHRD V3.3 *** K4ASL8_SOLLC)
Solyc01g006600	1200874	1207284	SL3.0ch01	-	0	-1.18	0	1	1	non-DEG	+	non-DEG	0	0	0	0	gene:Solyc01g006600.2	4274	Long-chain-fatty-acid--AMP ligase FadD28 (AHRD V3.3 *** W9QXF8_9ROSA)
Solyc01g006610	1209394	1212551	SL3.0ch01	-	5.8	0.37	6.97907	0.00824685	0.0754987	inbetween	+	inbetween	0	0	1	16	gene:Solyc01g006610.2	1442	2-oxoglutarate-dependent dioxygenase-related family protein (AHRD V3.3 *** B9GL08_POPTR)
Solyc01g006620	1216795	1219101	SL3.0ch01	-	0	-1.18	0	1	1	non-DEG	+	non-DEG	0	0	0	0	gene:Solyc01g006620.3	2307	C2 calcium/lipid-binding and GRAM domain protein (AHRD V3.3 *** A0A072ULK6_MEDTR)
Solyc01g006630	1222559	1230306	SL3.0ch01	-	-0.06	4.1	0.0143765	0.904561	1	non-DEG	-	non-DEG	87	37	95	86	gene:Solyc01g006630.3	1994	Oxidoreductase
Solyc01g006640	1235322	1244035	SL3.0ch01	+	-0.64	-0.58	0.188314	0.664323	1	non-DEG	-	non-DEG	0	2	1	1	gene:Solyc01g006640.1	6960	LOW QUALITY:AMP-dependent synthetase and ligase family protein (AHRD V3.3 *** A0A061GTM3_THECC)
Solyc01g006650	1244769	1254447	SL3.0ch01	+	-1.71	2.87	3.36186	0.0667227	0.314452	inbetween	-	inbetween	12	57	12	25	gene:Solyc01g006650.2	4582	ETHYLENE INSENSITIVE 3-like 3 protein (AHRD V3.3 *** A0A0B2RCL4_GLYSO)
Solyc01g006660	1250476	1255271	SL3.0ch01	-	-0.75	2.09	1.22126	0.269114	0.696907	inbetween	-	inbetween	13	20	18	14	gene:Solyc01g006660.2	2934	Subtilisin-like protease (AHRD V3.3 *** A0A0B2PIS0_GLYSO)	GO:0004252;GO:0006508
Solyc01g006665	1252913	1254447	SL3.0ch01	+	0	-1.18	0	1	1	non-DEG	+	non-DEG	0	0	0	0	gene:Solyc01g006665.1	840	Major facilitator superfamily protein (AHRD V3.3 --* AT1G79710.3)
Solyc01g006670	1257954	1259615	SL3.0ch01	-	2.55	3.57	16.5541	4.72804e-05	0.00128019	DEG	+	+DEG	8	14	83	130	gene:Solyc01g006670.2	1662	Glycosyltransferase (AHRD V3.3 *** K4D910_SOLLC)	GO:0008152;GO:0016758
Solyc01g006680	1259795	1264318	SL3.0ch01	-	3.93	3.85	29.6941	5.0588e-08	3.6407e-06	DEG	+	+DEG	2	9	155	129	gene:Solyc01g006680.3	1771	2-oxoglutarate (2OG) and Fe(II)-dependent oxygenase superfamily protein (AHRD V3.3 *** AT3G20810.5)
Solyc01g006690	1266897	1270429	SL3.0ch01	-	-1.25	4.76	6.40277	0.0113942	0.0963821	inbetween	-	inbetween	188	86	70	106	gene:Solyc01g006690.3	2014	DNA double-strand break repair rad50 ATPase (AHRD V3.3 *** A0A061GZ54_THECC)
Solyc01g006700	1276899	1285021	SL3.0ch01	-	-0.33	3.88	0.535705	0.464218	0.901224	non-DEG	-	non-DEG	62	50	68	73	gene:Solyc01g006700.3	2547	Protein downstream neighbor of Son (AHRD V3.3 *** A0A0B0NFM1_GOSAR)
Solyc01g006710	1284789	1300243	SL3.0ch01	+	1	5.36	5.52169	0.0187821	0.137509	inbetween	+	inbetween	116	75	266	334	gene:Solyc01g006710.3	4619	ATP-dependent RNA helicase
Solyc01g006720	1300996	1309933	SL3.0ch01	-	-1.7	7.22	10.4794	0.00120712	0.0174661	DEG	-	-DEG	684	854	304	472	gene:Solyc01g006720.3	3039	ABC transporter family protein (AHRD V3.3 *** B9IIG9_POPTR)
Solyc01g006730	1328022	1332072	SL3.0ch01	-	-1.88	0.3	2.02421	0.154809	0.537835	inbetween	-	inbetween	1	8	3	1	gene:Solyc01g006730.3	2044	Calcium-dependent protein kinase (AHRD V3.3 *** H6UM43_TOBAC)
Solyc01g006735	1334863	1335201	SL3.0ch01	+	0	-1.18	0	1	1	non-DEG	+	non-DEG	0	0	0	0	gene:Solyc01g006735.1	339	LOW QUALITY:Invertase/pectin methylesterase inhibitor family protein (AHRD V3.3 --* B9MVC0_POPTR)	GO:0004857
Solyc01g006740	1336189	1340485	SL3.0ch01	-	0.74	2.85	1.86134	0.17247	0.543925	inbetween	+	inbetween	19	16	41	52	gene:Solyc01g006740.3	1625	Sucrose phosphate phosphatase (AHRD V3.3 *** Q5J3N8_ACTCH)	GO:0000287;GO:0005986;GO:0050307
Solyc01g006750	1343811	1344352	SL3.0ch01	+	0	-1.18	0	1	1	non-DEG	+	non-DEG	0	0	0	0	gene:Solyc01g006750.2	542	LOW QUALITY:RNAhelicase-like 8 (AHRD V3.3 --* AT4G00660.2)
Solyc01g006755	1343868	1344209	SL3.0ch01	-	0	-1.18	0	1	1	non-DEG	+	non-DEG	0	0	0	0	gene:Solyc01g006755.1	342	LOW QUALITY:Pectinesterase inhibitor (AHRD V3.3 --* A0A103TTB1_CYNCS)	GO:0004857
Solyc01g006760	1348229	1350019	SL3.0ch01	-	0	-1.18	0	1	1	non-DEG	+	non-DEG	0	0	0	0	gene:Solyc01g006760.3	1054	Transmembrane protein
Solyc01g006770	1350388	1354268	SL3.0ch01	+	0	-1.18	0	1	1	non-DEG	+	non-DEG	0	0	0	0	gene:Solyc01g006770.2	2088	transferring glycosyl group transferase (DUF604) (AHRD V3.3 *** AT4G11350.1)
Solyc01g006780	1359437	1360056	SL3.0ch01	-	-3.69	0.81	9.75035	0.00179289	0.0239373	DEG	-	-DEG	17	3	1	1	gene:Solyc01g006780.3	620	LOW QUALITY:Nitrate reductase [NADH] 1 (AHRD V3.3 --* NIA1_PHAVU)
Solyc01g006790	1360219	1360949	SL3.0ch01	+	-1.62	2.14	4.22855	0.0397493	0.22729	inbetween	-	inbetween	37	9	8	14	gene:Solyc01g006790.2	731	BnaAnng41820D protein (AHRD V3.3 *** A0A078K412_BRANA)
Solyc01g006800	1364188	1371921	SL3.0ch01	+	0.45	6.62	1.00575	0.315924	0.745481	inbetween	+	inbetween	280	289	690	567	gene:Solyc01g006800.3	3404	Methionine aminopeptidase 2 (AHRD V3.3 *** K4ASP6_SOLLC)	GO:0004177;GO:0006508;GO:0008235
Solyc01g006810	1372833	1378521	SL3.0ch01	+	-0.14	4.81	0.0997552	0.752124	1	non-DEG	-	non-DEG	123	82	164	127	gene:Solyc01g006810.3	1588	RING/U-box superfamily protein (AHRD V3.3 --* AT5G15790.5)
Solyc01g006820	1390367	1391134	SL3.0ch01	-	-0.62	1.62	0.323043	0.569785	1	non-DEG	-	non-DEG	24	1	9	14	gene:Solyc01g006820.2	768	LOW QUALITY:basic helix-loop-helix (bHLH) DNA-binding superfamily protein (AHRD V3.3 --* AT5G57150.5)
Solyc01g006825	1390401	1391912	SL3.0ch01	+	-0.35	6.5	0.503404	0.478008	0.916219	non-DEG	-	non-DEG	386	318	558	318	gene:Solyc01g006825.1	1215	Fasciclin-like arabinogalactan protein 17 (AHRD V3.3 *** FLA17_ARATH)
Solyc01g006830	1399076	1404011	SL3.0ch01	-	0	6.12	5.72888e-05	0.993961	1	non-DEG	-	non-DEG	410	112	420	347	gene:Solyc01g006830.3	2088	TPX2 (targeting protein for Xklp2) protein family (AHRD V3.3 *** AT2G35880.3)
Solyc01g006840	1409990	1415474	SL3.0ch01	-	-1.41	-0.71	0.7918	0.373557	0.799268	inbetween	-	inbetween	1	1	0	1	gene:Solyc01g006840.3	3983	Calcium-dependent protein kinase
Solyc01g006850	1417007	1420300	SL3.0ch01	+	1.8	2.06	6.65208	0.00990402	0.0870172	inbetween	+	inbetween	5	6	36	26	gene:Solyc01g006850.1	3294	Pentatricopeptide repeat-containing family protein (AHRD V3.3 *** B9H9M3_POPTR)
Solyc01g006860	1422415	1427968	SL3.0ch01	-	-1.42	2.4	2.71276	0.0995486	0.412352	inbetween	-	inbetween	11	36	19	11	gene:Solyc01g006860.3	2402	DNAJ heat shock N-terminal domain-containing protein (AHRD V3.3 *** AT5G06410.1)	GO:0006457;GO:0051087
Solyc01g006870	1422507	1438520	SL3.0ch01	-	-0.44	6.12	1.07885	0.298956	0.743711	inbetween	-	inbetween	293	261	321	332	gene:Solyc01g006870.3	2781	polyketide cyclase/dehydrase/lipid transport superfamily protein (AHRD V3.3 *-* AT5G06440.3)
Solyc01g006880	1441707	1457663	SL3.0ch01	+	0	6.79	7.90226e-06	0.997757	1	non-DEG	-	non-DEG	397	365	631	587	gene:Solyc01g006880.3	5945	Histone-lysine N-methyltransferase (AHRD V3.3 *-* A0A0K9P7Q5_ZOSMR)
Solyc01g006890	1464997	1470333	SL3.0ch01	+	-1.17	5.11	6.89967	0.00862115	0.078324	inbetween	-	inbetween	217	124	99	136	gene:Solyc01g006890.3	2923	EEIG1/EHBP1 N-terminal domain-containing protein (AHRD V3.3 *** A0A103XH66_CYNCS)
Solyc01g006900	1471955	1477626	SL3.0ch01	-	-0.85	7.32	2.21657	0.136536	0.49693	inbetween	-	inbetween	775	653	354	913	gene:Solyc01g006900.3	1015	MD-2-related lipid recognition domain-containing protein / ML domain-containing protein (AHRD V3.3 *** AT3G11780.1)	GO:0032366
Solyc01g006910	1484056	1484657	SL3.0ch01	-	-2.65	-0.99	1.81643	0.177739	0.543925	inbetween	-	inbetween	0	1	0	0	gene:Solyc01g006910.3	546	RING/U-box superfamily protein (AHRD V3.3 *** AT5G06490.1)
Solyc01g006920	1487515	1491708	SL3.0ch01	+	1.01	1.48	1.65105	0.198815	0.573117	inbetween	+	inbetween	9	2	14	20	gene:Solyc01g006920.3	4022	Pentatricopeptide repeat-containing protein (AHRD V3.3 *** A0A0B2S1E2_GLYSO)
Solyc01g006925	1491677	1492878	SL3.0ch01	+	1.85	0.62	3.6091	0.0574642	0.294467	inbetween	+	inbetween	1	2	11	7	gene:Solyc01g006925.1	423	Serine/threonine-protein phosphatase (AHRD V3.3 --* K4DBE7_SOLLC)
Solyc01g006930	1503975	1510963	SL3.0ch01	+	0.31	3.54	0.357054	0.550147	0.994555	non-DEG	+	non-DEG	49	23	59	78	gene:Solyc01g006930.3	3186	Nuclear transcription factor Y subunit A-10	GO:0003700;GO:0006355
Solyc01g006940	1511618	1514428	SL3.0ch01	+	-1.05	6.44	3.96526	0.0464483	0.253558	inbetween	-	inbetween	306	472	264	360	gene:Solyc01g006940.3	1176	RNA-binding (RRM/RBD/RNP motifs) family protein (AHRD V3.3 *** AT2G37220.1)
Solyc01g006950	1515155	1517487	SL3.0ch01	-	1.71	2.71	7.7749	0.00529772	0.0543103	inbetween	+	inbetween	8	11	51	50	gene:Solyc01g006950.3	1563	Syntaxin	GO:0016020
Solyc01g006960	1519534	1539151	SL3.0ch01	-	0.58	6.04	1.83526	0.175508	0.543925	inbetween	+	inbetween	199	165	476	388	gene:Solyc01g006960.3	4497	Trafficking protein particle complex subunit 8 (AHRD V3.3 *** A0A0B2QRW8_GLYSO)
Solyc01g006970	1541026	1550378	SL3.0ch01	+	-0.22	4.94	0.263837	0.607496	1	non-DEG	-	non-DEG	118	108	165	145	gene:Solyc01g006970.3	3290	RNA helicase family protein (AHRD V3.3 *** AT2G35920.2)
Solyc01g006980	1551135	1554997	SL3.0ch01	+	0.28	6.01	0.458454	0.498347	0.938493	non-DEG	+	non-DEG	239	168	391	385	gene:Solyc01g006980.3	1750	Malonyl-CoA:Acyl carrier protein transacylase (AHRD V3.3 *** M9PMR7_LINUS)
Solyc01g006990	1555895	1557716	SL3.0ch01	-	-0.16	4.1	0.0970526	0.755396	1	non-DEG	-	non-DEG	87	41	67	109	gene:Solyc01g006990.3	1561	F-box family protein (AHRD V3.3 *** E5GBH4_CUCME)
Solyc01g006993	1558632	1559680	SL3.0ch01	-	0	-1.18	0	1	1	non-DEG	+	non-DEG	0	0	0	0	gene:Solyc01g006993.1	780	Dof zinc finger protein (AHRD V3.3 *-* W9S694_9ROSA)
Solyc01g006997	1563937	1565213	SL3.0ch01	+	0	-1.18	0	1	1	non-DEG	+	non-DEG	0	0	0	0	gene:Solyc01g006997.1	855	Dof zinc finger protein (AHRD V3.3 *** W9S694_9ROSA)
Solyc01g007000	1567383	1568757	SL3.0ch01	+	0.04	0.79	0.000753135	0.978106	1	non-DEG	+	non-DEG	0	8	2	13	gene:Solyc01g007000.3	1375	U-box domain-containing family protein (AHRD V3.3 *** B9P691_POPTR)	GO:0005488
Solyc01g007010	1570976	1572335	SL3.0ch01	+	-3.34	2.28	22.5096	2.09096e-06	9.07639e-05	DEG	-	-DEG	32	27	3	6	gene:Solyc01g007010.2	1360	U-box domain-containing family protein (AHRD V3.3 *** B9P691_POPTR)	GO:0005488
Solyc01g007020	1576500	1577252	SL3.0ch01	-	-2.15	1.05	3.76416	0.0523622	0.276034	inbetween	-	inbetween	5	14	6	1	gene:Solyc01g007020.3	753	U-box domain-containing family protein (AHRD V3.3 *** B9IIK9_POPTR)	GO:0005488
Solyc01g007025	1577293	1577730	SL3.0ch01	-	-0.51	-0.86	0.0845257	0.771255	1	non-DEG	-	non-DEG	1	0	0	1	gene:Solyc01g007025.1	438	U-box domain-containing family protein (AHRD V3.3 *-* B9IIK9_POPTR)	GO:0004842;GO:0016567
Solyc01g007030	1582086	1582763	SL3.0ch01	-	-0.67	1.69	0.28861	0.591113	1	non-DEG	-	non-DEG	1	21	7	18	gene:Solyc01g007030.3	678	U-box domain-containing family protein (AHRD V3.3 *** B9P691_POPTR)	GO:0005488
Solyc01g007040	1582775	1583263	SL3.0ch01	-	-0.95	-0.06	0.761997	0.382704	0.811126	inbetween	-	inbetween	2	3	1	3	gene:Solyc01g007040.3	489	U-box domain-containing family protein (AHRD V3.3 *-* B9P691_POPTR)
Solyc01g007050	1589580	1591140	SL3.0ch01	-	3.82	-0.62	3.38005	0.0659901	0.314452	inbetween	+	inbetween	0	0	2	2	gene:Solyc01g007050.2	1412	U-box domain-containing family protein (AHRD V3.3 *** B9IIL0_POPTR)
Solyc01g007060	1594424	1599837	SL3.0ch01	+	-0.1	3.81	0.0456719	0.830773	1	non-DEG	-	non-DEG	49	48	73	72	gene:Solyc01g007060.3	2233	BTB/POZ domain-containing protein (AHRD V3.3 *** AT3G05675.3)
Solyc01g007070	1601533	1605813	SL3.0ch01	-	1.1	7.68	4.77723	0.0288384	0.183911	inbetween	+	inbetween	638	307	1301	1798	gene:Solyc01g007070.3	3431	BEL1-like homeodomain protein 1 (AHRD V3.3 *** A0A151SQ36_CAJCA)
Solyc01g007080	1627511	1632919	SL3.0ch01	-	-2.78	0.2	6.83281	0.00894983	0.0806342	inbetween	-	inbetween	7	3	1	1	gene:Solyc01g007080.3	1836	aluminum activated malate transporter family protein (AHRD V3.3 *** AT3G11680.2)	GO:0015743
Solyc01g007090	1648003	1652533	SL3.0ch01	+	-0.5	-0.86	0.0829204	0.773378	1	non-DEG	-	non-DEG	1	0	1	0	gene:Solyc01g007090.1	1869	aluminum activated malate transporter family protein (AHRD V3.3 *** AT3G11680.2)	GO:0015743
Solyc01g007100	1652593	1657440	SL3.0ch01	-	-1.13	7.11	6.52348	0.0106459	0.0915577	inbetween	-	inbetween	727	596	454	506	gene:Solyc01g007100.3	2858	Digalactosyldiacylglycerol synthase 1 (AHRD V3.3 *** W8SVK3_TOBAC)
Solyc01g007110	1658815	1666623	SL3.0ch01	+	-0.14	1.62	0.0408764	0.839777	1	non-DEG	-	non-DEG	14	6	15	13	gene:Solyc01g007110.3	5589	NC domain-containing protein-like protein (AHRD V3.3 *** AT5G06370.1)
Solyc01g007120	1660759	1667482	SL3.0ch01	-	0.04	3.99	0.0074099	0.931402	1	non-DEG	+	non-DEG	73	37	69	106	gene:Solyc01g007120.3	3503	protein serine/threonine kinase (AHRD V3.3 *** AT3G51270.4)	GO:0004674;GO:0005524
Solyc01g007130	1675643	1679446	SL3.0ch01	+	-0.41	5.72	0.874594	0.349687	0.769998	inbetween	-	inbetween	286	146	256	243	gene:Solyc01g007130.3	3666	Receptor-like protein kinase (AHRD V3.3 *** Q58JF6_SOLPI)
Solyc01g007140	1682725	1702095	SL3.0ch01	+	1.7	3.58	10.7969	0.00101672	0.0152681	DEG	+	+DEG	24	14	83	110	gene:Solyc01g007140.3	3332	ARM repeat superfamily protein (AHRD V3.3 *** AT5G06350.2)
Solyc01g007150	1710462	1720369	SL3.0ch01	-	-0.12	7.18	0.0701456	0.791125	1	non-DEG	-	non-DEG	562	489	846	694	gene:Solyc01g007150.3	3472	Coatomer subunit beta (AHRD V3.3 *** K4AST1_SOLLC)	GO:0005737;GO:0006886
Solyc01g007160	1727076	1732177	SL3.0ch01	+	-0.34	0.82	0.133555	0.714774	1	non-DEG	-	non-DEG	9	2	9	4	gene:Solyc01g007160.3	1526	N-acetyltransferase ESCO2 (AHRD V3.3 *** A0A1D1YG22_9ARAE)
Solyc01g007170	1732797	1735826	SL3.0ch01	-	-0.35	3.24	0.257455	0.611874	1	non-DEG	-	non-DEG	61	15	55	33	gene:Solyc01g007170.3	2910	C2 calcium/lipid-binding plant phosphoribosyltransferase family protein (AHRD V3.3 *** AT3G03680.1)
Solyc01g007180	1740771	1744700	SL3.0ch01	-	-0.29	2.47	0.147627	0.700813	1	non-DEG	-	non-DEG	10	27	30	21	gene:Solyc01g007180.3	822	Gamma-tubulin complex component (AHRD V3.3 *** K4AST4_SOLLC)	GO:0000226;GO:0000922;GO:0005815;GO:0007020;GO:0043015
Solyc01g007190	1769140	1770223	SL3.0ch01	+	-1.85	4.23	4.23913	0.0395023	0.226321	inbetween	-	inbetween	27	155	37	53	gene:Solyc01g007190.3	1084	LOW QUALITY:UvrABC system protein A (AHRD V3.3 *** A0A1D1YSC2_9ARAE)
Solyc01g007200	1773390	1777038	SL3.0ch01	+	-0.11	-0.28	0.0054081	0.941377	1	non-DEG	-	non-DEG	3	0	4	0	gene:Solyc01g007200.2	1062	LOW QUALITY:Integrase-type DNA-binding superfamily protein (AHRD V3.3 -** AT1G72360.3)
Solyc01g007210	1778171	1780149	SL3.0ch01	+	0	-1.18	0	1	1	non-DEG	+	non-DEG	0	0	0	0	gene:Solyc01g007210.3	412	LOW QUALITY:glutamate receptor 2 (AHRD V3.3 --* AT2G17260.1)
Solyc01g007220	1799709	1800344	SL3.0ch01	+	0.73	5.72	1.928	0.164977	0.543925	inbetween	+	inbetween	221	72	352	372	gene:Solyc01g007220.3	636	Late embryogenesis abundant (LEA) hydroxyproline-rich glycoprotein family (AHRD V3.3 *** AT3G52470.1)
Solyc01g007230	1804503	1805192	SL3.0ch01	-	0.81	1.46	1.04302	0.307121	0.745481	inbetween	+	inbetween	10	2	18	14	gene:Solyc01g007230.3	690	Late embryogenesis abundant (LEA) hydroxyproline-rich glycoprotein family
Solyc01g007240	1807067	1807751	SL3.0ch01	+	-1.85	-0.23	2.41339	0.120302	0.455917	inbetween	-	inbetween	2	3	1	1	gene:Solyc01g007240.3	685	LOW QUALITY:Late embryogenesis abundant (LEA) hydroxyproline-rich glycoprotein family (AHRD V3.3 *** AT2G35460.1)
Solyc01g007250	1808372	1812614	SL3.0ch01	-	0.39	3.04	0.435048	0.509522	0.949198	non-DEG	+	non-DEG	31	17	33	65	gene:Solyc01g007250.3	1023	U3 small nucleolar ribonucleoprotein protein imp4
Solyc01g007260	1819144	1823385	SL3.0ch01	-	-0.35	2.69	0.32871	0.56642	1	non-DEG	-	non-DEG	20	26	24	35	gene:Solyc01g007260.3	3274	Double Clp-N motif-containing P-loop nucleoside triphosphate hydrolases superfamily protein (AHRD V3.3 *** A0A061ETP2_THECC)
Solyc01g007270	1836161	1837739	SL3.0ch01	+	-2.6	-1	1.77335	0.182968	0.543925	inbetween	-	inbetween	1	0	0	0	gene:Solyc01g007270.1	213	LOW QUALITY:Cytokinin riboside 5'-monophosphate phosphoribohydrolase (AHRD V3.3 *-* M1BCW3_SOLTU)
Solyc01g007265	1837605	1840823	SL3.0ch01	+	-0.22	2.21	0.0682801	0.793858	1	non-DEG	-	non-DEG	29	5	14	29	gene:Solyc01g007265.1	2053	Cytokinin riboside 5'-monophosphate phosphoribohydrolase (AHRD V3.3 *-* M1BCW3_SOLTU)
Solyc01g007740	1839751	1843784	SL3.0ch01	-	-0.07	3.47	0.0185128	0.891773	1	non-DEG	-	non-DEG	53	26	47	69	gene:Solyc01g007740.3	849	2-Cys peroxiredoxin 2	GO:0045454
Solyc01g007750	1846891	1850407	SL3.0ch01	+	-0.89	4.19	3.84962	0.0497574	0.265971	inbetween	-	inbetween	84	77	67	72	gene:Solyc01g007750.3	3201	Mitochondrial transcription termination factor family protein (AHRD V3.3 *** AT2G36000.1)	GO:0003690;GO:0006355
Solyc01g007760	1851709	1857280	SL3.0ch01	+	-0.92	4.3	3.83194	0.0502848	0.268205	inbetween	-	inbetween	95	82	87	61	gene:Solyc01g007760.3	2073	Transcription factor E2F (AHRD V3.3 *** Q9LEL4_DAUCA)
Solyc01g007770	1862635	1863361	SL3.0ch01	+	0	-1.18	0	1	1	non-DEG	+	non-DEG	0	0	0	0	gene:Solyc01g007770.2	727	LOW QUALITY:COPII coat assembly protein SEC16
Solyc01g007780	1862690	1868678	SL3.0ch01	-	0.99	2.71	2.75576	0.0969047	0.405533	inbetween	+	inbetween	20	9	51	38	gene:Solyc01g007780.3	3557	HVA22-like protein (AHRD V3.3 *** M1BCP5_SOLTU)
Solyc01g007790	1874922	1884681	SL3.0ch01	+	-0.65	3.18	1.50502	0.2199	0.612426	inbetween	-	inbetween	35	38	41	34	gene:Solyc01g007790.3	1895	alpha/beta-Hydrolases superfamily protein (AHRD V3.3 *** AT3G11620.8)
Solyc01g007800	1890877	1891425	SL3.0ch01	+	-2.24	1.14	5.62155	0.0177409	0.132122	inbetween	-	inbetween	19	4	4	3	gene:Solyc01g007800.3	549	ovate family protein 2
Solyc01g007810	1906576	1907472	SL3.0ch01	-	-2.41	2.89	17.5865	2.74525e-05	0.000804195	DEG	-	-DEG	43	41	13	12	gene:Solyc01g007810.1	897	LOW QUALITY:ovate family protein 3
Solyc01g007830	1935759	1938784	SL3.0ch01	-	0.73	2.08	1.4185	0.233651	0.638034	inbetween	+	inbetween	13	7	25	27	gene:Solyc01g007830.2	2594	Condensin complex subunit 2 (AHRD V3.3 --* CND2_ARATH)
Solyc01g007840	1942415	1943272	SL3.0ch01	-	0.29	2.78	0.295188	0.586915	1	non-DEG	+	non-DEG	21	19	38	40	gene:Solyc01g007840.3	858	Polynucleotidyl transferase	GO:0003676
Solyc01g007850	1946754	1949891	SL3.0ch01	+	-0.01	4.23	0.000251336	0.987351	1	non-DEG	-	non-DEG	51	73	96	107	gene:Solyc01g007850.2	3138	Pentatricopeptide repeat superfamily protein
Solyc01g007855	1949916	1955096	SL3.0ch01	+	-0.27	3.49	0.125525	0.723118	1	non-DEG	-	non-DEG	17	59	61	48	gene:Solyc01g007855.1	1693	Pentatricopeptide repeat (PPR) superfamily protein (AHRD V3.3 --* AT3G46870.2)
Solyc01g007860	1953788	1957531	SL3.0ch01	-	-0.27	6.22	0.316033	0.574001	1	non-DEG	-	non-DEG	255	297	436	307	gene:Solyc01g007860.3	725	ubiquitin-conjugating enzyme E2 variant 1D
Solyc01g007870	1967558	1968452	SL3.0ch01	-	-0.99	0.93	1.12504	0.288835	0.729617	inbetween	-	inbetween	13	2	6	5	gene:Solyc01g007870.3	615	E3 ubiquitin-protein ligase (AHRD V3.3 *** AT3G11600.1)
Solyc01g007880	1977013	1991492	SL3.0ch01	-	-1.02	4.2	4.95866	0.0259603	0.17256	inbetween	-	inbetween	96	74	57	76	gene:Solyc01g007880.3	3567	1-phosphatidylinositol-4-phosphate 5-kinase
Solyc01g007890	1994874	1998989	SL3.0ch01	-	-0.9	4.31	3.69183	0.0546797	0.284934	inbetween	-	inbetween	86	89	66	85	gene:Solyc01g007890.2	1309	Zinc finger protein
Solyc01g007895	2013948	2021766	SL3.0ch01	-	0.42	1.14	0.248881	0.617864	1	non-DEG	+	non-DEG	3	7	13	9	gene:Solyc01g007895.1	417	basic helix-loop-helix (bHLH) DNA-binding superfamily protein (AHRD V3.3 *-* AT1G31050.6)
Solyc01g007900	2030843	2038291	SL3.0ch01	-	-0.75	3.03	1.87658	0.170723	0.543925	inbetween	-	inbetween	36	32	39	25	gene:Solyc01g007900.3	1840	Tobamovirus multiplication 1 homolog (AHRD V3.3 *** Q402F2_SOLLC)
Solyc01g007910	2040541	2048274	SL3.0ch01	+	0.17	5.07	0.150623	0.697941	1	non-DEG	+	non-DEG	136	86	217	171	gene:Solyc01g007910.3	1534	succinyl-CoA ligase alpha 1 subunit	GO:0003824;GO:0008152
Solyc01g007930	2041631	2056135	SL3.0ch01	-	-0.25	3.35	0.246156	0.619795	1	non-DEG	-	non-DEG	34	39	46	53	gene:Solyc01g007930.3	1615	F-box family protein (AHRD V3.3 *** AT1G70590.1)	GO:0005515
Solyc01g007920	2049563	2052866	SL3.0ch01	+	0.92	5.58	1.12241	0.2894	0.730636	inbetween	+	inbetween	42	165	519	160	gene:Solyc01g007920.2	1145	Isochorismatase hydrolase family protein (AHRD V3.3 *** G7IBE1_MEDTR)	GO:0003824;GO:0008152
Solyc01g007940	2058422	2064704	SL3.0ch01	-	2.92	-0.87	1.81755	0.177606	0.543925	inbetween	+	inbetween	0	0	2	0	gene:Solyc01g007940.3	1826	Alanine aminotransferase 2 (AHRD V3.3 *** A0A151TGW4_CAJCA)	GO:0009058;GO:0030170
Solyc01g007950	2070321	2072713	SL3.0ch01	-	-0.51	-0.86	0.0845257	0.771255	1	non-DEG	-	non-DEG	1	0	0	1	gene:Solyc01g007950.3	1562	Peroxidase (AHRD V3.3 *** K4ASZ3_SOLLC)	GO:0004601;GO:0006979;GO:0020037;GO:0055114
Solyc01g007955	2073470	2078656	SL3.0ch01	-	-1.84	2.38	4.73131	0.0296183	0.186119	inbetween	-	inbetween	16	35	6	18	gene:Solyc01g007955.1	1999	alpha/beta-Hydrolases superfamily protein (AHRD V3.3 *** AT1G10740.4)
Solyc01g007960	2083908	2088016	SL3.0ch01	+	-0.13	1.37	0.0224665	0.880853	1	non-DEG	-	non-DEG	4	11	10	13	gene:Solyc01g007960.3	2394	Kinase family protein (AHRD V3.3 *** B9HTV7_POPTR)
Solyc01g007970	2089355	2092634	SL3.0ch01	+	1.05	2.5	2.88974	0.0891452	0.382855	inbetween	+	inbetween	17	7	33	44	gene:Solyc01g007970.2	1944	Kinase family protein (AHRD V3.3 *** U5G1A9_POPTR)
Solyc01g007980	2097069	2099866	SL3.0ch01	+	0.75	6.12	3.08304	0.0791126	0.352084	inbetween	+	inbetween	189	169	469	490	gene:Solyc01g007980.3	2105	Protein kinase family protein (AHRD V3.3 *** C6ZRU6_SOYBN)	GO:0004672;GO:0005524;GO:0006468
Solyc01g007990	2104281	2109209	SL3.0ch01	+	0.98	5.71	3.91544	0.0478446	0.258558	inbetween	+	inbetween	96	139	364	401	gene:Solyc01g007990.3	2422	Kinase family protein (AHRD V3.3 *** U5G1A9_POPTR)
Solyc01g008000	2110531	2114573	SL3.0ch01	+	0.24	6.14	0.274906	0.60006	1	non-DEG	+	non-DEG	309	155	353	490	gene:Solyc01g008000.3	850	ADP-ribosylation factor (AHRD V3.3 *** ARF_VIGUN)	GO:0005525
Solyc01g008005	2114698	2115300	SL3.0ch01	-	-1.12	-0.47	0.745865	0.387789	0.815605	inbetween	-	inbetween	2	1	1	1	gene:Solyc01g008005.1	432	TATA-box-binding protein (AHRD V3.3 *** TBP_SOLTU)	GO:0003677;GO:0006352
Solyc01g008010	2116732	2120424	SL3.0ch01	+	-0.64	4.23	1.13856	0.285956	0.724881	inbetween	-	inbetween	126	40	57	103	gene:Solyc01g008010.3	1272	OBP32pep protein
Solyc01g008020	2120547	2124810	SL3.0ch01	-	0.69	5.26	2.1077	0.14656	0.519333	inbetween	+	inbetween	122	83	187	332	gene:Solyc01g008020.3	1606	Equilibrative nucleoside transporter (AHRD V3.3 *** A0A103YAP6_CYNCS)	GO:0005337;GO:0006810;GO:0016021
Solyc01g008030	2129602	2131692	SL3.0ch01	+	-0.64	-0.35	0.214786	0.643042	1	non-DEG	-	non-DEG	1	2	3	0	gene:Solyc01g008030.3	463	Methionine sulfoxide reductase (AHRD V3.3 --* H2ESC5_MORAL)
Solyc01g008040	2132010	2133305	SL3.0ch01	-	6.12	0.58	15.0985	0.000102045	0.00241558	DEG	+	+DEG	0	0	10	11	gene:Solyc01g008040.1	1131	LOW QUALITY:F-box protein family (AHRD V3.3 *** A0A151SU61_CAJCA)
Solyc01g008050	2134653	2136603	SL3.0ch01	+	6.89	1.15	20.9341	4.75359e-06	0.000183416	DEG	+	+DEG	0	0	15	21	gene:Solyc01g008050.3	1254	Trichome birefringence-like 27 (AHRD V3.3 *** A0A061E629_THECC)	GO:0005794;GO:0010411;GO:0016413
Solyc01g008060	2138397	2146633	SL3.0ch01	+	-0.68	5.36	2.5358	0.11129	0.432818	inbetween	-	inbetween	192	158	194	151	gene:Solyc01g008060.3	1742	RNase H family protein (AHRD V3.3 *** AT1G24090.1)
Solyc01g008070	2147602	2154648	SL3.0ch01	+	0.89	4.55	4.03113	0.044668	0.246442	inbetween	+	inbetween	57	54	161	169	gene:Solyc01g008070.3	1539	Gut esterase (DUF1350) (AHRD V3.3 *** AT5G47860.1)
Solyc01g008080	2152362	2157582	SL3.0ch01	-	-1.05	6.01	2.60002	0.106862	0.421649	inbetween	-	inbetween	176	389	301	159	gene:Solyc01g008080.3	2860	40S ribosomal protein S27 (AHRD V3.3 *** M0TJU4_MUSAM)	GO:0003735;GO:0005622;GO:0005840;GO:0006412
Solyc01g008090	2155674	2163677	SL3.0ch01	-	0.89	7.45	3.25302	0.071292	0.327045	inbetween	+	inbetween	619	273	1186	1331	gene:Solyc01g008090.3	573	40S ribosomal protein S27 (AHRD V3.3 *-* M0TJU4_MUSAM)
Solyc01g008100	2164619	2168876	SL3.0ch01	+	-2.41	5.29	26.3733	2.81406e-07	1.64735e-05	DEG	-	-DEG	215	233	63	73	gene:Solyc01g008100.3	1183	Transferase
Solyc01g008110	2174524	2178734	SL3.0ch01	+	-0.84	9.39	2.33499	0.126496	0.4714	inbetween	-	inbetween	2563	3276	2732	2606	gene:Solyc01g008110.3	1940	Cytochrome P450 (AHRD V3.3 *** A0A118JS81_CYNCS)	GO:0005506;GO:0016705;GO:0020037;GO:0055114
Solyc01g008115	2177643	2178244	SL3.0ch01	-	0	-1.18	0	1	1	non-DEG	+	non-DEG	0	0	0	0	gene:Solyc01g008115.1	330	phosphoinositide 4-kinase gamma 7 (AHRD V3.3 --* AT2G03890.2)
Solyc01g008120	2180145	2198645	SL3.0ch01	-	-0.12	7.17	0.0737829	0.785906	1	non-DEG	-	non-DEG	613	443	690	841	gene:Solyc01g008120.3	6266	Histone acetyltransferase (AHRD V3.3 *** A0A0U5B4W5_TOBAC)
Solyc01g008130	2208897	2218498	SL3.0ch01	+	1.96	4.24	16.4481	5.0001e-05	0.00133565	DEG	+	+DEG	33	20	145	177	gene:Solyc01g008130.3	2388	electron protein
Solyc01g008140	2222469	2225510	SL3.0ch01	-	-0.04	5.2	0.00999426	0.920367	1	non-DEG	-	non-DEG	125	129	168	230	gene:Solyc01g008140.3	3042	Receptor kinase (AHRD V3.3 *** A0A0K9Q671_ZOSMR)
Solyc01g008150	2236789	2236938	SL3.0ch01	-	-4.87	-0.34	6.23548	0.0125216	0.102659	inbetween	-	inbetween	6	0	0	0	gene:Solyc01g008150.1	150	LOW QUALITY:cytochrome B5-like protein (AHRD V3.3 --* AT1G60660.1)
Solyc01g008160	2239451	2239912	SL3.0ch01	-	-0.16	3.99	0.07378	0.785911	1	non-DEG	-	non-DEG	38	70	80	82	gene:Solyc01g008160.3	462	Tetratricopeptide repeat-containing family protein (AHRD V3.3 *** B9HVN0_POPTR)	GO:0005515
Solyc01g008170	2243235	2247501	SL3.0ch01	+	-0.88	5.17	4.20647	0.0402699	0.229323	inbetween	-	inbetween	204	125	124	155	gene:Solyc01g008170.3	2500	Zinc finger transcription factor 5
Solyc01g008180	2262320	2269228	SL3.0ch01	-	0.41	5.11	0.563005	0.453052	0.889646	inbetween	+	inbetween	168	50	211	219	gene:Solyc01g008180.3	2388	Remorin family protein (AHRD V3.3 *** B9HVM6_POPTR)
Solyc01g008190	2277299	2277841	SL3.0ch01	+	0.37	1.2	0.163688	0.685784	1	non-DEG	+	non-DEG	11	1	11	12	gene:Solyc01g008190.3	295	INO80 complex subunit D-like protein (AHRD V3.3 --* AT2G31600.5)
Solyc01g008200	2283058	2284206	SL3.0ch01	+	0.44	2.34	0.340439	0.559576	1	non-DEG	+	non-DEG	14	13	14	45	gene:Solyc01g008200.3	662	INO80 complex subunit D (AHRD V3.3 *-* A0A0B0MZT7_GOSAR)	GO:0000123
Solyc01g008220	2285373	2289692	SL3.0ch01	-	-2.09	0.15	1.95859	0.161664	0.543925	inbetween	-	inbetween	1	7	3	0	gene:Solyc01g008220.3	1054	UPF0664 stress-induced protein C29B12.11c (AHRD V3.3 *** A0A0B2PCL5_GLYSO)
Solyc01g008230	2294446	2295195	SL3.0ch01	-	-0.47	5.55	1.0441	0.306871	0.745481	inbetween	-	inbetween	275	119	211	220	gene:Solyc01g008230.3	750	TCP transcription factor 15
Solyc01g008240	2303734	2312454	SL3.0ch01	-	2.09	-1.02	0.940618	0.332119	0.745481	inbetween	+	inbetween	0	0	0	1	gene:Solyc01g008240.3	2572	Sugar transporter protein 9	GO:0016020;GO:0022891;GO:0055085
Solyc01g008250	2309657	2312454	SL3.0ch01	-	-0.08	2.77	0.0120506	0.912588	1	non-DEG	-	non-DEG	12	31	33	36	gene:Solyc01g008250.3	1009	Thioredoxin (AHRD V3.3 *-* A0A103XS29_CYNCS)	GO:0006662;GO:0015035;GO:0045454
Solyc01g008260	2315052	2319157	SL3.0ch01	+	0.27	2.37	0.185221	0.666924	1	non-DEG	+	non-DEG	23	8	30	27	gene:Solyc01g008260.3	1146	E2F-associated phosphoprotein (AHRD V3.3 *** AT5G08320.1)
Solyc01g008270	2320490	2324633	SL3.0ch01	+	-0.26	4.79	0.369654	0.543193	0.986913	non-DEG	-	non-DEG	117	92	116	160	gene:Solyc01g008270.3	992	Prefoldin subunit 5 (AHRD V3.3 *** B6TVU2_MAIZE)	GO:0006457;GO:0016272;GO:0051082
Solyc01g008280	2326183	2329658	SL3.0ch01	+	0.02	3.54	0.000946834	0.975452	1	non-DEG	+	non-DEG	70	14	57	68	gene:Solyc01g008280.3	1355	Serine/threonine-protein phosphatase 2A activator (AHRD V3.3 *** K4AT26_SOLLC)	GO:0019211
Solyc01g008290	2331218	2339467	SL3.0ch01	+	0.07	3.44	0.0201649	0.887077	1	non-DEG	+	non-DEG	49	24	62	56	gene:Solyc01g008290.3	1850	Dihydroorotate dehydrogenase (quinone)	GO:0004152;GO:0006207;GO:0016020;GO:0055114
Solyc01g008300	2339578	2342094	SL3.0ch01	-	-1.98	-0.57	1.74359	0.186685	0.550373	inbetween	-	inbetween	1	2	0	1	gene:Solyc01g008300.2	1408	HXXXD-type acyl-transferase family protein (AHRD V3.3 *** AT3G26040.1)	GO:0016747
Solyc01g008310	2343677	2357306	SL3.0ch01	-	-0.1	5.6	0.0496873	0.823608	1	non-DEG	-	non-DEG	234	125	291	224	gene:Solyc01g008310.3	2370	Phenylalanyl-tRNA synthetase beta chain family protein (AHRD V3.3 *** B9N5I6_POPTR)	GO:0000166;GO:0004826;GO:0005524;GO:0005737;GO:0006432
Solyc01g008320	2361807	2381631	SL3.0ch01	+	0	5.82	2.67757e-05	0.995871	1	non-DEG	+	non-DEG	213	178	319	303	gene:Solyc01g008320.3	3927	shoot gravitropism 2 (SGR2) (AHRD V3.3 *** AT1G31480.1)
Solyc01g008330	2383099	2396361	SL3.0ch01	+	-0.29	6.78	0.443641	0.50537	0.945155	non-DEG	-	non-DEG	518	336	533	561	gene:Solyc01g008330.3	2092	Biotin Carboxylase (AHRD V3.3 *** A0A0R5QP93_SALMI)	GO:0016874
Solyc01g008340	2397669	2405412	SL3.0ch01	+	0.7	3.51	1.75833	0.184833	0.547528	inbetween	+	inbetween	36	23	91	58	gene:Solyc01g008340.3	1454	L19 ribosomal protein	GO:0003735;GO:0005622;GO:0005840;GO:0006412
Solyc01g008350	2407143	2408160	SL3.0ch01	+	-2.12	0.19	4.48349	0.0342238	0.20608	inbetween	-	inbetween	6	3	1	2	gene:Solyc01g008350.3	651	LOW QUALITY:DNAJ heat shock N-terminal domain-containing protein (AHRD V3.3 *-* AT1G65280.2)
Solyc01g008360	2409028	2411020	SL3.0ch01	+	-0.05	5.23	0.0117428	0.913707	1	non-DEG	-	non-DEG	105	149	217	186	gene:Solyc01g008360.3	812	RNA recognition motif (RRM) domain-containg protein	GO:0003676
Solyc01g008370	2412063	2417918	SL3.0ch01	-	0.15	5.7	0.124001	0.724735	1	non-DEG	+	non-DEG	219	130	316	284	gene:Solyc01g008370.3	1387	putative 26S proteasome subunit	GO:0005838
Solyc01g008400	2419401	2429286	SL3.0ch01	+	2.29	0.87	4.95407	0.0260294	0.172795	inbetween	+	inbetween	2	1	17	7	gene:Solyc01g008400.3	3690	mediator of RNA polymerase II transcription subunit (AHRD V3.3 --* AT1G23230.3)
Solyc01g008405	2419728	2420695	SL3.0ch01	+	0	-1.18	0	1	1	non-DEG	+	non-DEG	0	0	0	0	gene:Solyc01g008405.1	438	Pentatricopeptide repeat-containing protein (AHRD V3.3 *** A0A118JVH5_CYNCS)
Solyc01g008390	2422018	2423103	SL3.0ch01	-	8.67	2.66	42.3545	7.61392e-11	1.30518e-08	DEG	+	+DEG	0	0	76	48	gene:Solyc01g008390.2	1086	Leucine-rich repeat receptor-like protein kinase family protein (AHRD V3.3 *-* AT4G08850.2)
Solyc01g008410	2427700	2430124	SL3.0ch01	-	0.32	-0.73	0.0368641	0.847742	1	non-DEG	+	non-DEG	1	0	1	1	gene:Solyc01g008410.2	2163	LOW QUALITY:Leucine-rich repeat receptor-like protein kinase family protein (AHRD V3.3 *** AT4G08850.1)
Solyc01g008415	2435750	2436927	SL3.0ch01	+	0	-1.18	0	1	1	non-DEG	+	non-DEG	0	0	0	0	gene:Solyc01g008415.1	231	Defensin (AHRD V3.3 *** W8S9R7_ECLPR)	GO:0006952
Solyc01g008420	2439382	2446147	SL3.0ch01	+	4.28	3.43	28.4802	9.46637e-08	6.28188e-06	DEG	+	+DEG	6	1	67	147	gene:Solyc01g008420.3	1715	Protein DETOXIFICATION (AHRD V3.3 *** K4AT40_SOLLC)	GO:0006855;GO:0015238;GO:0015297;GO:0016020;GO:0055085
Solyc01g008430	2448597	2451862	SL3.0ch01	-	-2.6	-1	1.77335	0.182968	0.543925	inbetween	-	inbetween	1	0	0	0	gene:Solyc01g008430.2	2007	Ankyrin repeat family protein (AHRD V3.3 --* AT2G24600.2)
Solyc01g008440	2457096	2463776	SL3.0ch01	+	0.55	5.28	1.64599	0.199506	0.574458	inbetween	+	inbetween	119	98	217	288	gene:Solyc01g008440.3	2495	Calcium-dependent protein kinase (AHRD V3.3 *** F8V179_HEVBR)
Solyc01g008450	2472104	2472937	SL3.0ch01	-	0	-1.18	0	1	1	non-DEG	+	non-DEG	0	0	0	0	gene:Solyc01g008450.1	834	LOW QUALITY:transmembrane protein (AHRD V3.3 --* AT5G07165.1)
Solyc01g008460	2476607	2481622	SL3.0ch01	-	0.93	3.56	2.15384	0.142214	0.509844	inbetween	+	inbetween	16	35	90	73	gene:Solyc01g008460.3	1014	Ferredoxin (AHRD V3.3 *** Q70SW4_DIGLA)
Solyc01g008470	2482816	2489025	SL3.0ch01	+	0.35	3.61	0.53841	0.463092	0.900212	non-DEG	+	non-DEG	44	29	64	82	gene:Solyc01g008470.3	1415	Translocation protein sec62 (AHRD V3.3 *** W9RTI5_9ROSA)	GO:0008565;GO:0015031;GO:0016021
Solyc01g008471	2489946	2490612	SL3.0ch01	+	6.63	0.95	19.3421	1.09272e-05	0.000367355	DEG	+	+DEG	0	0	15	15	gene:Solyc01g008471.1	551	histone-lysine N-methyltransferase SUVR5 (AHRD V3.3 --* AT2G23740.6)
Solyc01g008472	2493379	2493882	SL3.0ch01	+	5.65	0.27	11.5555	0.000675502	0.0111497	DEG	+	+DEG	0	0	8	7	gene:Solyc01g008472.1	324	CCCH-type zinc fingerfamily protein with RNA-binding domain-containing protein (AHRD V3.3 --* AT2G05160.3)
Solyc01g008474	2496795	2498034	SL3.0ch01	+	3.82	-0.62	3.38763	0.0656874	0.314452	inbetween	+	inbetween	0	0	3	1	gene:Solyc01g008474.1	552	histone-lysine N-methyltransferase SUVR5 (AHRD V3.3 --* AT2G23740.6)
Solyc01g008476	2498060	2499007	SL3.0ch01	+	7.58	1.7	28.499	9.37491e-08	6.23275e-06	DEG	+	+DEG	0	0	33	25	gene:Solyc01g008476.1	618	Cysteine proteinases superfamily protein (AHRD V3.3 --* AT3G48350.2)
Solyc01g008478	2500579	2501463	SL3.0ch01	+	7.83	1.91	32.2632	1.34638e-08	1.13847e-06	DEG	+	+DEG	0	0	38	31	gene:Solyc01g008478.1	663	histone-lysine N-methyltransferase SUVR5 (AHRD V3.3 --* AT2G23740.6)
Solyc01g008480	2502549	2508145	SL3.0ch01	+	-0.1	3.29	0.0383294	0.844783	1	non-DEG	-	non-DEG	35	32	45	55	gene:Solyc01g008480.3	2270	Pentatricopeptide repeat-containing protein (AHRD V3.3 *** A0A103YH67_CYNCS)
Solyc01g008485	2508901	2509857	SL3.0ch01	+	-1.06	2.02	1.32432	0.249819	0.666997	inbetween	-	inbetween	9	24	6	21	gene:Solyc01g008485.1	396	Translocation sec62 (AHRD V3.3 *-* A0A0B0MVG2_GOSAR)
Solyc01g008490	2512726	2514234	SL3.0ch01	-	-0.42	2.65	0.491723	0.48316	0.921639	non-DEG	-	non-DEG	20	26	24	32	gene:Solyc01g008490.3	977	Nuclear transcription factor Y subunit (AHRD V3.3 *-* A0A0K9P8V1_ZOSMR)	GO:0003700;GO:0006355
Solyc01g008493	2514325	2517795	SL3.0ch01	-	0.27	1.42	0.161802	0.687502	1	non-DEG	+	non-DEG	7	7	14	13	gene:Solyc01g008493.1	492	Nuclear transcription factor Y subunit A-1	GO:0003700;GO:0006355
Solyc01g008497	2543379	2548843	SL3.0ch01	-	-0.47	1.69	0.468272	0.493783	0.933087	non-DEG	-	non-DEG	13	10	17	9	gene:Solyc01g008497.1	4756	Receptor-like kinase (AHRD V3.3 *** G7I982_MEDTR)
Solyc01g008500	2545421	2548843	SL3.0ch01	+	0	-1.18	0	1	1	non-DEG	+	non-DEG	0	0	0	0	gene:Solyc01g008500.3	3258	Receptor-like protein kinase (AHRD V3.3 *** A0A061EYK6_THECC)	GO:0004672;GO:0005524;GO:0006468
Solyc01g008510	2552949	2553296	SL3.0ch01	+	-0.66	2.95	1.15489	0.282527	0.719047	inbetween	-	inbetween	39	25	43	20	gene:Solyc01g008510.3	348	Photosystem II 5 kDa protein (AHRD V3.3 *** G7IWU5_MEDTR)
Solyc01g008520	2555045	2564589	SL3.0ch01	+	0.89	3.02	2.68419	0.101349	0.417101	inbetween	+	inbetween	25	13	59	50	gene:Solyc01g008520.3	1595	DNA repair XRCC2-like protein (AHRD V3.3 *** A0A0B0P902_GOSAR)	GO:0000724;GO:0005657;GO:0006281;GO:0033063
Solyc01g008530	2565270	2571653	SL3.0ch01	-	-0.14	3.29	0.0506105	0.822004	1	non-DEG	-	non-DEG	57	16	42	57	gene:Solyc01g008530.3	1486	phenylacetaldehyde reductase
Solyc01g008540	2573132	2578563	SL3.0ch01	-	0.83	-0.61	0.285373	0.593201	1	non-DEG	+	non-DEG	1	0	1	2	gene:Solyc01g008540.3	1132	Cinnamoyl CoA reductase-like protein (AHRD V1 ***- B9HNY0_POPTR)
Solyc01g008550	2580950	2584641	SL3.0ch01	-	-0.62	6.24	1.87113	0.171346	0.543925	inbetween	-	inbetween	388	258	253	405	gene:Solyc01g008550.4	1402	phenylacetaldehyde reductase PAR2
Solyc01g008560	2590640	2598580	SL3.0ch01	-	0.17	5.71	0.0957323	0.757012	1	non-DEG	+	non-DEG	117	207	362	248	gene:Solyc01g008560.3	2036	NAD kinase 1 (AHRD V3.3 *** AT3G21070.2)	GO:0003951;GO:0006741;GO:0008152
Solyc01g008570	2604115	2605315	SL3.0ch01	-	-0.5	-0.86	0.0829204	0.773378	1	non-DEG	-	non-DEG	1	0	1	0	gene:Solyc01g008570.1	783	LOW QUALITY:Receptor-like protein kinase (AHRD V3.3 *-* A0A061EYK6_THECC)	GO:0004672;GO:0005524;GO:0006468
Solyc01g008580	2607405	2607960	SL3.0ch01	-	0	-1.18	0	1	1	non-DEG	+	non-DEG	0	0	0	0	gene:Solyc01g008580.1	462	LOW QUALITY:Zinc transporter (AHRD V3.3 *-* A0A0K9PJN8_ZOSMR)	GO:0016020;GO:0030001;GO:0046873;GO:0055085
Solyc01g008590	2610665	2611204	SL3.0ch01	+	0	-1.18	0	1	1	non-DEG	+	non-DEG	0	0	0	0	gene:Solyc01g008590.1	540	LOW QUALITY:Zinc transporter (AHRD V3.3 *-* A0A0K9PJN8_ZOSMR)	GO:0016020;GO:0030001;GO:0046873;GO:0055085
Solyc01g008600	2617090	2623380	SL3.0ch01	+	-1.35	4.77	2.01533	0.155717	0.539742	inbetween	-	inbetween	283	21	109	58	gene:Solyc01g008600.3	4581	Zinc finger transcription factor 6
Solyc01g008610	2628388	2631211	SL3.0ch01	-	2.92	-0.87	1.81755	0.177606	0.543925	inbetween	+	inbetween	0	0	2	0	gene:Solyc01g008610.3	2218	Beta-1	GO:0004553;GO:0005975
Solyc01g008620	2635021	2636761	SL3.0ch01	+	3.29	7.7	16.3273	5.3291e-05	0.00140777	DEG	+	+DEG	63	184	2823	1316	gene:Solyc01g008620.3	1229	Beta-1	GO:0004553;GO:0005975
Solyc01g008640	2641328	2643413	SL3.0ch01	+	5.64	0.26	10.4903	0.00120002	0.0173774	DEG	+	+DEG	0	0	5	10	gene:Solyc01g008640.3	1993	Cytochrome P450 (AHRD V3.3 *** Q9AVQ2_SOLTU)	GO:0005506;GO:0016705;GO:0020037;GO:0055114
Solyc01g008650	2646366	2648933	SL3.0ch01	-	7.3	4.67	81.2486	1.99037e-19	2.37305e-16	DEG	+	+DEG	1	1	330	212	gene:Solyc01g008650.3	1882	Cytochrome P450 (AHRD V3.3 *** Q9AVQ2_SOLTU)	GO:0005506;GO:0016705;GO:0020037;GO:0055114
Solyc01g008660	2653073	2657841	SL3.0ch01	-	-0.13	2.14	0.034802	0.852011	1	non-DEG	-	non-DEG	10	18	26	16	gene:Solyc01g008660.3	1680	F-box protein (AHRD V3.3 *** W9R8S7_9ROSA)
Solyc01g008670	2664532	2667796	SL3.0ch01	-	-5.23	3.86	62.3035	2.94405e-15	1.46254e-12	DEG	-	-DEG	134	68	4	4	gene:Solyc01g008670.3	1806	Cytochrome P450 (AHRD V3.3 *** Q9AVQ2_SOLTU)	GO:0005506;GO:0016705;GO:0020037;GO:0055114
Solyc01g008680	2671110	2674333	SL3.0ch01	-	0	-1.18	0	1	1	non-DEG	+	non-DEG	0	0	0	0	gene:Solyc01g008680.3	1021	S2 self-incompatibility locus-linked pollen 3.2 protein (AHRD V3.3 *** Q7XAE8_PETIN)
Solyc01g008690	2674771	2679325	SL3.0ch01	-	3.76	0.85	8.0726	0.00449396	0.0481979	DEG	+	+DEG	0	1	6	20	gene:Solyc01g008690.3	1583	GDP-mannose transporter (AHRD V3.3 *** M5VX95_PRUPE)
Solyc01g008700	2680876	2685791	SL3.0ch01	-	0.25	3.35	0.268936	0.604046	1	non-DEG	+	non-DEG	34	28	57	60	gene:Solyc01g008700.3	1345	Crossover junction endodeoxyribonuclease
Solyc01g008710	2689381	2692303	SL3.0ch01	+	0	-1.18	0	1	1	non-DEG	+	non-DEG	0	0	0	0	gene:Solyc01g008710.4	1317	inactive endo-beta-mannanase
Solyc01g008720	2694301	2697671	SL3.0ch01	+	4.12	-0.51	4.33549	0.0373257	0.217721	inbetween	+	inbetween	0	0	3	2	gene:Solyc01g008720.2	1280	Mannan endo-1 4-beta-mannosidase (AHRD V1 ***- A8FDC6_BACP2); contains Interpro domain(s) IPR001547 Glycoside hydrolase, family 5
Solyc01g008730	2699408	2709114	SL3.0ch01	-	0.5	4.26	1.23219	0.266982	0.693445	inbetween	+	inbetween	60	48	108	134	gene:Solyc01g008730.3	1664	BZIP transcription factor (AHRD V3.3 *** Q9SQK1_TOBAC)
Solyc01g008740	2709812	2716703	SL3.0ch01	+	0	-1.18	0	1	1	non-DEG	+	non-DEG	0	0	0	0	gene:Solyc01g008740.2	3201	Calcium-dependent protein kinase
Solyc01g008760	2724193	2728511	SL3.0ch01	+	-0.87	2.2	1.53064	0.216016	0.604765	inbetween	-	inbetween	30	10	12	21	gene:Solyc01g008760.3	1134	Terpene cyclase/mutase family member (AHRD V3.3 --* U5FRE5_POPTR)
Solyc01g008770	2730761	2750090	SL3.0ch01	+	-0.26	7.05	0.370637	0.542657	0.986293	non-DEG	-	non-DEG	584	431	664	668	gene:Solyc01g008770.3	4087	Rho GTPase-activating protein (AHRD V3.3 *** A0A0K9NLF4_ZOSMR)
Solyc01g008780	2752197	2757534	SL3.0ch01	+	-1.53	3.36	5.05291	0.0245846	0.167812	inbetween	-	inbetween	79	30	15	42	gene:Solyc01g008780.3	1346	Phospholipase A2 family protein (AHRD V3.3 *** AT4G29070.2)
Solyc01g008790	2760221	2768519	SL3.0ch01	+	-1.1	4.89	6.16026	0.0130652	0.106233	inbetween	-	inbetween	134	141	102	105	gene:Solyc01g008790.3	5367	Non specific phospholipase C (AHRD V3.3 *** A0A0K9P3E0_ZOSMR)	GO:0016788
Solyc01g008800	2764933	2774775	SL3.0ch01	-	0.27	4.05	0.371152	0.542377	0.985982	non-DEG	+	non-DEG	57	45	100	95	gene:Solyc01g008800.2	5618	disease resistance protein (TIR-NBS-LRR class) (AHRD V3.3 *** AT5G17680.1)
Solyc01g008810	2771194	2774775	SL3.0ch01	-	4.12	-0.51	4.33549	0.0373257	0.217721	inbetween	+	inbetween	0	0	3	2	gene:Solyc01g008810.3	1312	RING/U-box superfamily protein (AHRD V3.3 *** AT5G19430.6)
Solyc01g008820	2778261	2784205	SL3.0ch01	+	0	5.74	6.66238e-05	0.993487	1	non-DEG	-	non-DEG	197	173	283	306	gene:Solyc01g008820.3	1394	signal peptide peptidase (AHRD V3.3 *** AT2G03120.1)	GO:0004190;GO:0016021
Solyc01g008830	2788577	2797403	SL3.0ch01	+	0.57	3.57	1.17731	0.277904	0.712193	inbetween	+	inbetween	26	36	77	74	gene:Solyc01g008830.2	2318	Ascorbate oxidase (AHRD V3.3 *** X5JRX8_NICBE)	GO:0005507;GO:0005576
Solyc01g008840	2798562	2806518	SL3.0ch01	+	0.08	6.15	0.0348155	0.851983	1	non-DEG	+	non-DEG	235	237	416	388	gene:Solyc01g008840.3	1777	COP9 signalosome complex subunit 2 (AHRD V3.3 *** W9QZI3_9ROSA)
Solyc01g008850	2812082	2818235	SL3.0ch01	+	0.4	7.03	0.652376	0.419264	0.849887	inbetween	+	inbetween	336	423	683	966	gene:Solyc01g008850.3	1616	Non-specific serine/threonine protein kinase (AHRD V3.3 *** A0A0V0IV59_SOLCH)	GO:0004672;GO:0005524;GO:0006468
Solyc01g008860	2820432	2822967	SL3.0ch01	-	0	-1.18	0	1	1	non-DEG	+	non-DEG	0	0	0	0	gene:Solyc01g008860.1	1233	Protein kinase (AHRD V3.3 *** C6ZRQ9_SOYBN)	GO:0004672;GO:0005524;GO:0006468
Solyc01g008870	2827059	2830002	SL3.0ch01	-	0	-1.18	0	1	1	non-DEG	+	non-DEG	0	0	0	0	gene:Solyc01g008870.1	1128	Protein kinase (AHRD V3.3 *** C6ZRQ9_SOYBN)	GO:0004672;GO:0005524;GO:0006468
Solyc01g008880	2834955	2835494	SL3.0ch01	-	0	-1.18	0	1	1	non-DEG	+	non-DEG	0	0	0	0	gene:Solyc01g008880.2	540	Solanum lycopersicum Cytokinin Response Factor 8	GO:0003700
Solyc01g008890	2844633	2852040	SL3.0ch01	-	-1.37	5.18	9.33848	0.00224391	0.0282905	DEG	-	-DEG	173	183	117	105	gene:Solyc01g008890.3	1277	Solanum lycopersicum Cytokinin Response Factor 3
Solyc01g008900	2855139	2860849	SL3.0ch01	+	-0.84	3.13	2.81304	0.0935008	0.39592	inbetween	-	inbetween	43	33	31	36	gene:Solyc01g008900.3	1683	Pyridoxal-5'-phosphate-dependent enzyme family protein (AHRD V3.3 *** AT3G26115.1)
Solyc01g008910	2870029	2871920	SL3.0ch01	+	-0.51	3.29	0.838966	0.359693	0.782763	inbetween	-	inbetween	32	43	48	38	gene:Solyc01g008910.2	1892	Scarecrow-like transcription factor 3 family protein (AHRD V3.3 *** B9HP16_POPTR)	GO:0000989;GO:0005634
Solyc01g008920	2875874	2877839	SL3.0ch01	+	-0.67	3.53	1.56767	0.210546	0.593912	inbetween	-	inbetween	49	46	34	62	gene:Solyc01g008920.3	589	NAD(P)-binding Rossmann-fold superfamily protein isoform 2 (AHRD V3.3 *** A0A061GTI3_THECC)
Solyc01g008925	2877841	2882143	SL3.0ch01	+	-0.47	4.92	0.758894	0.383675	0.812125	inbetween	-	inbetween	94	139	169	109	gene:Solyc01g008925.1	921	NAD(P)-binding Rossmann-fold superfamily protein (AHRD V3.3 *-* AT4G31530.2)
Solyc01g008930	2882883	2890200	SL3.0ch01	-	-0.56	5.51	1.82378	0.176864	0.543925	inbetween	-	inbetween	198	177	197	208	gene:Solyc01g008930.4	1538	AUREA phytochromobilin synthase
Solyc01g008940	2892928	2893302	SL3.0ch01	+	-5.01	-0.31	9.51691	0.00203587	0.0263456	DEG	-	-DEG	3	3	0	0	gene:Solyc01g008940.2	375	LOW QUALITY:ATPase E1-E2 type family protein / haloacid dehalogenase-like hydrolase family protein (AHRD V3.3 --* AT1G54280.3)
Solyc01g008950	2894686	2897502	SL3.0ch01	-	-0.21	6.98	0.184619	0.667434	1	non-DEG	-	non-DEG	662	320	537	767	gene:Solyc01g008950.3	556	Calmodulin 1
Solyc01g008960	2910556	2919315	SL3.0ch01	+	-0.13	8.54	0.0683152	0.793806	1	non-DEG	-	non-DEG	1808	982	1940	1990	gene:Solyc01g008960.3	3353	Argonaute 4a
Solyc01g008970	2920076	2924248	SL3.0ch01	-	-0.2	7.73	0.168835	0.681149	1	non-DEG	-	non-DEG	1088	549	980	1210	gene:Solyc01g008970.3	2253	RNA binding protein (AHRD V3.3 *** B6TJJ4_MAIZE)
Solyc01g008973	2927009	2929518	SL3.0ch01	+	0.93	-0.2	0.458558	0.498299	0.938456	non-DEG	+	non-DEG	2	0	5	1	gene:Solyc01g008973.1	731	ABSCISIC ACID-INSENSITIVE 5-like protein 2 (AHRD V3.3 *-* W9R2G8_9ROSA)
Solyc01g008980	2929001	2933711	SL3.0ch01	+	0.9	2.16	1.06629	0.301785	0.745481	inbetween	+	inbetween	4	14	38	19	gene:Solyc01g008980.3	1303	BZIP transcription factor (AHRD V3.3 *** A0A072UF45_MEDTR)
Solyc01g008977	2929533	2937486	SL3.0ch01	+	-0.12	1.09	0.0238118	0.877365	1	non-DEG	-	non-DEG	4	8	9	9	gene:Solyc01g008977.1	918	BZIP transcription factor (AHRD V3.3 *-* A0A072UF45_MEDTR)
Solyc01g008990	2937513	2942056	SL3.0ch01	+	0.6	3.71	1.60312	0.205461	0.58522	inbetween	+	inbetween	35	34	86	82	gene:Solyc01g008990.3	1178	THO complex subunit 7 (AHRD V3.3 *** A0A0B0PUA3_GOSAR)	GO:0000445;GO:0006397
Solyc01g009000	2946502	2947458	SL3.0ch01	+	-0.23	5.32	0.267211	0.605209	1	non-DEG	-	non-DEG	142	150	209	194	gene:Solyc01g009000.3	957	RING/U-box superfamily protein (AHRD V3.3 *** AT3G56580.3)
Solyc01g009010	2948700	2954871	SL3.0ch01	+	-0.01	4.94	0.000637755	0.979853	1	non-DEG	-	non-DEG	125	89	163	171	gene:Solyc01g009010.3	1559	4-diphosphocytidyl-2-C-methyl-D-erythritol kinase	GO:0016114;GO:0050515
Solyc01g009015	2950261	2950782	SL3.0ch01	-	3.44	-0.74	2.632	0.10473	0.419145	inbetween	+	inbetween	0	0	3	0	gene:Solyc01g009015.1	375	(E)-beta-farnesene synthase (AHRD V3.3 --* FARS_ZEADI)
Solyc01g009020	2956490	2958478	SL3.0ch01	-	0.55	5.08	1.60095	0.205769	0.585316	inbetween	+	inbetween	105	84	250	188	gene:Solyc01g009020.3	273	Cysteine proteinase inhibitor (AHRD V3.3 *** K4AT98_SOLLC)	GO:0004869
Solyc01g009030	2960106	2973502	SL3.0ch01	+	0.3	4.39	0.452177	0.501303	0.941395	non-DEG	+	non-DEG	74	55	108	143	gene:Solyc01g009030.3	2578	Nuclear control of ATPase 2 (AHRD V3.3 *** A0A0B0N2X0_GOSAR)
Solyc01g009040	2976051	2979066	SL3.0ch01	+	-0.89	4.07	1.89167	0.169014	0.543925	inbetween	-	inbetween	121	38	87	40	gene:Solyc01g009040.3	1752	cyclinB1_4
Solyc01g009050	2979595	2998631	SL3.0ch01	-	0.73	5.1	2.99654	0.0834428	0.365849	inbetween	+	inbetween	99	79	215	252	gene:Solyc01g009050.3	2497	Molybdopterin biosynthesis protein CNX1 (AHRD V3.3 *** CNX1_ARATH)
Solyc01g009060	3001585	3008878	SL3.0ch01	+	-0.21	4.93	0.194484	0.65921	1	non-DEG	-	non-DEG	119	105	115	196	gene:Solyc01g009060.3	2119	BTB-POZ and MATH domain protein (AHRD V3.3 *** B9VXZ7_CAPAN)
Solyc01g009070	3009220	3014833	SL3.0ch01	-	-0.71	3.9	2.0012	0.157174	0.543171	inbetween	-	inbetween	60	64	71	51	gene:Solyc01g009070.3	2811	gamyb-like 1
Solyc01g009080	3024793	3027789	SL3.0ch01	+	-3.36	6.51	28.9166	7.55642e-08	5.14816e-06	DEG	-	-DEG	389	705	72	107	gene:Solyc01g009080.3	782	Zeaxanthin epoxidase	GO:0005515
Solyc01g009090	3028724	3042442	SL3.0ch01	-	0.14	6.92	0.0981866	0.754017	1	non-DEG	+	non-DEG	471	339	830	573	gene:Solyc01g009090.3	3178	Serrate RNA effector molecule-like protein (AHRD V3.3 *** A0A0B0MH79_GOSAR)
Solyc01g009100	3046068	3049607	SL3.0ch01	+	0.23	4.55	0.149131	0.699368	1	non-DEG	+	non-DEG	124	34	112	163	gene:Solyc01g009100.3	1153	60S ribosomal protein L30 (AHRD V3.3 *** RL30_LUPLU)	GO:0003735;GO:0005622;GO:0005840;GO:0006412
Solyc01g009120	3057017	3077562	SL3.0ch01	-	0.82	4.02	3.17286	0.0748713	0.338516	inbetween	+	inbetween	50	31	108	115	gene:Solyc01g009120.3	1760	Histone deacetylase
Solyc01g009140	3098448	3099210	SL3.0ch01	+	0	-1.18	0	1	1	non-DEG	+	non-DEG	0	0	0	0	gene:Solyc01g009140.1	336	LOW QUALITY:Endoribonuclease Dicer 2a (AHRD V3.3 *-* A0A159UTQ7_SOLLC)
Solyc01g009150	3100611	3103902	SL3.0ch01	+	-0.93	0.99	1.18663	0.276011	0.708998	inbetween	-	inbetween	10	5	9	3	gene:Solyc01g009150.3	726	Fe(3+) dicitrate transport system permease (AHRD V3.3 *** AT5G21070.1)
Solyc01g009160	3106221	3107370	SL3.0ch01	-	0.44	2.59	0.453297	0.500773	0.941211	non-DEG	+	non-DEG	14	18	24	47	gene:Solyc01g009160.2	1150	harpin-induced1-like
Solyc01g009170	3137326	3139805	SL3.0ch01	-	0.22	6.94	0.168586	0.681371	1	non-DEG	+	non-DEG	291	465	747	716	gene:Solyc01g009170.3	1781	EIL-EIN3/EIL
Solyc01g009180	3162892	3168685	SL3.0ch01	+	0.69	5.49	2.7425	0.0977121	0.407149	inbetween	+	inbetween	148	94	311	299	gene:Solyc01g009180.3	2695	5-methyltetrahydropteroyltriglutamate--homocysteine methyltransferase (AHRD V3.3 *** METE_CATRO)	GO:0003871;GO:0008270;GO:0009086
Solyc01g009190	3170922	3173509	SL3.0ch01	+	2.91	-0.87	1.80725	0.178839	0.543925	inbetween	+	inbetween	0	0	0	2	gene:Solyc01g009190.2	1397	Double-stranded RNA-binding protein 1 (AHRD V3.3 *** W9RGH4_9ROSA)
Solyc01g009200	3174124	3175775	SL3.0ch01	-	0.31	-0.38	0.0578168	0.80998	1	non-DEG	+	non-DEG	1	1	1	3	gene:Solyc01g009200.3	1254	Heat shock family protein (AHRD V3.3 *-* B9MYM7_POPTR)
Solyc01g009210	3174124	3178116	SL3.0ch01	+	0	-1.18	0	1	1	non-DEG	+	non-DEG	0	0	0	0	gene:Solyc01g009210.2	986	extra-large G-protein 1 (AHRD V3.3 --* AT2G23460.1)
Solyc01g009215	3177341	3178737	SL3.0ch01	-	-2.6	-1	1.77335	0.182968	0.543925	inbetween	-	inbetween	1	0	0	0	gene:Solyc01g009215.1	1089	Heat shock family protein (AHRD V3.3 *** B9HQH9_POPTR)
Solyc01g009220	3179923	3181620	SL3.0ch01	-	-0.35	1.53	0.135196	0.713105	1	non-DEG	-	non-DEG	19	2	9	15	gene:Solyc01g009220.3	836	Heat shock family protein (AHRD V3.3 *-* U5GG61_POPTR)
Solyc01g009230	3187257	3187659	SL3.0ch01	+	0.63	3.86	1.00727	0.315557	0.745481	inbetween	+	inbetween	22	50	97	91	gene:Solyc01g009230.3	195	sitiens
Solyc01g009235	3187705	3195705	SL3.0ch01	+	0.63	5.88	2.19035	0.138878	0.501806	inbetween	+	inbetween	206	123	393	395	gene:Solyc01g009235.1	4222	Aldehyde oxidase (AHRD V3.3 *** Q9FV23_SOLLC)	GO:0005506;GO:0016491;GO:0055114
Solyc01g009240	3202575	3207281	SL3.0ch01	+	-0.56	1.35	0.450369	0.50216	0.941706	non-DEG	-	non-DEG	16	3	10	9	gene:Solyc01g009240.3	2791	Beta-glucosidase (AHRD V3.3 *-* A0A0B4PJM3_SOYBN)	GO:0004553;GO:0005975
Solyc01g009245	3208321	3211020	SL3.0ch01	-	0.11	3.33	0.0406757	0.840165	1	non-DEG	+	non-DEG	42	24	40	71	gene:Solyc01g009245.1	540	Chlororespiratory reduction 42 (AHRD V3.3 *** A0A0F7J401_9ROSI)
Solyc01g009250	3212493	3213221	SL3.0ch01	-	0.02	0.21	0.0006602	0.979501	1	non-DEG	+	non-DEG	3	2	4	4	gene:Solyc01g009250.3	729	LOW QUALITY:zinc finger (CCCH-type) family protein (AHRD V3.3 --* AT2G28450.2)
Solyc01g009260	3222497	3223912	SL3.0ch01	+	-2.65	-0.99	1.81643	0.177739	0.543925	inbetween	-	inbetween	0	1	0	0	gene:Solyc01g009260.1	1416	LOW QUALITY:ribosomal protein L5 (AHRD V3.3 *-* ATMG00210.1)
Solyc01g009270	3225642	3227063	SL3.0ch01	-	-3.46	-0.85	3.34551	0.0673886	0.314452	inbetween	-	inbetween	2	0	0	0	gene:Solyc01g009270.1	1422	FAF-like protein (DUF3049) (AHRD V3.3 *-* AT5G22090.2)
Solyc01g009280	3236292	3253968	SL3.0ch01	-	-0.32	5.91	0.588672	0.442933	0.878057	inbetween	-	inbetween	275	193	264	325	gene:Solyc01g009280.3	3577	Serine/threonine-protein phosphatase (AHRD V3.3 *** G8Z292_SOLLC)	GO:0004721;GO:0009742
Solyc01g009290	3257578	3269975	SL3.0ch01	-	0.52	4.82	1.50727	0.219556	0.611657	inbetween	+	inbetween	84	74	189	173	gene:Solyc01g009290.3	2195	Protein CLP1 homolog (AHRD V3.3 *** K4ATC5_SOLLC)	GO:0005849;GO:0031124
Solyc01g009300	3271074	3279040	SL3.0ch01	-	-0.36	6.35	0.723286	0.395068	0.822574	inbetween	-	inbetween	372	270	346	441	gene:Solyc01g009300.3	3961	Kinase (AHRD V3.3 *** D7LMI5_ARALL)
Solyc01g009303	3347872	3349097	SL3.0ch01	-	-4.87	-0.34	6.23548	0.0125216	0.102659	inbetween	-	inbetween	6	0	0	0	gene:Solyc01g009303.1	894	BTB/POZ domain-containing protein At5g48800 (AHRD V3.3 --* Y5880_ARATH)
Solyc01g009307	3350202	3358218	SL3.0ch01	-	5.54	0.2	9.41927	0.00214716	0.0274579	DEG	+	+DEG	0	0	4	10	gene:Solyc01g009307.1	2463	myb domain protein 3r-4 (AHRD V3.3 --* AT5G11510.4)
Solyc01g009310	3419721	3429000	SL3.0ch01	+	0.25	6.74	0.222704	0.636987	1	non-DEG	+	non-DEG	293	368	811	470	gene:Solyc01g009310.3	1678	meloidogyne-induced giant cell protein DB217	GO:0016020
Solyc01g009320	3434595	3437210	SL3.0ch01	-	0.27	-0.72	0.027628	0.867986	1	non-DEG	+	non-DEG	0	1	2	0	gene:Solyc01g009320.2	2362	U-box domain-containing family protein (AHRD V3.3 *** B9IIL0_POPTR)	GO:0005488
Solyc01g009330	3449009	3450289	SL3.0ch01	-	2.09	-1.02	0.940618	0.332119	0.745481	inbetween	+	inbetween	0	0	0	1	gene:Solyc01g009330.1	1281	U-box domain-containing family protein (AHRD V3.3 *** B9P691_POPTR)
Solyc01g009335	3465892	3466665	SL3.0ch01	+	0	-1.18	0	1	1	non-DEG	+	non-DEG	0	0	0	0	gene:Solyc01g009335.1	774	LOW QUALITY:Ovate family protein
Solyc01g009340	3472635	3476824	SL3.0ch01	+	-0.95	3.28	3.09815	0.0783813	0.349759	inbetween	-	inbetween	63	27	36	35	gene:Solyc01g009340.3	2514	SUN-domain protein2
Solyc01g009350	3475799	3476831	SL3.0ch01	-	0	-1.18	0	1	1	non-DEG	+	non-DEG	0	0	0	0	gene:Solyc01g009350.2	1033	Polynucleotidyl transferase, ribonuclease H-like superfamily protein (AHRD V3.3 *** AT3G44260.1)	GO:0003676
Solyc01g009360	3481383	3482210	SL3.0ch01	-	-2.6	-1	1.77335	0.182968	0.543925	inbetween	-	inbetween	1	0	0	0	gene:Solyc01g009360.1	828	Polynucleotidyl transferase, ribonuclease H-like superfamily protein (AHRD V3.3 *** AT3G44260.1)	GO:0003676
Solyc01g009370	3491264	3498232	SL3.0ch01	-	3.43	-0.74	2.61882	0.105603	0.419145	inbetween	+	inbetween	0	0	1	2	gene:Solyc01g009370.2	2059	Cytochrome P450 (AHRD V3.3 *** A9ZT63_COPJA)	GO:0005506;GO:0016705;GO:0020037;GO:0055114
Solyc01g009380	3506028	3525554	SL3.0ch01	+	-0.12	4.34	0.0775456	0.780651	1	non-DEG	-	non-DEG	91	56	109	101	gene:Solyc01g009380.3	2456	Nicalin (AHRD V3.3 *** A0A166DJQ4_DAUCA)
Solyc01g009390	3528801	3535062	SL3.0ch01	-	-0.1	2.66	0.0199555	0.887661	1	non-DEG	-	non-DEG	15	26	43	20	gene:Solyc01g009390.3	1242	mRNA-decapping enzyme-like protein (AHRD V3.3 *** A0A0B2REC5_GLYSO)
Solyc01g009400	3540577	3543346	SL3.0ch01	+	-2.6	-1	1.77335	0.182968	0.543925	inbetween	-	inbetween	1	0	0	0	gene:Solyc01g009400.3	1047	Peroxidase (AHRD V3.3 *** K4ATD6_SOLLC)	GO:0004601;GO:0006979;GO:0020037;GO:0055114
Solyc01g009410	3545928	3549443	SL3.0ch01	+	0.83	-0.61	0.282366	0.595154	1	non-DEG	+	non-DEG	1	0	0	3	gene:Solyc01g009410.3	1034	Peroxidase (AHRD V3.3 *** K4ATD7_SOLLC)	GO:0004601;GO:0006979;GO:0020037;GO:0055114
Solyc01g009430	3546792	3570152	SL3.0ch01	-	0.85	6.84	3.74748	0.052887	0.277737	inbetween	+	inbetween	340	233	889	732	gene:Solyc01g009430.3	1125	BnaA07g13420D protein (AHRD V3.3 *** A0A078ETL1_BRANA)
Solyc01g009420	3555650	3560574	SL3.0ch01	+	1.5	8.75	7.57555	0.00591654	0.059096	inbetween	+	inbetween	689	831	3970	3062	gene:Solyc01g009420.3	1639	UDP-apiose/xylose synthase (AHRD V3.3 *** Q2I2N3_SOLTU)	GO:0003824;GO:0050662
Solyc01g009440	3596706	3597248	SL3.0ch01	-	2.09	-1.02	0.940618	0.332119	0.745481	inbetween	+	inbetween	0	0	0	1	gene:Solyc01g009440.2	543	C-repeat binding factor 1 (AHRD V3.3 *** A0A077B5X4_9ROSI)
Solyc01g009450	3610467	3615767	SL3.0ch01	-	0.1	3.95	0.0239986	0.876889	1	non-DEG	+	non-DEG	87	22	68	105	gene:Solyc01g009450.2	1217	Mitochondrial inner membrane protease ATP23 (AHRD V3.3 *** W9R362_9ROSA)	GO:0004222
Solyc01g009470	3627882	3633992	SL3.0ch01	-	0	-1.18	0	1	1	non-DEG	+	non-DEG	0	0	0	0	gene:Solyc01g009470.2	3368	Poly [ADP-ribose] polymerase (AHRD V3.3 *** K4ATE3_SOLLC)
Solyc01g009480	3636696	3640739	SL3.0ch01	-	6.18	0.63	14.2896	0.000156725	0.00341813	DEG	+	+DEG	0	0	8	14	gene:Solyc01g009480.3	1881	alpha/beta-Hydrolases superfamily protein (AHRD V3.3 *** AT3G44510.2)
Solyc01g009490	3659103	3659537	SL3.0ch01	-	0	-1.18	0	1	1	non-DEG	+	non-DEG	0	0	0	0	gene:Solyc01g009490.1	435	LOW QUALITY:DUF4228 domain protein (AHRD V3.3 *** G7IAV0_MEDTR)
Solyc01g009500	3673460	3683804	SL3.0ch01	+	-0.21	3.2	0.176765	0.674168	1	non-DEG	-	non-DEG	32	33	42	48	gene:Solyc01g009500.3	1918	alpha/beta-Hydrolases superfamily protein (AHRD V3.3 *** AT3G44510.2)
Solyc01g009510	3706287	3712784	SL3.0ch01	+	0	-1.18	0	1	1	non-DEG	+	non-DEG	0	0	0	0	gene:Solyc01g009510.2	1816	BZIP transcription factor (AHRD V3.3 *-* A0A142CR61_9FABA)
Solyc01g009520	3714708	3718066	SL3.0ch01	+	-0.82	6.52	3.45657	0.0630007	0.313365	inbetween	-	inbetween	431	380	409	320	gene:Solyc01g009520.3	1064	Ribosomal protein (AHRD V3.3 *** K4ATE8_SOLLC)	GO:0003723;GO:0003735;GO:0006412;GO:0015934
Solyc01g009530	3718383	3719639	SL3.0ch01	+	-1.85	0.32	3.33686	0.0677436	0.315707	inbetween	-	inbetween	8	2	2	2	gene:Solyc01g009530.1	645	LOW QUALITY:plant/protein (AHRD V3.3 *-* AT5G43400.1)
Solyc01g009540	3719706	3719993	SL3.0ch01	+	0.32	-0.73	0.0368641	0.847742	1	non-DEG	+	non-DEG	1	0	1	1	gene:Solyc01g009540.1	288	LOW QUALITY:Plant/T31B5-30 protein (AHRD V3.3 *-* G7JY28_MEDTR)
Solyc01g009550	3743981	3744244	SL3.0ch01	+	-4.87	-0.34	6.23548	0.0125216	0.102659	inbetween	-	inbetween	6	0	0	0	gene:Solyc01g009550.1	264	LOW QUALITY:Ycf1 (AHRD V3.3 *-* A0A0U1ZK62_SOLHA)
Solyc01g009560	3747484	3748390	SL3.0ch01	-	0	-1.18	0	1	1	non-DEG	+	non-DEG	0	0	0	0	gene:Solyc01g009560.1	528	Terminal flower 1-like protein (AHRD V3.3 *** A0A0S1LKM5_CHRMO)
Solyc01g009565	3755515	3756183	SL3.0ch01	+	-1.86	2.24	7.1832	0.00735892	0.069413	inbetween	-	inbetween	28	21	15	6	gene:Solyc01g009565.1	339	Leucine-rich repeat receptor-like protein kinase (AHRD V3.3 *-* Q9XGZ2_ARATH)
Solyc01g009570	3756019	3756582	SL3.0ch01	+	-5.26	2.93	24.4659	7.56381e-07	3.81045e-05	DEG	-	-DEG	28	68	0	4	gene:Solyc01g009570.3	564	Leucine-rich repeat receptor-like protein kinase family protein (AHRD V3.3 --* AT4G08850.2)
Solyc01g009580	3762292	3764615	SL3.0ch01	+	0	-1.18	0	1	1	non-DEG	+	non-DEG	0	0	0	0	gene:Solyc01g009580.2	1209	Terminal flower 1-like protein (AHRD V3.3 *** A0A0S1LKM5_CHRMO)
Solyc01g009590	3765065	3766335	SL3.0ch01	-	0	-1.18	0	1	1	non-DEG	+	non-DEG	0	0	0	0	gene:Solyc01g009590.3	547	Protease inhibitor/seed storage/lipid transfer protein family protein (AHRD V3.3 *** D7MRN6_ARALL)
Solyc01g009600	3767097	3771753	SL3.0ch01	-	0	-1.18	0	1	1	non-DEG	+	non-DEG	0	0	0	0	gene:Solyc01g009600.3	2334	S-adenosyl-L-methionine-dependent methyltransferases superfamily protein (AHRD V3.3 *** AT4G00750.1)	GO:0008168
Solyc01g009610	3776238	3780779	SL3.0ch01	-	0.62	4.93	1.80394	0.179236	0.543925	inbetween	+	inbetween	75	86	221	180	gene:Solyc01g009610.3	1046	Peptidyl-prolyl cis-trans isomerase (AHRD V3.3 *** A0A0K9NN67_ZOSMR)	GO:0004864;GO:0009966;GO:0043666
Solyc01g009620	3786757	3796527	SL3.0ch01	+	0.2	2.61	0.131421	0.716964	1	non-DEG	+	non-DEG	21	16	34	33	gene:Solyc01g009620.3	988	Cleavage and polyadenylation specificity factor subunit 5 (AHRD V3.3 *** A0A0K9P6H8_ZOSMR)	GO:0003729;GO:0005849;GO:0006378
Solyc01g009630	3799043	3808072	SL3.0ch01	+	-0.25	4.16	0.297753	0.585294	1	non-DEG	-	non-DEG	76	57	76	101	gene:Solyc01g009630.3	1310	Cleavage and polyadenylation specificity factor subunit 5 (AHRD V3.3 *** A0A0K9P6H8_ZOSMR)	GO:0003729;GO:0005849;GO:0006378
Solyc01g009635	3813238	3815307	SL3.0ch01	-	0	-1.18	0	1	1	non-DEG	+	non-DEG	0	0	0	0	gene:Solyc01g009635.1	1033	Pectin lyase-like superfamily protein (AHRD V3.3 *** AT2G43880.1)	GO:0004650;GO:0005975
Solyc01g009640	3815885	3816190	SL3.0ch01	-	0	-1.18	0	1	1	non-DEG	+	non-DEG	0	0	0	0	gene:Solyc01g009640.2	306	Pectin lyase-like superfamily protein (AHRD V3.3 *-* AT2G15460.1)	GO:0004650;GO:0005975
Solyc01g009650	3821524	3823080	SL3.0ch01	+	0	-1.18	0	1	1	non-DEG	+	non-DEG	0	0	0	0	gene:Solyc01g009650.1	276	Myb transcription factor (AHRD V3.3 *-* A0A072W078_MEDTR)	GO:0003677
Solyc01g009645	3821591	3824469	SL3.0ch01	+	0	-1.18	0	1	1	non-DEG	+	non-DEG	0	0	0	0	gene:Solyc01g009645.1	825	MYB-related transcription factor (AHRD V3.3 *** A0A059PSP5_SALMI)
Solyc01g009660	3830916	3833739	SL3.0ch01	-	0	-1.18	0	1	1	non-DEG	+	non-DEG	0	0	0	0	gene:Solyc01g009660.2	927	Low-temperature-induced 65 kDa-like protein (AHRD V3.3 *-* A0A0B0MRR8_GOSAR)
Solyc01g009670	3841546	3847938	SL3.0ch01	-	-1.31	3.03	5.73593	0.0166213	0.125849	inbetween	-	inbetween	36	41	25	25	gene:Solyc01g009670.3	1740	Poly(A) polymerase
Solyc01g009680	3901629	3909063	SL3.0ch01	+	0.89	5.64	3.94863	0.0469095	0.255343	inbetween	+	inbetween	169	81	363	348	gene:Solyc01g009680.3	2754	Lipoxygenase (AHRD V3.3 *** K4ATG3_SOLLC)
Solyc01g009690	3906466	3915149	SL3.0ch01	-	0.89	3.81	3.30765	0.0689579	0.319286	inbetween	+	inbetween	32	33	86	108	gene:Solyc01g009690.2	2586	BnaC05g27570D protein (AHRD V3.3 --* A0A078CAX2_BRANA)
Solyc01g009695	3910956	3911274	SL3.0ch01	+	5.53	0.2	5.04651	0.0246756	0.1682	inbetween	+	inbetween	0	0	0	14	gene:Solyc01g009695.1	270	Lipoxygenase (AHRD V3.3 *-* C0KKU8_SOLLC)	GO:0016702;GO:0046872;GO:0055114
Solyc01g009700	3912982	3916220	SL3.0ch01	+	-0.47	1.62	0.285837	0.592901	1	non-DEG	-	non-DEG	13	9	4	21	gene:Solyc01g009700.2	2172	Leucine-rich repeat receptor-like protein kinase family protein (AHRD V3.3 *-* AT4G08850.1)
Solyc01g009710	3921296	3921637	SL3.0ch01	+	-2.65	-0.99	1.81643	0.177739	0.543925	inbetween	-	inbetween	0	1	0	0	gene:Solyc01g009710.1	342	LOW QUALITY:PLAT/LH2 domain-containing lipoxygenase family protein (AHRD V3.3 --* AT1G72520.1)
Solyc01g009715	3923978	3934692	SL3.0ch01	-	-1.33	0.08	0.981592	0.321806	0.745481	inbetween	-	inbetween	6	1	0	4	gene:Solyc01g009715.1	2077	RING finger protein
Solyc01g009720	3933356	3935091	SL3.0ch01	-	0.08	-0.18	0.00566303	0.940013	1	non-DEG	+	non-DEG	2	1	3	2	gene:Solyc01g009720.2	1413	RING finger protein
Solyc01g009730	3966238	3982582	SL3.0ch01	-	-1.7	2.53	1.28046	0.257813	0.679918	inbetween	-	inbetween	66	0	8	20	gene:Solyc01g009730.2	945	Protein TIFY 9 (AHRD V3.3 --* A0A1D1YYH8_9ARAE)
Solyc01g009740	4032844	4038809	SL3.0ch01	-	0	-1.18	0	1	1	non-DEG	+	non-DEG	0	0	0	0	gene:Solyc01g009740.2	1125	Jasmonate zim-domain protein (AHRD V3.3 --* G7LE60_MEDTR)
Solyc01g009750	4056282	4060684	SL3.0ch01	-	-0.74	3.92	1.11219	0.291607	0.733755	inbetween	-	inbetween	108	30	33	90	gene:Solyc01g009750.3	852	cysteine-rich/transmembrane domain protein A (AHRD V3.3 --* AT2G33520.1)
Solyc01g009760	4072551	4074951	SL3.0ch01	+	0.27	1.02	0.124307	0.72441	1	non-DEG	+	non-DEG	6	4	12	7	gene:Solyc01g009760.3	937	GRAM domain protein/ABA-responsive-like protein (AHRD V3.3 *** G7KW78_MEDTR)
Solyc01g009770	4089844	4093600	SL3.0ch01	-	-0.89	2.4	1.504	0.220056	0.612718	inbetween	-	inbetween	21	23	28	10	gene:Solyc01g009770.3	1544	ATP-dependent RNA helicase (AHRD V3.3 *** AT2G33510.1)
Solyc01g009780	4139250	4142714	SL3.0ch01	+	0.63	3.21	1.41063	0.234952	0.640173	inbetween	+	inbetween	27	21	46	72	gene:Solyc01g009780.3	807	LITAF-domain-containing protein (AHRD V3.3 *** A0A0K9NQ82_ZOSMR)
Solyc01g009790	4175225	4175386	SL3.0ch01	+	0	-1.18	0	1	1	non-DEG	+	non-DEG	0	0	0	0	gene:Solyc01g009790.1	162	LOW QUALITY:Adenylate isopentenyltransferase (AHRD V3.3 --* Q1W5W2_LOTJA)
Solyc01g009810	4185117	4189144	SL3.0ch01	+	-4.11	-0.67	5.03285	0.0248709	0.168418	inbetween	-	inbetween	0	3	0	0	gene:Solyc01g009810.3	1527	Leucine-rich repeat receptor-like kinase protein (AHRD V3.3 *-* A0A060H1D1_ELAGV)
Solyc01g009820	4193880	4200804	SL3.0ch01	-	0.58	5.39	1.67001	0.196258	0.568217	inbetween	+	inbetween	146	91	217	338	gene:Solyc01g009820.3	2605	Hydroxyproline-rich glycoprotein family protein
Solyc01g009830	4259070	4263406	SL3.0ch01	+	2.92	-0.87	1.81755	0.177606	0.543925	inbetween	+	inbetween	0	0	2	0	gene:Solyc01g009830.3	1184	Nucleotide/sugar transporter family protein (AHRD V3.3 *** AT4G32272.1)
Solyc01g009840	4273266	4274481	SL3.0ch01	-	6.79	4.16	75.6184	3.44142e-18	3.07731e-15	DEG	+	+DEG	2	0	172	205	gene:Solyc01g009840.2	969	GAI-like protein 1 (AHRD V3.3 *** A1YWN3_9ROSI)
Solyc01g009850	4303093	4309717	SL3.0ch01	+	-0.47	1.3	0.469824	0.493068	0.932286	non-DEG	-	non-DEG	11	6	9	10	gene:Solyc01g009850.3	2133	DNA-directed RNA polymerase subunit beta (AHRD V3.3 *-* A0A1D1YLP0_9ARAE)
Solyc01g009845	4303093	4309896	SL3.0ch01	+	0.66	0.25	0.481384	0.487796	0.926101	non-DEG	+	non-DEG	3	1	5	5	gene:Solyc01g009845.1	432	DNA-directed RNA polymerase subunit beta (AHRD V3.3 *** A0A1D1YLP0_9ARAE)
Solyc01g009860	4316069	4318203	SL3.0ch01	-	1.18	7.7	5.19332	0.0226738	0.158429	inbetween	+	inbetween	364	490	1636	1553	gene:Solyc01g009860.3	1154	NAC domain protein (AHRD V3.3 *** B2ZGQ7_SOYBN)	GO:0003677;GO:0006355
Solyc01g009870	4338210	4342363	SL3.0ch01	-	1.25	-0.04	0.884033	0.347099	0.766834	inbetween	+	inbetween	1	1	1	7	gene:Solyc01g009870.3	1506	Glycerophosphodiester phosphodiesterase	GO:0006629;GO:0008081
Solyc01g009880	4346967	4349109	SL3.0ch01	+	4.93	-0.14	7.02768	0.00802591	0.0739492	inbetween	+	inbetween	0	0	6	3	gene:Solyc01g009880.2	2143	LOW QUALITY:Exocyst subunit exo70 family protein (AHRD V3.3 *** A0A072UIK5_MEDTR)	GO:0000145;GO:0006887
Solyc01g009890	4358475	4358867	SL3.0ch01	+	3.81	-0.62	3.37249	0.0662934	0.314452	inbetween	+	inbetween	0	0	1	3	gene:Solyc01g009890.1	393	Glutaredoxin family protein (AHRD V3.3 *** B9GF65_POPTR)	GO:0009055;GO:0015035;GO:0045454
Solyc01g009900	4395715	4396077	SL3.0ch01	+	-3.51	-0.84	3.41624	0.0645581	0.314452	inbetween	-	inbetween	1	1	0	0	gene:Solyc01g009900.3	363	Glutaredoxin (AHRD V3.3 *** U3RGD6_CUCSA)	GO:0009055;GO:0015035;GO:0045454
Solyc01g009910	4413265	4413627	SL3.0ch01	+	-2.24	-0.46	2.04431	0.152776	0.532768	inbetween	-	inbetween	4	0	1	0	gene:Solyc01g009910.1	363	Glutaredoxin (AHRD V3.3 *** A0A103Y4L0_CYNCS)	GO:0009055;GO:0015035;GO:0045454
Solyc01g009920	4423526	4428529	SL3.0ch01	-	0	-1.18	0	1	1	non-DEG	+	non-DEG	0	0	0	0	gene:Solyc01g009920.2	2067	MORC family CW-type zinc finger protein 4 (AHRD V3.3 *** A0A0B0MF82_GOSAR)
Solyc01g009930	4456907	4459316	SL3.0ch01	-	-5.71	0.03	9.04686	0.00263146	0.0323	DEG	-	-DEG	1	8	0	0	gene:Solyc01g009930.2	950	Leucine-rich repeat receptor-like protein kinase family protein (AHRD V3.3 *-* AT4G08850.2)
Solyc01g009935	4464693	4465142	SL3.0ch01	+	0	-1.18	0	1	1	non-DEG	+	non-DEG	0	0	0	0	gene:Solyc01g009935.1	450	SAUR-like auxin-responsive family protein (AHRD V3.3 *** I3T7S1_MEDTR)	GO:0009733
Solyc01g009940	4477861	4480999	SL3.0ch01	+	7.8	1.89	32.8144	1.01389e-08	9.02106e-07	DEG	+	+DEG	0	0	33	35	gene:Solyc01g009940.1	915	LOW QUALITY:5-methylthioadenosine/S-adenosylhomocysteine deaminase (AHRD V3.3 *** W9QLB2_9ROSA)	GO:0016787
Solyc01g009960	4487771	4490190	SL3.0ch01	-	-3.12	-0.12	6.30668	0.0120284	0.100068	inbetween	-	inbetween	4	3	1	0	gene:Solyc01g009960.3	1998	Acyl-[acyl-carrier-protein] desaturase (AHRD V3.3 *** K4ATJ1_SOLLC)	GO:0006631;GO:0045300;GO:0055114
Solyc01g009970	4509210	4513148	SL3.0ch01	-	-1.08	4.07	4.39039	0.0361419	0.21456	inbetween	-	inbetween	94	65	40	78	gene:Solyc01g009970.3	1395	catalytic/ hydrolase (AHRD V3.3 *** AT2G35450.1)	GO:0016787
Solyc01g009980	4520810	4521346	SL3.0ch01	+	0	-1.18	0	1	1	non-DEG	+	non-DEG	0	0	0	0	gene:Solyc01g009980.1	537	LOW QUALITY:Retrovirus-related Pol polyprotein from transposon TNT 1-94 (AHRD V3.3 *-* A0A1D1ZGZ7_9ARAE)
Solyc01g009990	4530469	4534632	SL3.0ch01	+	-2.16	7.07	19.8496	8.37805e-06	0.000294928	DEG	-	-DEG	712	786	276	268	gene:Solyc01g009990.3	1436	Peptidyl-prolyl cis-trans isomerase (AHRD V3.3 *** K4ATJ4_SOLLC)	GO:0000413;GO:0003755;GO:0006457
Solyc01g010000	4548281	4551904	SL3.0ch01	-	-2.57	4.34	25.9142	3.56929e-07	2.01583e-05	DEG	-	-DEG	159	88	26	38	gene:Solyc01g010000.3	1702	ACT domain containing protein
Solyc01g010020	4593805	4594290	SL3.0ch01	-	-1.5	2.21	4.06357	0.0438177	0.243722	inbetween	-	inbetween	21	23	6	19	gene:Solyc01g010020.3	486	Calmodulin
Solyc01g010030	4595128	4607332	SL3.0ch01	-	0.04	5.49	0.00714226	0.932649	1	non-DEG	+	non-DEG	170	137	269	229	gene:Solyc01g010030.3	3898	Kinase family protein (AHRD V3.3 *-* B9HIU4_POPTR)
Solyc01g010035	4597476	4600523	SL3.0ch01	+	-1.41	1.36	0.869659	0.35105	0.771548	inbetween	-	inbetween	25	0	2	11	gene:Solyc01g010035.1	465	RING/U-box superfamily protein (AHRD V3.3 --* AT1G78420.2)
Solyc01g010050	4619915	4623499	SL3.0ch01	+	0.21	5.57	0.183496	0.668386	1	non-DEG	+	non-DEG	124	171	293	267	gene:Solyc01g010050.3	1875	S-adenosylmethionine decarboxylase proenzyme (AHRD V3.3 *** K4ATK0_SOLLC)	GO:0004014;GO:0006597;GO:0008295
Solyc01g010055	4620999	4621970	SL3.0ch01	+	1.63	0.54	2.35326	0.125021	0.467806	inbetween	+	inbetween	0	3	8	8	gene:Solyc01g010055.1	291	S-adenosylmethionine decarboxylase uORF (AHRD V3.3 *-* Q6RUQ6_DAUCA)
Solyc01g010060	4623523	4624224	SL3.0ch01	-	2.34	2.57	12.7748	0.000351321	0.00662767	DEG	+	+DEG	5	7	46	53	gene:Solyc01g010060.2	702	LOW QUALITY:ARM repeat superfamily protein (AHRD V3.3 --* AT5G65920.2)
Solyc01g010080	4736565	4747053	SL3.0ch01	+	7.34	1.5	24.2655	8.39302e-07	4.14643e-05	DEG	+	+DEG	0	0	30	19	gene:Solyc01g010080.3	2136	Potassium channel (AHRD V3.3 *** B6ECZ4_TOBAC)
Solyc01g010083	4757176	4758020	SL3.0ch01	+	0	-1.18	0	1	1	non-DEG	+	non-DEG	0	0	0	0	gene:Solyc01g010083.1	672	LOW QUALITY:F-box family protein (AHRD V3.3 *-* AT1G53550.1)
Solyc01g010090	4770432	4773061	SL3.0ch01	+	0	-1.18	0	1	1	non-DEG	+	non-DEG	0	0	0	0	gene:Solyc01g010090.1	813	Dof-type zinc finger DNA-binding family protein (AHRD V3.3 --* AT3G52440.1)
Solyc01g010085	4770543	4771456	SL3.0ch01	+	0	-1.18	0	1	1	non-DEG	+	non-DEG	0	0	0	0	gene:Solyc01g010085.1	307	VQ motif-containing protein (AHRD V3.3 --* AT1G28280.2)
Solyc01g010087	4773476	4775241	SL3.0ch01	+	0	-1.18	0	1	1	non-DEG	+	non-DEG	0	0	0	0	gene:Solyc01g010087.1	1326	Ulp1 protease family	GO:0006508;GO:0008234
Solyc01g010130	4804977	4806552	SL3.0ch01	+	0	-1.18	0	1	1	non-DEG	+	non-DEG	0	0	0	0	gene:Solyc01g010130.3	540	bHLH transcription factor 001
Solyc01g010135	4805181	4809815	SL3.0ch01	+	0.23	4.47	0.158105	0.690907	1	non-DEG	+	non-DEG	111	37	94	167	gene:Solyc01g010135.1	3542	basic helix-loop-helix (bHLH) DNA-binding superfamily protein (AHRD V3.3 *** AT1G68920.3)
Solyc01g010140	4818143	4819924	SL3.0ch01	-	0	-1.18	0	1	1	non-DEG	+	non-DEG	0	0	0	0	gene:Solyc01g010140.1	1485	LOW QUALITY:18S pre-ribosomal assembly protein gar2-like protein (AHRD V3.3 *** AT2G03810.7)
Solyc01g010150	4875000	4879663	SL3.0ch01	+	-0.23	4.18	0.240161	0.62409	1	non-DEG	-	non-DEG	79	56	107	73	gene:Solyc01g010150.3	2745	ACT domain-containing protein (AHRD V3.3 *** A0A118JXJ7_CYNCS)
Solyc01g010160	4884570	4885380	SL3.0ch01	-	3.82	-0.62	3.38005	0.0659901	0.314452	inbetween	+	inbetween	0	0	2	2	gene:Solyc01g010160.3	723	Beta-glucosidase	GO:0004553;GO:0005975
Solyc01g010170	4890235	4903656	SL3.0ch01	-	2.1	-1.02	0.943694	0.33133	0.745481	inbetween	+	inbetween	0	0	1	0	gene:Solyc01g010170.2	1049	Beta-glucosidase
Solyc01g010180	4911659	4912579	SL3.0ch01	+	-7.43	4.69	80.91	2.36234e-19	2.72568e-16	DEG	-	-DEG	138	206	2	1	gene:Solyc01g010180.3	801	DEA(D/H)-box RNA helicase family protein (AHRD V3.3 --* AT3G61240.2)
Solyc01g010190	4920302	4921220	SL3.0ch01	+	0.9	4.72	2.68656	0.101198	0.416915	inbetween	+	inbetween	103	31	188	184	gene:Solyc01g010190.2	919	LOW QUALITY:Retrovirus-related Pol polyprotein from transposon TNT 1-94 (AHRD V3.3 *-* A0A151RZV3_CAJCA)
Solyc01g010200	4924845	4925703	SL3.0ch01	+	-1.62	5.91	10.1041	0.0014794	0.0205777	DEG	-	-DEG	312	310	209	114	gene:Solyc01g010200.3	796	Retrovirus-related Pol polyprotein from transposon TNT 1-94 (AHRD V3.3 *-* A0A151RZV3_CAJCA)
Solyc01g010210	4928331	4928888	SL3.0ch01	+	-0.93	-0.27	0.505114	0.477262	0.915452	non-DEG	-	non-DEG	4	0	1	2	gene:Solyc01g010210.1	558	LOW QUALITY:RNA-binding (RRM/RBD/RNP motifs) family protein (AHRD V3.3 --* AT3G10845.1)
Solyc01g010220	4939361	4940192	SL3.0ch01	+	-3.23	3.88	37.2643	1.03158e-09	1.26667e-07	DEG	-	-DEG	101	83	13	18	gene:Solyc01g010220.3	832	LOW QUALITY:Retrovirus-related Pol polyprotein from transposon TNT 1-94 (AHRD V3.3 *-* A0A151RZV3_CAJCA)
Solyc01g010230	4944037	4944699	SL3.0ch01	-	2.37	4.05	15.1661	9.84572e-05	0.00234931	DEG	+	+DEG	30	8	124	173	gene:Solyc01g010230.2	663	LOW QUALITY:Acanthoscurrin-2 (AHRD V3.3 --* B6TLS9_MAIZE)
Solyc01g010240	4964723	4968278	SL3.0ch01	+	2.92	-0.87	1.81755	0.177606	0.543925	inbetween	+	inbetween	0	0	2	0	gene:Solyc01g010240.3	1587	CRABS CLAW a	GO:0007275
Solyc01g010250	4970117	4972308	SL3.0ch01	-	2.63	2.95	18.116	2.07848e-05	0.000633787	DEG	+	+DEG	10	4	64	72	gene:Solyc01g010250.3	1094	6-phosphogluconolactonase	GO:0005975;GO:0006098;GO:0017057
Solyc01g010260	4998181	5000146	SL3.0ch01	+	-0.07	-0.48	0.00285396	0.957395	1	non-DEG	-	non-DEG	1	1	1	2	gene:Solyc01g010260.3	1560	Cytochrome P450 (AHRD V3.3 *** A0A103XPY7_CYNCS)	GO:0005506;GO:0016705;GO:0020037;GO:0055114
Solyc01g010270	5000344	5003409	SL3.0ch01	-	0.26	5.03	0.324449	0.568946	1	non-DEG	+	non-DEG	148	66	194	197	gene:Solyc01g010270.3	817	SPIRAL1-like1 (AHRD V3.3 *** AT1G26355.1)
Solyc01g010280	5016269	5017979	SL3.0ch01	-	-1.41	-0.71	0.7918	0.373557	0.799268	inbetween	-	inbetween	1	1	0	1	gene:Solyc01g010280.3	1424	suppressor SRP40-like protein (AHRD V3.3 *-* AT2G03630.1)
Solyc01g010290	5024739	5026834	SL3.0ch01	-	-0.8	4.6	2.30766	0.128738	0.477665	inbetween	-	inbetween	80	123	103	90	gene:Solyc01g010290.3	1259	Ureide permease (AHRD V3.3 *** A0A124SG70_CYNCS)	GO:0071705
Solyc01g010295	5027095	5029668	SL3.0ch01	-	0.36	2.11	0.24158	0.623067	1	non-DEG	+	non-DEG	20	5	28	20	gene:Solyc01g010295.1	924	Ureide permease	GO:0016021;GO:0071705
Solyc01g010300	5055094	5055360	SL3.0ch01	-	0	-1.18	0	1	1	non-DEG	+	non-DEG	0	0	0	0	gene:Solyc01g010300.1	267	LOW QUALITY:MADS-box transcription factor family protein (AHRD V3.3 --* AT4G36590.1)	GO:0003677;GO:0046983
Solyc01g010310	5076715	5077993	SL3.0ch01	-	0.47	2.07	0.61052	0.434592	0.868381	inbetween	+	inbetween	13	9	24	24	gene:Solyc01g010310.3	324	Glucan endo-1
Solyc01g010315	5086434	5088779	SL3.0ch01	-	0.36	-0.39	0.0713685	0.789355	1	non-DEG	+	non-DEG	2	0	3	1	gene:Solyc01g010315.1	1572	LOW QUALITY:Serine/threonine protein phosphatase 7 long form isogeny (AHRD V3.3 *** A0A151SGZ7_CAJCA)
Solyc01g010350	5093626	5097729	SL3.0ch01	-	5.65	0.27	10.353	0.00129266	0.0184574	DEG	+	+DEG	0	0	10	5	gene:Solyc01g010350.3	1210	Glucose-6-phosphate translocator	GO:0005215;GO:0006810;GO:0016021
Solyc01g010360	5111047	5114498	SL3.0ch01	-	0	-1.18	0	1	1	non-DEG	+	non-DEG	0	0	0	0	gene:Solyc01g010360.3	1279	14-3-3 protein	GO:0019904
Solyc01g010370	5134920	5140792	SL3.0ch01	-	-0.04	3.6	0.00670366	0.934745	1	non-DEG	-	non-DEG	45	38	72	56	gene:Solyc01g010370.3	2926	S-adenosyl-L-methionine-dependent methyltransferases superfamily protein (AHRD V3.3 *** AT1G78240.2)	GO:0008168
Solyc01g010390	5199220	5206477	SL3.0ch01	+	0.2	3.25	0.0846842	0.771047	1	non-DEG	+	non-DEG	33	26	25	83	gene:Solyc01g010390.3	2128	Beta-glucosidase	GO:0004553;GO:0005975
Solyc01g010393	5206803	5208650	SL3.0ch01	+	0	-1.18	0	1	1	non-DEG	+	non-DEG	0	0	0	0	gene:Solyc01g010393.1	486	Beta-glucosidase (AHRD V3.3 *-* G7JHH4_MEDTR)
Solyc01g010397	5217116	5217871	SL3.0ch01	+	0	-1.18	0	1	1	non-DEG	+	non-DEG	0	0	0	0	gene:Solyc01g010397.1	201	Beta-glucosidase (AHRD V3.3 *-* G7JHH4_MEDTR)	GO:0004553;GO:0005975
Solyc01g010400	5245627	5246952	SL3.0ch01	-	0	-1.18	0	1	1	non-DEG	+	non-DEG	0	0	0	0	gene:Solyc01g010400.1	471	Ripening related protein family (AHRD V3.3 *** G7L3L5_MEDTR)
Solyc01g010410	5255864	5258224	SL3.0ch01	+	-1.47	0.34	2.54671	0.110524	0.43073	inbetween	-	inbetween	4	5	3	2	gene:Solyc01g010410.3	2361	Zinc finger family protein (AHRD V3.3 *** B9HID5_POPTR)
Solyc01g010420	5278737	5279462	SL3.0ch01	+	2.91	-0.87	1.80725	0.178839	0.543925	inbetween	+	inbetween	0	0	0	2	gene:Solyc01g010420.3	726	LOW QUALITY:Actin cross-linking protein (AHRD V3.3 *-* AT1G27100.1)
Solyc01g010430	5283640	5287279	SL3.0ch01	+	1.87	4.14	6.23089	0.0125541	0.102895	inbetween	+	inbetween	10	37	125	172	gene:Solyc01g010430.3	1523	Actin cross-linking protein
Solyc01g010440	5287463	5292953	SL3.0ch01	-	-0.54	5.26	1.3993	0.236841	0.643376	inbetween	-	inbetween	142	164	183	159	gene:Solyc01g010440.3	1841	glycine-rich protein (AHRD V3.3 *** AT1G27090.1)
Solyc01g010460	5300822	5303852	SL3.0ch01	+	-0.4	3.81	0.724924	0.394533	0.822262	inbetween	-	inbetween	61	48	56	75	gene:Solyc01g010460.3	2100	5'-AMP-activated protein kinase-like protein (AHRD V3.3 *** AT1G27070.1)
Solyc01g010470	5306792	5309731	SL3.0ch01	+	-2.78	-0.25	2.90945	0.0880617	0.379905	inbetween	-	inbetween	6	0	0	1	gene:Solyc01g010470.2	883	5'-AMP-activated protein kinase subunit beta-1 (AHRD V3.3 *-* A0A1D1Y9A4_9ARAE)
Solyc01g010465	5307230	5309729	SL3.0ch01	+	-4.87	-0.34	6.23548	0.0125216	0.102659	inbetween	-	inbetween	6	0	0	0	gene:Solyc01g010465.1	769	5'-AMP-activated protein kinase subunit beta-1 (AHRD V3.3 *-* A0A1D1Y9A4_9ARAE)
Solyc01g010480	5308755	5314476	SL3.0ch01	-	3.5	5.69	43.6671	3.89255e-11	7.28947e-09	DEG	+	+DEG	29	28	394	644	gene:Solyc01g010480.3	4136	LOV/LOV protein (AHRD V3.3 *** E3WH16_SOLLC)
Solyc01g010490	5318432	5320344	SL3.0ch01	-	-2.6	-1	1.77335	0.182968	0.543925	inbetween	-	inbetween	1	0	0	0	gene:Solyc01g010490.3	1803	Cytochrome P450 (AHRD V3.3 *** A0A061FSW2_THECC)	GO:0005506;GO:0016705;GO:0020037;GO:0055114
Solyc01g010493	5352434	5355987	SL3.0ch01	+	-4.41	-0.56	6.14174	0.0132027	0.106816	inbetween	-	inbetween	3	1	0	0	gene:Solyc01g010493.1	660	Dihydroneopterin aldolase 1 (AHRD V3.3 --* FOLB1_ARATH)
Solyc01g010497	5369861	5370286	SL3.0ch01	-	0	-1.18	0	1	1	non-DEG	+	non-DEG	0	0	0	0	gene:Solyc01g010497.1	426	LOW QUALITY:F-box family protein (AHRD V3.3 --* D7MFP4_ARALL)
Solyc01g010500	5390938	5395204	SL3.0ch01	-	-5.24	-0.2	10.6742	0.0010864	0.016024	DEG	-	-DEG	3	4	0	0	gene:Solyc01g010500.2	1505	EIN3-binding F-box-like protein (AHRD V3.3 *-* G7I706_MEDTR)
Solyc01g010502	5413621	5421607	SL3.0ch01	+	-2.65	-0.99	1.81643	0.177739	0.543925	inbetween	-	inbetween	0	1	0	0	gene:Solyc01g010502.1	624	LOW QUALITY:F-box family protein (AHRD V3.3 *-* AT1G31080.1)
Solyc01g010504	5421796	5424108	SL3.0ch01	+	0	-1.18	0	1	1	non-DEG	+	non-DEG	0	0	0	0	gene:Solyc01g010504.1	981	LOW QUALITY:F-box family protein (AHRD V3.3 *-* D7MFP4_ARALL)
Solyc01g010506	5444000	5447707	SL3.0ch01	+	3.44	-0.74	2.6254	0.105166	0.419145	inbetween	+	inbetween	0	0	2	1	gene:Solyc01g010506.1	582	methylcrotonyl-CoA carboxylase alpha chain (AHRD V3.3 --* AT1G03090.2)
Solyc01g010508	5450978	5453992	SL3.0ch01	+	0.31	-0.09	0.078913	0.778776	1	non-DEG	+	non-DEG	1	2	3	3	gene:Solyc01g010508.1	423	WD-40 repeat family protein / beige-like protein (AHRD V3.3 --* AT2G45540.6)
Solyc01g010510	5452443	5455874	SL3.0ch01	-	1.17	1.84	2.88961	0.0891524	0.382855	inbetween	+	inbetween	6	7	27	20	gene:Solyc01g010510.3	2431	Pentatricopeptide repeat (PPR) superfamily protein (AHRD V3.3 *** AT1G26900.1)
Solyc01g010520	5481931	5489694	SL3.0ch01	+	-0.74	4.9	2.28854	0.130332	0.481234	inbetween	-	inbetween	135	121	156	87	gene:Solyc01g010520.3	1796	helicase with zinc finger protein (AHRD V3.3 *** AT2G46420.3)
Solyc01g010525	5484426	5485818	SL3.0ch01	+	1.69	1.27	4.15723	0.0414572	0.234627	inbetween	+	inbetween	2	4	13	19	gene:Solyc01g010525.1	345	Villin-5 (AHRD V3.3 --* VLN5_ORYSJ)
Solyc01g010530	5492993	5494462	SL3.0ch01	-	0	-1.18	0	1	1	non-DEG	+	non-DEG	0	0	0	0	gene:Solyc01g010530.1	1470	Sugar transporter protein 5	GO:0016020;GO:0022891;GO:0055085
Solyc01g010540	5497777	5500679	SL3.0ch01	+	-0.71	6.87	2.53717	0.111194	0.432645	inbetween	-	inbetween	575	443	414	572	gene:Solyc01g010540.3	1028	40S ribosomal protein S9	GO:0005622;GO:0019843
Solyc01g010550	5502248	5502932	SL3.0ch01	-	0	-1.18	0	1	1	non-DEG	+	non-DEG	0	0	0	0	gene:Solyc01g010550.1	603	LOW QUALITY:S-adenosyl-L-methionine-dependent methyltransferases superfamily protein (AHRD V3.3 --* AT2G32170.2)
Solyc01g010570	5525287	5530171	SL3.0ch01	-	-0.17	4.28	0.118861	0.730273	1	non-DEG	-	non-DEG	60	77	100	99	gene:Solyc01g010570.3	1400	mucin-like protein (AHRD V3.3 *** AT2G02880.1)
Solyc01g010580	5534842	5537692	SL3.0ch01	+	-0.18	7.24	0.160162	0.689008	1	non-DEG	-	non-DEG	597	520	806	768	gene:Solyc01g010580.3	908	40S ribosomal protein S9	GO:0005622;GO:0019843
Solyc01g010590	5539229	5545013	SL3.0ch01	+	0.09	4.17	0.0298258	0.862886	1	non-DEG	+	non-DEG	53	63	122	78	gene:Solyc01g010590.2	1029	Peptidyl-prolyl cis-trans isomerase (AHRD V3.3 *** K4ATQ3_SOLLC)	GO:0000413;GO:0003755;GO:0006457
Solyc01g010600	5551403	5554065	SL3.0ch01	-	0.31	-0.73	0.0357743	0.849982	1	non-DEG	+	non-DEG	1	0	0	2	gene:Solyc01g010600.3	654	Homeobox-leucine zipper protein family (AHRD V3.3 *** AT1G69780.1)
Solyc01g010640	5589679	5590631	SL3.0ch01	+	-1.77	4.91	5.51427	0.018862	0.138023	inbetween	-	inbetween	284	66	37	114	gene:Solyc01g010640.3	953	Cytochrome b6-f complex subunit 5 (AHRD V3.3 --* PETG_FAGEA)
Solyc01g010650	5598793	5604422	SL3.0ch01	-	-0.83	3.5	2.50176	0.113719	0.439777	inbetween	-	inbetween	56	43	31	57	gene:Solyc01g010650.3	1442	UDP-galactose transporter	GO:0055085
Solyc01g010660	5617546	5624172	SL3.0ch01	+	-0.11	4.38	0.0528205	0.818226	1	non-DEG	-	non-DEG	79	69	80	139	gene:Solyc01g010660.3	1834	Protein kinase (AHRD V3.3 *** Q2HTW4_MEDTR)	GO:0004672;GO:0005524;GO:0006468
Solyc01g010670	5635586	5636921	SL3.0ch01	+	3.81	-0.62	3.36496	0.0665974	0.314452	inbetween	+	inbetween	0	0	0	4	gene:Solyc01g010670.2	312	LOW QUALITY:Aquaporin NIP3-2 (AHRD V3.3 --* NIP32_ORYSJ)
Solyc01g010690	5648187	5649704	SL3.0ch01	+	-4.41	-0.56	6.14174	0.0132027	0.106816	inbetween	-	inbetween	3	1	0	0	gene:Solyc01g010690.1	1143	LOW QUALITY:Quinohemoprotein ethanol dehydrogenase type-1 (AHRD V3.3 *** S1RTP2_THECC)
Solyc01g010700	5669730	5674443	SL3.0ch01	-	-0.7	3.84	2.15907	0.141731	0.508673	inbetween	-	inbetween	67	54	48	70	gene:Solyc01g010700.3	1870	SNF1-related kinase regulatory subunit gamma 1 (AHRD V3.3 *** G7KB20_MEDTR)
Solyc01g010710	5683851	5684412	SL3.0ch01	-	0.4	-0.38	0.0631569	0.801574	1	non-DEG	+	non-DEG	2	0	4	0	gene:Solyc01g010710.3	503	Carboxypeptidase (AHRD V3.3 *-* K4ATR4_SOLLC)	GO:0004185;GO:0006508
Solyc01g010720	5687266	5702925	SL3.0ch01	-	0.19	2.7	0.0858656	0.769501	1	non-DEG	+	non-DEG	29	12	45	26	gene:Solyc01g010720.3	2461	Carboxypeptidase (AHRD V3.3 *** K4ATR5_SOLLC)
Solyc01g010740	5721338	5725249	SL3.0ch01	-	0	-1.18	0	1	1	non-DEG	+	non-DEG	0	0	0	0	gene:Solyc01g010740.3	1685	Pectate lyase (AHRD V3.3 *** K4ATR7_SOLLC)
Solyc01g010750	5726468	5731640	SL3.0ch01	-	-0.26	6.66	0.23439	0.628288	1	non-DEG	-	non-DEG	620	200	554	463	gene:Solyc01g010750.3	1387	Hop-interacting protein THI113 (AHRD V3.3 *** G8Z279_SOLLC)
Solyc01g010760	5764955	5769427	SL3.0ch01	+	0.69	3.06	1.14764	0.284044	0.72162	inbetween	+	inbetween	18	23	72	35	gene:Solyc01g010760.3	1626	Mitochondrial outer membrane porin (AHRD V3.3 *** VDAC1_WHEAT)	GO:0005741;GO:0055085
Solyc01g010770	5766511	5772212	SL3.0ch01	-	0.55	3.35	0.765327	0.381666	0.809646	inbetween	+	inbetween	17	35	55	73	gene:Solyc01g010770.3	3569	Hypersensitive-induced response protein (AHRD V3.3 *** Q6UNT3_CUCSA)
Solyc01g010780	5774785	5781530	SL3.0ch01	-	0.08	4.68	0.0252523	0.87374	1	non-DEG	+	non-DEG	111	65	107	182	gene:Solyc01g010780.3	2975	Kinase family protein (AHRD V3.3 *** B9H0D5_POPTR)	GO:0004672;GO:0005524;GO:0006468
Solyc01g010790	5790210	5791274	SL3.0ch01	-	0	-1.18	0	1	1	non-DEG	+	non-DEG	0	0	0	0	gene:Solyc01g010790.1	1065	LOW QUALITY:F-box family protein (AHRD V3.3 *** AT1G19160.1)
Solyc01g010793	5790660	5793549	SL3.0ch01	+	0	-1.18	0	1	1	non-DEG	+	non-DEG	0	0	0	0	gene:Solyc01g010793.1	750	LOW QUALITY:F-box family protein (AHRD V3.3 --* D7LVU6_ARALL)
Solyc01g010797	5794495	5796716	SL3.0ch01	+	0	-1.18	0	1	1	non-DEG	+	non-DEG	0	0	0	0	gene:Solyc01g010797.1	963	LOW QUALITY:F-box family protein (AHRD V3.3 *-* AT5G50220.1)
Solyc01g010810	6150811	6156685	SL3.0ch01	-	-3.19	9.72	4.90146	0.0268339	0.175387	inbetween	-	inbetween	12114	123	864	987	gene:Solyc01g010810.3	2323	Ran guanine nucleotide release factor-like protein (AHRD V3.3 *** G7KCJ8_MEDTR)
Solyc01g010820	6162834	6171645	SL3.0ch01	+	-0.59	6.03	1.99582	0.157734	0.543925	inbetween	-	inbetween	294	252	284	293	gene:Solyc01g010820.3	3504	Cullin family protein (AHRD V3.3 *** B9HJT6_POPTR)	GO:0006511;GO:0031625
Solyc01g010830	6171975	6175361	SL3.0ch01	-	0.64	3.19	1.44859	0.228754	0.629002	inbetween	+	inbetween	21	25	59	57	gene:Solyc01g010830.3	2384	Haloacid dehalogenase-like hydrolase domain protein (AHRD V3.3 *** G7KDV9_MEDTR)	GO:0008152;GO:0016787
Solyc01g010835	6178298	6180410	SL3.0ch01	-	0.28	2.29	0.231592	0.630346	1	non-DEG	+	non-DEG	15	13	26	28	gene:Solyc01g010835.1	630	Haloacid dehalogenase-like hydrolase domain protein (AHRD V3.3 *-* G7KDV9_MEDTR)
Solyc01g010840	6222361	6222594	SL3.0ch01	+	0	-1.18	0	1	1	non-DEG	+	non-DEG	0	0	0	0	gene:Solyc01g010840.1	234	Plant invertase/pectin methylesterase inhibitor superfamily protein (AHRD V3.3 --* AT3G49330.2)
Solyc01g010850	6235251	6235529	SL3.0ch01	-	2.09	-1.02	0.940618	0.332119	0.745481	inbetween	+	inbetween	0	0	0	1	gene:Solyc01g010850.1	279	LOW QUALITY:phospholipase D P1 (AHRD V3.3 --* AT3G16785.3)
Solyc01g010860	6243927	6248352	SL3.0ch01	+	0.19	4.04	0.121712	0.727185	1	non-DEG	+	non-DEG	81	29	85	104	gene:Solyc01g010860.3	1655	sphingoid base hydroxylase 2 (AHRD V3.3 *** AT1G14290.1)	GO:0005506;GO:0006633;GO:0016491;GO:0055114
Solyc01g010870	6249808	6256909	SL3.0ch01	-	0.69	6.26	2.66241	0.102745	0.419145	inbetween	+	inbetween	244	168	508	531	gene:Solyc01g010870.3	2508	S-adenosyl-L-methionine-dependent methyltransferases superfamily protein (AHRD V3.3 *** AT1G26850.2)	GO:0008168
Solyc01g010880	6258522	6263981	SL3.0ch01	-	-0.13	2.04	0.0475217	0.827433	1	non-DEG	-	non-DEG	15	12	17	22	gene:Solyc01g010880.3	1790	RING/FYVE/PHD zinc finger superfamily protein (AHRD V3.3 *** AT2G02960.6)
Solyc01g010890	6284903	6290113	SL3.0ch01	+	0	-1.18	0	1	1	non-DEG	+	non-DEG	0	0	0	0	gene:Solyc01g010890.3	1312	Expansin (AHRD V3.3 *** G4XZX4_9GENT)
Solyc01g010900	6296248	6301352	SL3.0ch01	-	0	-1.18	0	1	1	non-DEG	+	non-DEG	0	0	0	0	gene:Solyc01g010900.3	1773	Cytochrome P450 (AHRD V3.3 *** B2Z9X5_CAPAN)	GO:0005506;GO:0016705;GO:0020037;GO:0055114
Solyc01g010910	6376751	6381062	SL3.0ch01	+	0.5	2.42	0.461267	0.497032	0.936908	non-DEG	+	non-DEG	25	5	36	27	gene:Solyc01g010910.2	2097	MYB-related transcription factor (AHRD V3.3 *** A0A059PRK4_SALMI)
Solyc01g010920	6383254	6384358	SL3.0ch01	-	-0.63	1.54	0.697829	0.403514	0.831815	inbetween	-	inbetween	9	12	7	15	gene:Solyc01g010920.2	1026	O-fucosyltransferase family protein (AHRD V3.3 *-* AT1G14020.1)
Solyc01g010933	6389421	6391807	SL3.0ch01	+	-0.79	0.36	0.770584	0.380036	0.807338	inbetween	-	inbetween	6	2	3	4	gene:Solyc01g010933.1	930	Acyl-CoA N-acyltransferases (NAT) superfamily protein (AHRD V3.3 --* AT2G23060.1)
Solyc01g010930	6393038	6417174	SL3.0ch01	-	0.44	3.27	0.559942	0.454284	0.891225	inbetween	+	inbetween	19	33	60	57	gene:Solyc01g010930.3	2038	O-fucosyltransferase family protein (AHRD V3.3 *** AT1G14020.1)
Solyc01g010937	6416524	6422425	SL3.0ch01	+	-1.77	1.12	2.71356	0.0994987	0.41224	inbetween	-	inbetween	17	4	1	8	gene:Solyc01g010937.1	1236	LOW QUALITY:BED zinc finger	GO:0003676
Solyc01g010940	6437379	6442989	SL3.0ch01	+	0.42	3.98	0.825376	0.363613	0.787772	inbetween	+	inbetween	45	45	93	101	gene:Solyc01g010940.3	992	Transmembrane emp24 domain-containing protein 10 (AHRD V3.3 *** W9SPK8_9ROSA)	GO:0006810;GO:0016021
Solyc01g010950	6444329	6457538	SL3.0ch01	-	0.15	4.41	0.113026	0.736725	1	non-DEG	+	non-DEG	83	57	118	125	gene:Solyc01g010950.3	2615	MAP kinase kinase kinase 2	GO:0004672;GO:0005524;GO:0006468
Solyc01g010960	6546664	6556039	SL3.0ch01	+	-0.07	-0.48	0.00260828	0.959269	1	non-DEG	-	non-DEG	1	1	2	1	gene:Solyc01g010960.2	315	60S ribosomal L35 (AHRD V3.3 *** A0A0B0PTB9_GOSAR)	GO:0003735;GO:0005622;GO:0005840;GO:0006412
Solyc01g010970	6567740	6572078	SL3.0ch01	+	0.66	1.78	0.647309	0.421076	0.852474	inbetween	+	inbetween	15	2	19	21	gene:Solyc01g010970.3	3496	Argonaute7
Solyc01g010980	6608353	6619334	SL3.0ch01	+	-2.65	-0.99	1.81643	0.177739	0.543925	inbetween	-	inbetween	0	1	0	0	gene:Solyc01g010980.2	96	LOW QUALITY:30S ribosomal protein S14
Solyc01g010990	6794771	6796301	SL3.0ch01	+	-0.04	3.75	0.00716581	0.932539	1	non-DEG	-	non-DEG	53	40	61	82	gene:Solyc01g010990.2	1531	Transmembrane protein
Solyc01g011000	6802630	6805801	SL3.0ch01	-	0.4	6.4	0.811888	0.367563	0.792901	inbetween	+	inbetween	309	203	425	637	gene:Solyc01g011000.3	925	Eukaryotic translation initiation factor 5A (AHRD V3.3 *** K4BNF7_SOLLC)	GO:0003723;GO:0003746;GO:0043022;GO:0045901
Solyc01g011010	6821432	6827907	SL3.0ch01	+	3.21	0.44	7.0308	0.00801194	0.0739492	inbetween	+	inbetween	1	0	6	11	gene:Solyc01g011010.3	548	Phosphatidylinositol 4-phosphate 5-kinase 8 (AHRD V3.3 --* PI5K8_ARATH)
Solyc01g011020	6894249	6898990	SL3.0ch01	-	-1.84	3.07	2.06296	0.150917	0.529059	inbetween	-	inbetween	97	3	6	33	gene:Solyc01g011020.2	1206	Homeobox-leucine zipper family protein / lipid-binding START domain-containing protein (AHRD V3.3 --* AT1G30490.1)
Solyc01g011025	6950340	6951982	SL3.0ch01	+	0.63	0.6	0.286901	0.592213	1	non-DEG	+	non-DEG	5	1	12	2	gene:Solyc01g011025.1	195	Concanavalin A-like lectin protein kinase family protein (AHRD V3.3 --* AT2G43700.5)
Solyc01g011030	6952016	6953304	SL3.0ch01	+	0.27	2.49	0.176585	0.674325	1	non-DEG	+	non-DEG	24	10	23	40	gene:Solyc01g011030.3	1289	RING/U-box superfamily protein (AHRD V3.3 *** AT1G69330.1)
Solyc01g011040	6958226	6965676	SL3.0ch01	-	-0.31	5.38	0.463273	0.496098	0.935641	non-DEG	-	non-DEG	211	117	162	248	gene:Solyc01g011040.3	2064	leucine-rich repeat (LRR) family protein
Solyc01g011050	6970180	6972281	SL3.0ch01	+	-2.65	-0.99	1.81643	0.177739	0.543925	inbetween	-	inbetween	0	1	0	0	gene:Solyc01g011050.3	1431	leucine rich repeat protein
Solyc01g011060	6986611	6986946	SL3.0ch01	-	-0.12	1.9	0.0245139	0.875584	1	non-DEG	-	non-DEG	18	7	24	11	gene:Solyc01g011060.1	267	LOW QUALITY:Maturase-related protein (AHRD V3.3 *-* A0A075VUQ6_CAPAN)
Solyc01g011070	7101036	7101206	SL3.0ch01	-	0	-1.18	0	1	1	non-DEG	+	non-DEG	0	0	0	0	gene:Solyc01g011070.1	171	Cleavage and polyadenylation specificity factor (CPSF) A subunit protein (AHRD V3.3 --* AT3G55220.1)
Solyc01g011080	7531589	7532128	SL3.0ch01	-	2.15	1.92	3.69013	0.0547354	0.285099	inbetween	+	inbetween	9	0	43	15	gene:Solyc01g011080.3	540	LOW QUALITY:IQ-domain 32 (AHRD V3.3 --* AT1G19870.2)
Solyc01g011090	7549994	7554785	SL3.0ch01	+	-0.55	-0.38	0.176326	0.67455	1	non-DEG	-	non-DEG	3	0	2	1	gene:Solyc01g011090.3	592	Phospholipid-transporting ATPase (AHRD V3.3 *-* K4BWJ0_SOLLC)	GO:0000166;GO:0046872
Solyc01g011091	7549994	7578119	SL3.0ch01	+	0.63	4.05	1.65123	0.198791	0.573093	inbetween	+	inbetween	39	47	108	108	gene:Solyc01g011091.1	8096	BnaA03g14530D protein (AHRD V3.3 --* A0A078D6I5_BRANA)
Solyc01g011092	7557143	7562593	SL3.0ch01	+	-1.33	0.42	0.99976	0.317369	0.745481	inbetween	-	inbetween	1	8	5	1	gene:Solyc01g011092.1	333	Phospholipid-transporting ATPase (AHRD V3.3 *-* A0A0V0IYV6_SOLCH)	GO:0000287;GO:0004012;GO:0005524;GO:0015914;GO:0016021
Solyc01g011093	7565823	7578119	SL3.0ch01	+	0	-1.18	0	1	1	non-DEG	+	non-DEG	0	0	0	0	gene:Solyc01g011093.1	3453	Phospholipid-transporting ATPase (AHRD V3.3 *** A0A0V0IYV6_SOLCH)	GO:0000287;GO:0004012;GO:0005524;GO:0015914;GO:0016021
Solyc01g011095	7606210	7618442	SL3.0ch01	+	-2.49	1.12	7.8762	0.00500896	0.0520361	inbetween	-	inbetween	11	11	5	1	gene:Solyc01g011095.1	1031	CLAVATA3/ESR (CLE)-related 25-like protein (AHRD V3.3 *-* A0A0B0NFL0_GOSAR)
Solyc01g011110	7609036	7609233	SL3.0ch01	+	0	-1.18	0	1	1	non-DEG	+	non-DEG	0	0	0	0	gene:Solyc01g011110.1	198	LOW QUALITY:Peptide-N(4)-(N-acetyl-beta-glucosaminyl)asparagine amidase (AHRD V3.3 --* PNG1_ARATH)
Solyc01g011096	7794318	7801032	SL3.0ch01	-	-2.6	-1	1.77335	0.182968	0.543925	inbetween	-	inbetween	1	0	0	0	gene:Solyc01g011096.1	752	Eukaryotic aspartyl protease family protein (AHRD V3.3 --* AT2G36670.4)
Solyc01g011097	7924734	7925456	SL3.0ch01	-	0	-1.18	0	1	1	non-DEG	+	non-DEG	0	0	0	0	gene:Solyc01g011097.1	321	LOW QUALITY:Protein TIFY 9 (AHRD V3.3 --* A0A1D1YYH8_9ARAE)
Solyc01g011098	7927099	7928483	SL3.0ch01	-	2.1	-1.02	0.943694	0.33133	0.745481	inbetween	+	inbetween	0	0	1	0	gene:Solyc01g011098.1	444	Jasmonate ZIM domain-containing protein (AHRD V3.3 --* A0A0A6Z9D1_9MYRT)
Solyc01g011170	7951764	7956575	SL3.0ch01	-	0	-1.18	0	1	1	non-DEG	+	non-DEG	0	0	0	0	gene:Solyc01g011170.1	696	Jasmonate-zim-domain protein 10
Solyc01g011175	8009901	8010230	SL3.0ch01	-	0	-1.18	0	1	1	non-DEG	+	non-DEG	0	0	0	0	gene:Solyc01g011175.1	186	LOW QUALITY:Jasmonate-zim-domain protein (AHRD V3.3 --* A0A167V6B0_CAMSI)
Solyc01g011180	8013139	8013330	SL3.0ch01	-	0	-1.18	0	1	1	non-DEG	+	non-DEG	0	0	0	0	gene:Solyc01g011180.1	192	Sec1 family domain-containing protein 2 (AHRD V3.3 *-* A0A0B2RPU4_GLYSO)
Solyc01g011190	8019284	8019475	SL3.0ch01	-	0	-1.18	0	1	1	non-DEG	+	non-DEG	0	0	0	0	gene:Solyc01g011190.1	192	LOW QUALITY:Sec1 family domain-containing protein 2 (AHRD V3.3 *-* A0A0B2RPU4_GLYSO)
Solyc01g011195	8019593	8021601	SL3.0ch01	-	0	-1.18	0	1	1	non-DEG	+	non-DEG	0	0	0	0	gene:Solyc01g011195.1	282	Jasmonate-zim-domain protein 10
Solyc01g011200	8079489	8080720	SL3.0ch01	-	1.21	-0.03	0.854169	0.355376	0.777151	inbetween	+	inbetween	0	2	6	2	gene:Solyc01g011200.3	775	Eukaryotic aspartyl protease family protein (AHRD V3.3 *-* AT2G36670.1)	GO:0004190;GO:0006508
Solyc01g011220	8085719	8086667	SL3.0ch01	-	0.86	-0.2	0.543217	0.461103	0.898394	inbetween	+	inbetween	1	1	3	3	gene:Solyc01g011220.2	471	Eukaryotic aspartyl protease family protein (AHRD V3.3 *-* AT5G22850.1)	GO:0004190;GO:0006508
Solyc01g011225	8087562	8087887	SL3.0ch01	-	-1.98	-0.57	1.74359	0.186685	0.550373	inbetween	-	inbetween	1	2	0	1	gene:Solyc01g011225.1	261	Eukaryotic aspartyl protease family protein (AHRD V3.3 *-* AT2G36670.2)	GO:0004190;GO:0006508
Solyc01g011230	8098017	8099777	SL3.0ch01	-	3.82	-0.62	3.38005	0.0659901	0.314452	inbetween	+	inbetween	0	0	2	2	gene:Solyc01g011230.3	288	Eukaryotic aspartyl protease family protein (AHRD V3.3 *-* AT2G36670.2)
Solyc01g011237	8131160	8131924	SL3.0ch01	-	0	-1.18	0	1	1	non-DEG	+	non-DEG	0	0	0	0	gene:Solyc01g011237.1	384	LOW QUALITY:Eukaryotic aspartyl protease family protein (AHRD V3.3 *-* AT2G36670.4)	GO:0004190;GO:0006508
Solyc01g011260	8174276	8174971	SL3.0ch01	-	0	-1.18	0	1	1	non-DEG	+	non-DEG	0	0	0	0	gene:Solyc01g011260.1	348	LOW QUALITY:Eukaryotic aspartyl protease family protein (AHRD V3.3 *-* AT2G36670.4)	GO:0004190;GO:0006508
Solyc01g011270	8179786	8180298	SL3.0ch01	-	0	-1.18	0	1	1	non-DEG	+	non-DEG	0	0	0	0	gene:Solyc01g011270.2	327	LOW QUALITY:Aspartic proteinase-like protein 2 (AHRD V3.3 *-* W9RGK7_9ROSA)
Solyc01g011300	8408854	8409393	SL3.0ch01	-	0	-1.18	0	1	1	non-DEG	+	non-DEG	0	0	0	0	gene:Solyc01g011300.1	357	LOW QUALITY:Eukaryotic aspartyl protease family protein (AHRD V3.3 *-* AT2G36670.4)
Solyc01g011310	8511744	8517272	SL3.0ch01	-	0	-1.18	0	1	1	non-DEG	+	non-DEG	0	0	0	0	gene:Solyc01g011310.1	816	LOW QUALITY:Eukaryotic aspartyl protease family protein (AHRD V3.3 *-* AT2G36670.4)	GO:0004190;GO:0006508
Solyc01g011320	8583165	8584199	SL3.0ch01	-	0	-1.18	0	1	1	non-DEG	+	non-DEG	0	0	0	0	gene:Solyc01g011320.2	577	Eukaryotic aspartyl protease family protein (AHRD V3.3 *-* AT2G36670.4)	GO:0004190;GO:0006508
Solyc01g011330	8593779	8602063	SL3.0ch01	-	2.92	-0.87	1.81755	0.177606	0.543925	inbetween	+	inbetween	0	0	2	0	gene:Solyc01g011330.2	387	Eukaryotic aspartyl protease family protein (AHRD V3.3 *-* AT2G36670.4)	GO:0004190;GO:0006508
Solyc01g011333	8611127	8615534	SL3.0ch01	-	2.09	-1.02	0.940618	0.332119	0.745481	inbetween	+	inbetween	0	0	0	1	gene:Solyc01g011333.1	360	Eukaryotic aspartyl protease family protein (AHRD V3.3 *-* AT2G36670.2)
Solyc01g011335	8615589	8618732	SL3.0ch01	-	2.1	-1.02	0.943694	0.33133	0.745481	inbetween	+	inbetween	0	0	1	0	gene:Solyc01g011335.1	459	Transportin-1 (AHRD V3.3 --* A0A0B0MFX1_GOSAR)
Solyc01g011337	8619276	8620776	SL3.0ch01	-	0	-1.18	0	1	1	non-DEG	+	non-DEG	0	0	0	0	gene:Solyc01g011337.1	249	FAD/NAD(P)-binding oxidoreductase family protein (AHRD V3.3 --* AT3G24200.2)
Solyc01g011340	8630053	8639446	SL3.0ch01	+	0.33	4.4	0.57397	0.448686	0.884489	inbetween	+	inbetween	76	53	136	119	gene:Solyc01g011340.3	4726	protein phosphatase 2A catalytic subunit 2	GO:0016787
Solyc01g011350	8633769	8648355	SL3.0ch01	-	0.06	4.41	0.0139818	0.905874	1	non-DEG	+	non-DEG	65	75	117	119	gene:Solyc01g011350.3	6018	ZZ-type zinc finger-containing protein 3
Solyc01g011370	8691409	8692617	SL3.0ch01	+	2.92	-0.87	1.81755	0.177606	0.543925	inbetween	+	inbetween	0	0	2	0	gene:Solyc01g011370.1	324	LOW QUALITY:related to vernalization1 1 (AHRD V3.3 --* AT1G49480.3)
Solyc01g011390	8705304	8706149	SL3.0ch01	-	0	-1.18	0	1	1	non-DEG	+	non-DEG	0	0	0	0	gene:Solyc01g011390.2	846	NHL domain protein (AHRD V3.3 --* AT3G01430.1)
Solyc01g011393	8723151	8731034	SL3.0ch01	-	6.13	0.59	11.3051	0.000772949	0.0123699	DEG	+	+DEG	0	0	16	5	gene:Solyc01g011393.1	444	U-box domain-containing protein 15 (AHRD V3.3 --* A0A151TB12_CAJCA)
Solyc01g011397	8855339	8858100	SL3.0ch01	+	0	-1.18	0	1	1	non-DEG	+	non-DEG	0	0	0	0	gene:Solyc01g011397.1	2067	BTB and TAZ domain protein 2 (AHRD V3.3 --* AT3G48360.1)
Solyc01g011410	8954616	8954837	SL3.0ch01	-	-1.25	9.55	4.36079	0.0367752	0.217417	inbetween	-	inbetween	2819	4209	2778	2127	gene:Solyc01g011410.1	222	LOW QUALITY:NAD(P)H-quinone oxidoreductase subunit H	GO:0016651;GO:0048038;GO:0051287;GO:0055114
Solyc01g011415	9051098	9053669	SL3.0ch01	-	-3.99	-0.7	4.75807	0.0291612	0.183911	inbetween	-	inbetween	3	0	0	0	gene:Solyc01g011415.1	438	Photosystem II CP47 reaction center protein (AHRD V3.3 *-* PSBB_AMBTC)
Solyc01g011430	9166319	9168578	SL3.0ch01	-	0	-1.18	0	1	1	non-DEG	+	non-DEG	0	0	0	0	gene:Solyc01g011430.3	1575	O-acyltransferase WSD1-like protein (AHRD V3.3 *** A0A0B0PTU2_GOSAR)
Solyc01g011460	9227431	9256936	SL3.0ch01	-	-2.09	0.39	1.62763	0.202031	0.579026	inbetween	-	inbetween	0	10	3	1	gene:Solyc01g011460.2	1848	Retrovirus-related Pol polyprotein from transposon TNT 1-94 (AHRD V3.3 *-* A0A151R160_CAJCA)
Solyc01g011470	9287631	9287912	SL3.0ch01	-	2.1	-1.02	0.943694	0.33133	0.745481	inbetween	+	inbetween	0	0	1	0	gene:Solyc01g011470.1	282	Major latex-like protein (AHRD V3.3 *** B5THI3_PANGI)	GO:0006952;GO:0009607
Solyc01g011480	9329201	9329458	SL3.0ch01	-	-2.57	1.7	3.5895	0.0581456	0.297297	inbetween	-	inbetween	38	1	2	7	gene:Solyc01g011480.1	258	LOW QUALITY:Photosystem II CP43 reaction center protein (AHRD V3.3 *-* PSBC_SACOF)	GO:0009521;GO:0009767;GO:0016020;GO:0016168;GO:0019684
Solyc01g011490	9341651	9342539	SL3.0ch01	+	0	-1.18	0	1	1	non-DEG	+	non-DEG	0	0	0	0	gene:Solyc01g011490.1	432	LOW QUALITY:O-acyltransferase WSD1 (AHRD V3.3 *-* W9R027_9ROSA)
Solyc01g011497	9370962	9372169	SL3.0ch01	-	0	-1.18	0	1	1	non-DEG	+	non-DEG	0	0	0	0	gene:Solyc01g011497.1	617	defensin-like protein (AHRD V3.3 *** AT1G19610.1)	GO:0006952
Solyc01g011500	9389816	9390013	SL3.0ch01	-	0	-1.18	0	1	1	non-DEG	+	non-DEG	0	0	0	0	gene:Solyc01g011500.1	198	LOW QUALITY:histone-lysine N-methyltransferase ASHH3 (AHRD V3.3 --* AT2G44150.1)
Solyc01g011510	9476823	9491009	SL3.0ch01	+	0.68	5.71	2.45449	0.117189	0.448782	inbetween	+	inbetween	188	98	341	366	gene:Solyc01g011510.3	1712	Aldehyde dehydrogenase (AHRD V3.3 *** K4ATY6_SOLLC)	GO:0004030;GO:0006081;GO:0055114
Solyc01g011520	9504985	9505920	SL3.0ch01	-	0	-1.18	0	1	1	non-DEG	+	non-DEG	0	0	0	0	gene:Solyc01g011520.1	567	LOW QUALITY:Dicer-like protein (AHRD V3.3 *-* F8QQQ1_NICAT)	GO:0004525;GO:0006396
Solyc01g011530	9506319	9507265	SL3.0ch01	+	0	-1.18	0	1	1	non-DEG	+	non-DEG	0	0	0	0	gene:Solyc01g011530.1	408	LOW QUALITY:Dicer-like protein (AHRD V3.3 *-* F8QQQ1_NICAT)
Solyc01g011540	9526377	9526758	SL3.0ch01	-	0	-1.18	0	1	1	non-DEG	+	non-DEG	0	0	0	0	gene:Solyc01g011540.1	321	LOW QUALITY:Dicer-like protein 2 (AHRD V3.3 *** F8SXT7_NICAT)	GO:0004525;GO:0006396
Solyc01g012540	9576996	9577178	SL3.0ch01	-	0	-1.18	0	1	1	non-DEG	+	non-DEG	0	0	0	0	gene:Solyc01g012540.1	183	LOW QUALITY:Endoribonuclease dicer-like protein (AHRD V3.3 *-* A0A072VJ60_MEDTR)	GO:0004525;GO:0006396
Solyc01g012550	9593205	9593498	SL3.0ch01	+	0	-1.18	0	1	1	non-DEG	+	non-DEG	0	0	0	0	gene:Solyc01g012550.1	294	LOW QUALITY:Endoribonuclease dicer-like protein (AHRD V3.3 *-* A0A072VJ60_MEDTR)	GO:0004525;GO:0006396
Solyc01g012560	9611114	9611272	SL3.0ch01	+	0	-1.18	0	1	1	non-DEG	+	non-DEG	0	0	0	0	gene:Solyc01g012560.1	159	LOW QUALITY:Endoribonuclease dicer-like protein (AHRD V3.3 --* G7IKX1_MEDTR)
Solyc01g012570	9630713	9632062	SL3.0ch01	-	0	-1.18	0	1	1	non-DEG	+	non-DEG	0	0	0	0	gene:Solyc01g012570.1	480	LOW QUALITY:Endoribonuclease dicer-like protein (AHRD V3.3 *-* A0A072VJ60_MEDTR)
Solyc01g012580	9651188	9651554	SL3.0ch01	-	-2.02	-0.56	1.81473	0.177942	0.543925	inbetween	-	inbetween	0	3	0	1	gene:Solyc01g012580.1	255	LOW QUALITY:Dicer-like protein 2 (AHRD V3.3 *** F8SXT7_NICAT)	GO:0004525;GO:0006396
Solyc01g012590	9686086	9687827	SL3.0ch01	-	0	-1.18	0	1	1	non-DEG	+	non-DEG	0	0	0	0	gene:Solyc01g012590.1	279	LOW QUALITY:Endoribonuclease dicer-like protein (AHRD V3.3 --* A0A072VJ60_MEDTR)
Solyc01g012600	9694280	9695560	SL3.0ch01	-	0	-1.18	0	1	1	non-DEG	+	non-DEG	0	0	0	0	gene:Solyc01g012600.1	411	LOW QUALITY:Endoribonuclease dicer-like protein (AHRD V3.3 *-* A0A072VJ60_MEDTR)
Solyc01g012610	9695641	9695850	SL3.0ch01	+	0	-1.18	0	1	1	non-DEG	+	non-DEG	0	0	0	0	gene:Solyc01g012610.1	210	LOW QUALITY:Endoribonuclease dicer-like protein (AHRD V3.3 *-* A0A072TSQ0_MEDTR)	GO:0004525;GO:0006396
Solyc01g012630	9744495	9744890	SL3.0ch01	-	0	-1.18	0	1	1	non-DEG	+	non-DEG	0	0	0	0	gene:Solyc01g012630.1	396	Dicer-like 2 protein (AHRD V3.3 *-* H9N4C7_NICAT)	GO:0004525;GO:0006396
Solyc01g012640	9745238	9745798	SL3.0ch01	-	0	-1.18	0	1	1	non-DEG	+	non-DEG	0	0	0	0	gene:Solyc01g012640.2	561	LOW QUALITY:Endoribonuclease dicer-like protein (AHRD V3.3 *-* A0A072TSQ0_MEDTR)
Solyc01g012650	9763116	9763608	SL3.0ch01	-	0	-1.18	0	1	1	non-DEG	+	non-DEG	0	0	0	0	gene:Solyc01g012650.1	402	LOW QUALITY:Dicer-like protein 2 (AHRD V3.3 *-* F8SXT7_NICAT)	GO:0004525;GO:0006396
Solyc01g012670	9772776	9780148	SL3.0ch01	-	0	-1.18	0	1	1	non-DEG	+	non-DEG	0	0	0	0	gene:Solyc01g012670.2	501	Endoribonuclease dicer-like protein (AHRD V3.3 *-* A0A072TSQ0_MEDTR)	GO:0004525;GO:0006396
Solyc01g012680	9780487	9780696	SL3.0ch01	+	0	-1.18	0	1	1	non-DEG	+	non-DEG	0	0	0	0	gene:Solyc01g012680.1	210	LOW QUALITY:Endoribonuclease dicer-like protein (AHRD V3.3 *-* A0A072TSQ0_MEDTR)	GO:0004525;GO:0006396
Solyc01g012690	9813092	9814096	SL3.0ch01	-	2.91	-0.87	1.81238	0.178222	0.543925	inbetween	+	inbetween	0	0	1	1	gene:Solyc01g012690.1	342	Leucine-rich repeat receptor-like protein kinase family protein (AHRD V3.3 *-* AT4G08850.2)	GO:0005515
Solyc01g012700	9821322	9826667	SL3.0ch01	+	1.81	1.06	3.43308	0.0639028	0.314452	inbetween	+	inbetween	5	0	16	11	gene:Solyc01g012700.3	970	Aldehyde dehydrogenase (AHRD V3.3 *** K4ATY6_SOLLC)	GO:0008152;GO:0016491;GO:0055114
Solyc01g012710	9838183	9838732	SL3.0ch01	+	0	-1.18	0	1	1	non-DEG	+	non-DEG	0	0	0	0	gene:Solyc01g012710.2	373	LOW QUALITY:U-box domain-containing protein kinase family protein (AHRD V3.3 --* AT5G61550.4)
Solyc01g012720	9887876	9888070	SL3.0ch01	-	0	-1.18	0	1	1	non-DEG	+	non-DEG	0	0	0	0	gene:Solyc01g012720.1	195	LOW QUALITY:Dicer-like 2 protein (AHRD V3.3 *-* H9N4C7_NICAT)	GO:0004525;GO:0006396
Solyc01g012730	9918092	9918301	SL3.0ch01	-	0	-1.18	0	1	1	non-DEG	+	non-DEG	0	0	0	0	gene:Solyc01g012730.1	210	LOW QUALITY:Dicer-like protein (AHRD V3.3 *-* F8QQQ1_NICAT)
Solyc01g012740	9961007	9961874	SL3.0ch01	-	0	-1.18	0	1	1	non-DEG	+	non-DEG	0	0	0	0	gene:Solyc01g012740.1	591	LOW QUALITY:Endoribonuclease Dicer 2a (AHRD V3.3 *-* A0A159UTQ7_SOLLC)
Solyc01g012750	10012523	10013422	SL3.0ch01	+	-0.83	0.08	0.638923	0.424101	0.855817	inbetween	-	inbetween	5	1	3	2	gene:Solyc01g012750.2	255	Aldehyde dehydrogenase (AHRD V3.3 *-* K4ATY6_SOLLC)	GO:0008152;GO:0016491;GO:0055114
Solyc01g012760	10018202	10022152	SL3.0ch01	+	0.22	1.65	0.0419903	0.837638	1	non-DEG	+	non-DEG	18	1	8	24	gene:Solyc01g012760.1	624	Aldehyde dehydrogenase (AHRD V3.3 *-* K4ATY6_SOLLC)	GO:0008152;GO:0016491;GO:0055114
Solyc01g013760	10077790	10078159	SL3.0ch01	-	0	-1.18	0	1	1	non-DEG	+	non-DEG	0	0	0	0	gene:Solyc01g013760.1	201	LOW QUALITY:Dicer-like protein (AHRD V3.3 *-* F8QQQ1_NICAT)
Solyc01g013770	10088459	10088680	SL3.0ch01	-	0	-1.18	0	1	1	non-DEG	+	non-DEG	0	0	0	0	gene:Solyc01g013770.1	222	LOW QUALITY:Endoribonuclease dicer-like protein (AHRD V3.3 --* A0A072VJ60_MEDTR)
Solyc01g013780	10089123	10089410	SL3.0ch01	-	0	-1.18	0	1	1	non-DEG	+	non-DEG	0	0	0	0	gene:Solyc01g013780.1	288	LOW QUALITY:Endoribonuclease dicer-like protein (AHRD V3.3 *-* A0A072TSQ0_MEDTR)	GO:0004525;GO:0006396
Solyc01g013790	10090657	10090926	SL3.0ch01	+	0	-1.18	0	1	1	non-DEG	+	non-DEG	0	0	0	0	gene:Solyc01g013790.1	270	LOW QUALITY:Endoribonuclease Dicer 2c (AHRD V3.3 *-* A0A164W6M7_SOLLC)	GO:0004525;GO:0006396
Solyc01g013800	10113080	10113725	SL3.0ch01	-	0	-1.18	0	1	1	non-DEG	+	non-DEG	0	0	0	0	gene:Solyc01g013800.1	438	LOW QUALITY:Endoribonuclease Dicer homolog 2 (AHRD V3.3 *-* DCL2_ARATH)
Solyc01g013810	10114532	10114741	SL3.0ch01	+	0	-1.18	0	1	1	non-DEG	+	non-DEG	0	0	0	0	gene:Solyc01g013810.1	210	LOW QUALITY:Endoribonuclease dicer-like protein (AHRD V3.3 *-* A0A072TSQ0_MEDTR)	GO:0004525;GO:0006396
Solyc01g013820	10138326	10138652	SL3.0ch01	+	0	-1.18	0	1	1	non-DEG	+	non-DEG	0	0	0	0	gene:Solyc01g013820.1	168	LOW QUALITY:Endoribonuclease dicer-like protein (AHRD V3.3 --* G7IKX1_MEDTR)
Solyc01g013830	10147202	10147802	SL3.0ch01	-	0	-1.18	0	1	1	non-DEG	+	non-DEG	0	0	0	0	gene:Solyc01g013830.1	342	LOW QUALITY:Endoribonuclease dicer-like protein (AHRD V3.3 *-* A0A072VJ60_MEDTR)	GO:0004525;GO:0006396
Solyc01g013840	10147946	10148293	SL3.0ch01	-	0	-1.18	0	1	1	non-DEG	+	non-DEG	0	0	0	0	gene:Solyc01g013840.1	348	LOW QUALITY:Endoribonuclease dicer-like protein (AHRD V3.3 *-* A0A072TSQ0_MEDTR)	GO:0004525;GO:0006396
Solyc01g013850	10190465	10191321	SL3.0ch01	-	0	-1.18	0	1	1	non-DEG	+	non-DEG	0	0	0	0	gene:Solyc01g013850.1	276	LOW QUALITY:Endoribonuclease dicer-like protein (AHRD V3.3 *-* A0A072TSQ0_MEDTR)	GO:0004525;GO:0006396
Solyc01g013860	10191660	10191929	SL3.0ch01	+	0	-1.18	0	1	1	non-DEG	+	non-DEG	0	0	0	0	gene:Solyc01g013860.1	270	LOW QUALITY:Endoribonuclease Dicer 2c (AHRD V3.3 *-* A0A164W6M7_SOLLC)	GO:0004525;GO:0006396
Solyc01g013870	10223460	10223696	SL3.0ch01	-	2.1	-1.02	0.943694	0.33133	0.745481	inbetween	+	inbetween	0	0	1	0	gene:Solyc01g013870.1	237	LOW QUALITY:Hcr9-OR3A (AHRD V3.3 *-* Q4VSU2_SOLPI)
Solyc01g013880	10223870	10224574	SL3.0ch01	-	0	-1.18	0	1	1	non-DEG	+	non-DEG	0	0	0	0	gene:Solyc01g013880.1	390	LOW QUALITY:Leucine-rich repeat receptor-like protein kinase family protein (AHRD V3.3 *-* AT4G08850.1)
Solyc01g013885	10235186	10243269	SL3.0ch01	+	-6.31	0.5	15.6955	7.4399e-05	0.00186722	DEG	-	-DEG	13	3	0	0	gene:Solyc01g013885.1	1230	LOW QUALITY:Aldehyde dehydrogenase (AHRD V3.3 *-* K4ATY6_SOLLC)
Solyc01g013890	10285862	10288804	SL3.0ch01	+	0.25	1.14	0.06956	0.791979	1	non-DEG	+	non-DEG	11	1	11	10	gene:Solyc01g013890.2	794	Aldehyde dehydrogenase (AHRD V3.3 *-* K4ATY6_SOLLC)	GO:0008152;GO:0016491;GO:0055114
Solyc01g013895	10296885	10297130	SL3.0ch01	+	1.67	0.75	2.97256	0.0846876	0.370035	inbetween	+	inbetween	4	0	9	11	gene:Solyc01g013895.1	246	Aldehyde dehydrogenase (AHRD V3.3 *-* K4ATY6_SOLLC)	GO:0008152;GO:0016491;GO:0055114
Solyc01g013910	10318260	10320146	SL3.0ch01	-	0	-1.18	0	1	1	non-DEG	+	non-DEG	0	0	0	0	gene:Solyc01g013910.1	126	LOW QUALITY:Endoribonuclease Dicer 2b (AHRD V3.3 *-* A0A164W6J8_SOLLC)
Solyc01g013915	10358481	10366997	SL3.0ch01	+	0	-1.18	0	1	1	non-DEG	+	non-DEG	0	0	0	0	gene:Solyc01g013915.1	422	NAD(P)H-quinone oxidoreductase subunit I
Solyc01g013920	10366854	10367693	SL3.0ch01	-	0	-1.18	0	1	1	non-DEG	+	non-DEG	0	0	0	0	gene:Solyc01g013920.1	639	LOW QUALITY:Endoribonuclease Dicer 2a (AHRD V3.3 *-* A0A159UTQ7_SOLLC)
Solyc01g013930	10368957	10369154	SL3.0ch01	+	0	-1.18	0	1	1	non-DEG	+	non-DEG	0	0	0	0	gene:Solyc01g013930.1	198	LOW QUALITY:Endoribonuclease dicer-like protein (AHRD V3.3 *-* A0A072VJ60_MEDTR)
Solyc01g013940	10401687	10402544	SL3.0ch01	-	0	-1.18	0	1	1	non-DEG	+	non-DEG	0	0	0	0	gene:Solyc01g013940.1	282	LOW QUALITY:Dicer-like protein (AHRD V3.3 *-* F8QQQ1_NICAT)
Solyc01g013950	10436452	10437545	SL3.0ch01	-	0	-1.18	0	1	1	non-DEG	+	non-DEG	0	0	0	0	gene:Solyc01g013950.1	513	LOW QUALITY:Endoribonuclease dicer-like protein (AHRD V3.3 *-* A0A072VJ60_MEDTR)	GO:0004525;GO:0006396
Solyc01g013960	10502223	10503204	SL3.0ch01	-	0	-1.18	0	1	1	non-DEG	+	non-DEG	0	0	0	0	gene:Solyc01g013960.2	581	LOW QUALITY:Leucine-rich repeat protein kinase family protein (AHRD V3.3 --* AT1G51860.2)
Solyc01g013980	10652391	10652602	SL3.0ch01	+	0	-1.18	0	1	1	non-DEG	+	non-DEG	0	0	0	0	gene:Solyc01g013980.1	129	LOW QUALITY:Vacuolar sorting-associated protein 33-like protein (AHRD V3.3 *-* A0A0B0PTP0_GOSAR)
Solyc01g013990	10719358	10720289	SL3.0ch01	+	0	-1.18	0	1	1	non-DEG	+	non-DEG	0	0	0	0	gene:Solyc01g013990.1	111	LOW QUALITY:LRR and NB-ARC domains-containing disease resistance protein (AHRD V3.3 --* AT1G58602.2)
Solyc01g013995	10739462	10740686	SL3.0ch01	+	0	-1.18	0	1	1	non-DEG	+	non-DEG	0	0	0	0	gene:Solyc01g013995.1	787	B3 domain-containing protein family (AHRD V3.3 *** A0A151S4J0_CAJCA)
Solyc01g014010	10877002	10877277	SL3.0ch01	+	0	-1.18	0	1	1	non-DEG	+	non-DEG	0	0	0	0	gene:Solyc01g014010.1	276	Disease resistance protein (TIR-NBS-LRR class) (AHRD V3.3 --* AT5G45050.4)
Solyc01g014020	10990916	10992293	SL3.0ch01	-	0	-1.18	0	1	1	non-DEG	+	non-DEG	0	0	0	0	gene:Solyc01g014020.1	633	Leucine-rich repeat receptor-like protein kinase family protein (AHRD V3.3 *-* AT3G24240.1)
Solyc01g014050	11040459	11040787	SL3.0ch01	-	0	-1.18	0	1	1	non-DEG	+	non-DEG	0	0	0	0	gene:Solyc01g014050.1	249	LOW QUALITY:Transposon protein
Solyc01g014060	11080637	11083011	SL3.0ch01	-	0	-1.18	0	1	1	non-DEG	+	non-DEG	0	0	0	0	gene:Solyc01g014060.2	429	Blue copper protein (AHRD V3.3 *** N1R4L1_AEGTA)	GO:0009055
Solyc01g014065	11083709	11085844	SL3.0ch01	+	0	-1.18	0	1	1	non-DEG	+	non-DEG	0	0	0	0	gene:Solyc01g014065.1	495	Blue copper protein (AHRD V3.3 *** BCP_PEA)	GO:0009055
Solyc01g014070	11088428	11089333	SL3.0ch01	-	0	-1.18	0	1	1	non-DEG	+	non-DEG	0	0	0	0	gene:Solyc01g014070.1	564	Blue copper protein (AHRD V3.3 *** N1R4L1_AEGTA)	GO:0009055
Solyc01g014075	11130579	11163804	SL3.0ch01	-	2.09	-1.02	0.940618	0.332119	0.745481	inbetween	+	inbetween	0	0	0	1	gene:Solyc01g014075.1	882	TATA BOX ASSOCIATED FACTOR II 59 (AHRD V3.3 --* AT1G04950.3)
Solyc01g014090	11215849	11216850	SL3.0ch01	+	0	-1.18	0	1	1	non-DEG	+	non-DEG	0	0	0	0	gene:Solyc01g014090.1	438	Synaptotagmin-5 (AHRD V3.3 *-* A0A199VMX5_ANACO)	GO:0005515
Solyc01g014095	11399088	11403629	SL3.0ch01	+	2.1	-1.02	0.943694	0.33133	0.745481	inbetween	+	inbetween	0	0	1	0	gene:Solyc01g014095.1	582	Anthranilate synthase alpha subunit 2
Solyc01g014100	11514845	11515928	SL3.0ch01	+	0	-1.18	0	1	1	non-DEG	+	non-DEG	0	0	0	0	gene:Solyc01g014100.3	817	CLE protein 1
Solyc01g014103	11581693	11583368	SL3.0ch01	-	-1.43	5.35	10.7924	0.00101918	0.0152847	DEG	-	-DEG	219	193	134	109	gene:Solyc01g014103.1	1428	DNA double-strand break repair rad50 ATPase (AHRD V3.3 *** A0A061GZ54_THECC)
Solyc01g014107	11583443	11585431	SL3.0ch01	-	-1.43	2.55	2.37555	0.123248	0.463158	inbetween	-	inbetween	52	9	7	26	gene:Solyc01g014107.1	766	DNA double-strand break repair rad50 ATPase (AHRD V3.3 *-* A0A061GZ54_THECC)
Solyc01g014130	11611251	11611758	SL3.0ch01	+	0	-1.18	0	1	1	non-DEG	+	non-DEG	0	0	0	0	gene:Solyc01g014130.1	342	Leucine-rich repeat receptor-like protein kinase family protein (AHRD V3.3 *-* AT4G08850.2)
Solyc01g014140	11629710	11630282	SL3.0ch01	+	-2.49	3.01	17.4775	2.90734e-05	0.000847513	DEG	-	-DEG	46	46	16	10	gene:Solyc01g014140.3	494	Hcr9-OR3A (AHRD V3.3 *-* Q4VSU2_SOLPI)
Solyc01g014143	11647827	11652804	SL3.0ch01	+	-4.33	2.08	22.5921	2.0031e-06	8.77962e-05	DEG	-	-DEG	20	32	1	3	gene:Solyc01g014143.1	1106	Leucine-rich repeat receptor-like protein kinase family protein (AHRD V3.3 *-* AT4G08850.1)
Solyc01g014150	11651378	11652534	SL3.0ch01	+	0.26	-0.72	0.0257618	0.872483	1	non-DEG	+	non-DEG	0	1	0	2	gene:Solyc01g014150.1	660	Leucine-rich repeat receptor-like protein kinase family protein (AHRD V3.3 *-* AT4G08850.1)
Solyc01g014147	11679274	11681501	SL3.0ch01	+	4.56	-0.32	3.88942	0.0485911	0.261299	inbetween	+	inbetween	0	0	0	7	gene:Solyc01g014147.1	675	Leucine-rich repeat receptor-like protein kinase family protein (AHRD V3.3 *-* AT4G08850.2)
Solyc01g014170	11681555	11681725	SL3.0ch01	+	3.81	-0.62	3.37249	0.0662934	0.314452	inbetween	+	inbetween	0	0	1	3	gene:Solyc01g014170.1	171	LOW QUALITY:Hcr9-OR3A (AHRD V3.3 *-* Q4VSU2_SOLPI)
Solyc01g014180	11696897	11697872	SL3.0ch01	-	1.17	6.63	6.07249	0.0137304	0.110064	inbetween	+	inbetween	205	212	872	634	gene:Solyc01g014180.3	976	A20/AN1 zinc finger protein
Solyc01g014185	11757391	11757771	SL3.0ch01	+	0	-1.18	0	1	1	non-DEG	+	non-DEG	0	0	0	0	gene:Solyc01g014185.1	381	LOW QUALITY:BED zinc finger	GO:0003676
Solyc01g014210	11781789	11783191	SL3.0ch01	+	-2.6	-1	1.77335	0.182968	0.543925	inbetween	-	inbetween	1	0	0	0	gene:Solyc01g014210.1	894	ADP
Solyc01g014220	11797805	11798883	SL3.0ch01	+	0	-1.18	0	1	1	non-DEG	+	non-DEG	0	0	0	0	gene:Solyc01g014220.2	399	strawberry notch protein (DUF616) (AHRD V3.3 *-* AT1G28240.1)
Solyc01g014225	11799368	11801082	SL3.0ch01	+	0	-1.18	0	1	1	non-DEG	+	non-DEG	0	0	0	0	gene:Solyc01g014225.1	454	DUF616 family protein (AHRD V3.3 *-* G7IPT3_MEDTR)
Solyc01g014230	11820216	11831053	SL3.0ch01	-	0.42	5.17	0.972362	0.324092	0.745481	inbetween	+	inbetween	116	97	242	209	gene:Solyc01g014230.3	3196	U-box domain-containing protein 4 (AHRD V3.3 *** W9QMI4_9ROSA)
Solyc01g014240	11855059	11855307	SL3.0ch01	+	0	-1.18	0	1	1	non-DEG	+	non-DEG	0	0	0	0	gene:Solyc01g014240.1	249	LOW QUALITY:Disease resistance protein (TIR-NBS-LRR class)
Solyc01g014245	11866760	11869056	SL3.0ch01	+	-4.91	-0.4	5.63576	0.0175977	0.131252	inbetween	-	inbetween	0	5	0	0	gene:Solyc01g014245.1	390	Protein kinase superfamily protein (AHRD V3.3 --* AT5G01850.2)
Solyc01g014250	11867562	11868125	SL3.0ch01	+	-2.65	-0.33	4.02166	0.0449194	0.247143	inbetween	-	inbetween	3	2	0	1	gene:Solyc01g014250.2	564	LOW QUALITY:Sec23/Sec24 protein transport family protein (AHRD V3.3 --* AT3G23660.2)
Solyc01g014260	11873961	11874173	SL3.0ch01	+	0	-1.18	0	1	1	non-DEG	+	non-DEG	0	0	0	0	gene:Solyc01g014260.1	141	LOW QUALITY:Polynucleotidyl transferase
Solyc01g014270	11890253	11895048	SL3.0ch01	+	-2.69	2.81	17.3212	3.15654e-05	0.000904672	DEG	-	-DEG	39	42	13	7	gene:Solyc01g014270.3	1017	LETM1-like protein (AHRD V3.3 --* AT3G11560.4)
Solyc01g014300	11949933	11950544	SL3.0ch01	-	0	-1.18	0	1	1	non-DEG	+	non-DEG	0	0	0	0	gene:Solyc01g014300.1	411	Leucine-rich repeat receptor-like protein kinase family protein (AHRD V3.3 --* AT3G24240.1)
Solyc01g014310	11962254	11962727	SL3.0ch01	-	3.44	-0.74	2.632	0.10473	0.419145	inbetween	+	inbetween	0	0	3	0	gene:Solyc01g014310.1	474	Leucine-rich repeat receptor-like protein kinase family protein (AHRD V3.3 *-* AT4G08850.2)
Solyc01g014320	11980677	11981884	SL3.0ch01	+	-7.19	1.17	30.3697	3.57062e-08	2.67744e-06	DEG	-	-DEG	15	13	0	0	gene:Solyc01g014320.3	999	S-adenosyl-L-methionine-dependent methyltransferases superfamily protein	GO:0008168
Solyc01g014350	12065534	12065888	SL3.0ch01	+	0	-1.18	0	1	1	non-DEG	+	non-DEG	0	0	0	0	gene:Solyc01g014350.1	249	LOW QUALITY:Casein kinase I (AHRD V3.3 *-* A0A0B0PHS7_GOSAR)
Solyc01g014360	12156291	12157214	SL3.0ch01	-	0	-1.18	0	1	1	non-DEG	+	non-DEG	0	0	0	0	gene:Solyc01g014360.1	228	LOW QUALITY:4-hydroxy-4-methyl-2-oxoglutarate aldolase (AHRD V3.3 *-* K4BNY4_SOLLC)
Solyc01g014370	12494345	12495362	SL3.0ch01	-	3.44	-0.74	2.6254	0.105166	0.419145	inbetween	+	inbetween	0	0	2	1	gene:Solyc01g014370.1	402	Calcium-dependent lipid-binding (CaLB domain) family protein (AHRD V3.3 *-* AT1G05500.2)	GO:0005515
Solyc01g014375	12643690	12645746	SL3.0ch01	-	-1.5	4.16	9.79714	0.00174783	0.0235024	DEG	-	-DEG	87	92	48	54	gene:Solyc01g014375.1	863	DNA double-strand break repair rad50 ATPase (AHRD V3.3 *** A0A061GZ54_THECC)
Solyc01g014390	12869979	12873980	SL3.0ch01	+	-5.33	-0.18	8.39226	0.00376822	0.0422645	DEG	-	-DEG	1	6	0	0	gene:Solyc01g014390.3	1569	DNA-directed RNA polymerase subunit beta'' (AHRD V3.3 --* RPOC2_CRYJA)
Solyc01g014393	12961210	12961959	SL3.0ch01	-	0	-1.18	0	1	1	non-DEG	+	non-DEG	0	0	0	0	gene:Solyc01g014393.1	537	Reverse transcriptase (AHRD V3.3 *-* Q8W452_BRANA)
Solyc01g014397	13017669	13017904	SL3.0ch01	-	0	-1.18	0	1	1	non-DEG	+	non-DEG	0	0	0	0	gene:Solyc01g014397.1	219	BTB/POZ domain-containing protein (AHRD V3.3 --* AT2G30600.6)
Solyc01g014400	13182772	13184703	SL3.0ch01	+	0	-1.18	0	1	1	non-DEG	+	non-DEG	0	0	0	0	gene:Solyc01g014400.1	738	LOW QUALITY:Endoribonuclease Dicer 2a (AHRD V3.3 *-* A0A159UTQ7_SOLLC)
Solyc01g014410	13449095	13449334	SL3.0ch01	+	0	-1.18	0	1	1	non-DEG	+	non-DEG	0	0	0	0	gene:Solyc01g014410.1	240	LOW QUALITY:Dicer-like protein 2 (AHRD V3.3 *-* F8SXT7_NICAT)	GO:0004525;GO:0006396
Solyc01g014420	13467376	13468416	SL3.0ch01	+	0	-1.18	0	1	1	non-DEG	+	non-DEG	0	0	0	0	gene:Solyc01g014420.1	438	LOW QUALITY:Endoribonuclease dicer-like protein (AHRD V3.3 *-* A0A072TSQ0_MEDTR)	GO:0004525;GO:0006396
Solyc01g014430	13489180	13489561	SL3.0ch01	+	0	-1.18	0	1	1	non-DEG	+	non-DEG	0	0	0	0	gene:Solyc01g014430.1	270	LOW QUALITY:Endoribonuclease Dicer 2c (AHRD V3.3 *-* A0A164W6M7_SOLLC)	GO:0004525;GO:0006396
Solyc01g014440	13516436	13517467	SL3.0ch01	+	0	-1.18	0	1	1	non-DEG	+	non-DEG	0	0	0	0	gene:Solyc01g014440.1	585	LOW QUALITY:Endoribonuclease dicer-like protein (AHRD V3.3 *-* A0A072VJ60_MEDTR)
Solyc01g014450	13580825	13581449	SL3.0ch01	-	0	-1.18	0	1	1	non-DEG	+	non-DEG	0	0	0	0	gene:Solyc01g014450.1	513	LOW QUALITY:Endoribonuclease Dicer 2a (AHRD V3.3 *-* A0A159UTQ7_SOLLC)	GO:0004525;GO:0006396
Solyc01g014460	13857411	13858627	SL3.0ch01	-	0	-1.18	0	1	1	non-DEG	+	non-DEG	0	0	0	0	gene:Solyc01g014460.1	510	LOW QUALITY:Endoribonuclease dicer-like protein (AHRD V3.3 *-* A0A072TSQ0_MEDTR)	GO:0004525;GO:0006396
Solyc01g014470	13883756	13884187	SL3.0ch01	-	0.27	0.25	0.0566705	0.811838	1	non-DEG	+	non-DEG	5	0	4	5	gene:Solyc01g014470.1	432	LOW QUALITY:RHO guanyl-nucleotide exchange factor 2 (AHRD V3.3 --* AT1G01700.4)
Solyc01g014480	13892275	13895626	SL3.0ch01	-	-0.29	4.62	0.411081	0.521421	0.962916	non-DEG	-	non-DEG	121	70	103	140	gene:Solyc01g014480.3	2755	ETHYLENE INSENSITIVE 3-like 3 protein (AHRD V3.3 *** W9RBN4_9ROSA)
Solyc01g014490	13909500	13922467	SL3.0ch01	-	0.12	4.5	0.0454506	0.831178	1	non-DEG	+	non-DEG	53	89	149	107	gene:Solyc01g014490.3	1508	DNA topoisomerase 6 subunit B (AHRD V3.3 *** K4AU86_SOLLC)	GO:0003677;GO:0003918;GO:0005524;GO:0006265
Solyc01g014495	13922481	13925855	SL3.0ch01	-	0.64	4.34	1.72135	0.18952	0.555415	inbetween	+	inbetween	55	52	104	163	gene:Solyc01g014495.1	1212	DNA topoisomerase 6 subunit B (AHRD V3.3 *-* K4AU86_SOLLC)	GO:0003677;GO:0003918;GO:0005524;GO:0006265
Solyc01g014510	13949911	13950786	SL3.0ch01	+	0	-1.18	0	1	1	non-DEG	+	non-DEG	0	0	0	0	gene:Solyc01g014510.1	876	Serine/threonine-protein kinase (AHRD V3.3 *-* M1DYE5_SOLTU)
Solyc01g014520	13960601	13961887	SL3.0ch01	+	0	-1.18	0	1	1	non-DEG	+	non-DEG	0	0	0	0	gene:Solyc01g014520.1	1287	Serine/threonine-protein kinase (AHRD V3.3 *** M1DYE5_SOLTU)	GO:0004672;GO:0005524;GO:0006468
Solyc01g014530	13962390	13963682	SL3.0ch01	-	4.76	-0.23	6.70196	0.00963068	0.0851207	inbetween	+	inbetween	0	0	4	4	gene:Solyc01g014530.2	986	LOW QUALITY:Serine/threonine-protein kinase (AHRD V3.3 *-* K7N5H4_SOYBN)
Solyc01g014534	14020918	14021817	SL3.0ch01	+	0	-1.18	0	1	1	non-DEG	+	non-DEG	0	0	0	0	gene:Solyc01g014534.1	651	Physalis organ size 1 (AHRD V3.3 *** A0A097F7F7_9SOLA)
Solyc01g014535	14025524	14025850	SL3.0ch01	+	0	-1.18	0	1	1	non-DEG	+	non-DEG	0	0	0	0	gene:Solyc01g014535.1	306	Physalis organ size 1 (AHRD V3.3 *-* A0A097F7I9_9SOLA)
Solyc01g014536	14025875	14026116	SL3.0ch01	+	0	-1.18	0	1	1	non-DEG	+	non-DEG	0	0	0	0	gene:Solyc01g014536.1	219	Ethylene-responsive transcription factor (AHRD V3.3 --* W9R6V3_9ROSA)	GO:0003700;GO:0006355
Solyc01g014537	14098400	14099513	SL3.0ch01	+	2.1	-1.02	0.943694	0.33133	0.745481	inbetween	+	inbetween	0	0	1	0	gene:Solyc01g014537.1	654	Ethylene-responsive transcription factor
Solyc01g150000	14179442	14179942	SL3.0ch01	+	0	-1.18	0	1	1	non-DEG	+	non-DEG	0	0	0	0	gene:Solyc01g150000.2	483	Ethylene-responsive transcription factor
Solyc01g150003	14185392	14185835	SL3.0ch01	+	0	-1.18	0	1	1	non-DEG	+	non-DEG	0	0	0	0	gene:Solyc01g150003.1	312	Ethylene-responsive transcription factor	GO:0003700;GO:0006355
Solyc01g150007	14261213	14261922	SL3.0ch01	+	0	-1.18	0	1	1	non-DEG	+	non-DEG	0	0	0	0	gene:Solyc01g150007.1	444	Serine/threonine-protein kinase (AHRD V3.3 *-* M1DYE5_SOLTU)
Solyc01g014540	14261950	14262285	SL3.0ch01	+	0	-1.18	0	1	1	non-DEG	+	non-DEG	0	0	0	0	gene:Solyc01g014540.2	330	Serine/threonine-protein kinase (AHRD V3.3 *-* M1DYE5_SOLTU)
Solyc01g014550	14268562	14269922	SL3.0ch01	+	0	-1.18	0	1	1	non-DEG	+	non-DEG	0	0	0	0	gene:Solyc01g014550.2	1326	Serine/threonine-protein kinase (AHRD V3.3 *** M1DYE5_SOLTU)	GO:0004672;GO:0005524;GO:0006468
Solyc01g014560	14270127	14271435	SL3.0ch01	-	6.32	0.72	13.4388	0.000246477	0.00495558	DEG	+	+DEG	0	0	17	7	gene:Solyc01g014560.3	1104	Serine/threonine-protein kinase (AHRD V3.3 *** K4ASL8_SOLLC)
Solyc01g014561	14319593	14320133	SL3.0ch01	+	0	-1.18	0	1	1	non-DEG	+	non-DEG	0	0	0	0	gene:Solyc01g014561.1	327	Physalis organ size 1 (AHRD V3.3 *-* A0A097F7B2_9SOLA)
Solyc01g014562	14323657	14324049	SL3.0ch01	+	0	-1.18	0	1	1	non-DEG	+	non-DEG	0	0	0	0	gene:Solyc01g014562.1	393	Ethylene-responsive transcription factor	GO:0003700
Solyc01g014564	14358993	14359283	SL3.0ch01	+	0	-1.18	0	1	1	non-DEG	+	non-DEG	0	0	0	0	gene:Solyc01g014564.1	186	Ethylene-responsive transcription factor	GO:0003700;GO:0006355
Solyc01g014566	14366902	14367168	SL3.0ch01	+	0	-1.18	0	1	1	non-DEG	+	non-DEG	0	0	0	0	gene:Solyc01g014566.1	267	Ethylene-responsive transcription factor	GO:0003700;GO:0006355
Solyc01g014568	14371495	14372394	SL3.0ch01	+	2.1	-1.02	0.943694	0.33133	0.745481	inbetween	+	inbetween	0	0	1	0	gene:Solyc01g014568.1	726	Physalis organ size 1 (AHRD V3.3 *-* A0A097F792_9SOLA)
Solyc01g014620	14374634	14375008	SL3.0ch01	-	-0.32	1.96	0.0848063	0.770887	1	non-DEG	-	non-DEG	29	1	15	19	gene:Solyc01g014620.1	375	P-loop containing nucleoside triphosphate hydrolases superfamily protein (AHRD V3.3 --* AT2G41670.1)
Solyc01g014623	14380084	14380604	SL3.0ch01	+	0	-1.18	0	1	1	non-DEG	+	non-DEG	0	0	0	0	gene:Solyc01g014623.1	306	Ethylene-responsive transcription factor	GO:0003700;GO:0006355
Solyc01g014640	14408439	14408795	SL3.0ch01	+	0	-1.18	0	1	1	non-DEG	+	non-DEG	0	0	0	0	gene:Solyc01g014640.1	357	Serine/threonine-protein kinase (AHRD V3.3 *-* M1DYE5_SOLTU)
Solyc01g014643	14408829	14414626	SL3.0ch01	+	0	-1.18	0	1	1	non-DEG	+	non-DEG	0	0	0	0	gene:Solyc01g014643.1	318	Serine/threonine-protein kinase (AHRD V3.3 --* M1DYE5_SOLTU)
Solyc01g014647	14414648	14414914	SL3.0ch01	+	0	-1.18	0	1	1	non-DEG	+	non-DEG	0	0	0	0	gene:Solyc01g014647.1	216	Serine/threonine-protein kinase (AHRD V3.3 *-* M1CXJ4_SOLTU)
Solyc01g014650	14414984	14415244	SL3.0ch01	+	0	-1.18	0	1	1	non-DEG	+	non-DEG	0	0	0	0	gene:Solyc01g014650.1	261	Serine/threonine-protein kinase (AHRD V3.3 *-* M1DYE5_SOLTU)	GO:0004672;GO:0006468
Solyc01g014655	14415252	14415612	SL3.0ch01	+	0	-1.18	0	1	1	non-DEG	+	non-DEG	0	0	0	0	gene:Solyc01g014655.1	261	Serine/threonine-protein kinase (AHRD V3.3 *-* M1DYE5_SOLTU)
Solyc01g014660	14415982	14416763	SL3.0ch01	-	0	-1.18	0	1	1	non-DEG	+	non-DEG	0	0	0	0	gene:Solyc01g014660.1	669	Serine/threonine-protein kinase (AHRD V3.3 *-* K4ASL8_SOLLC)
Solyc01g014680	14457343	14457522	SL3.0ch01	+	0	-1.18	0	1	1	non-DEG	+	non-DEG	0	0	0	0	gene:Solyc01g014680.1	180	Serine/threonine-protein kinase (AHRD V3.3 *-* M1DYE5_SOLTU)
Solyc01g014690	14458098	14458625	SL3.0ch01	+	0	-1.18	0	1	1	non-DEG	+	non-DEG	0	0	0	0	gene:Solyc01g014690.2	391	Serine/threonine-protein kinase (AHRD V3.3 *-* M1CXJ4_SOLTU)	GO:0004672;GO:0005524;GO:0006468
Solyc01g014700	14458567	14459666	SL3.0ch01	-	-0.55	-0.85	0.0977394	0.754559	1	non-DEG	-	non-DEG	0	1	1	0	gene:Solyc01g014700.2	1100	LOW QUALITY:Serine/threonine-protein kinase (AHRD V3.3 *-* K4ASL8_SOLLC)
Solyc01g014705	14490263	14490784	SL3.0ch01	+	0	-1.18	0	1	1	non-DEG	+	non-DEG	0	0	0	0	gene:Solyc01g014705.1	309	Physalis organ size 1 (AHRD V3.3 *-* A0A097F7A0_9SOLA)
Solyc01g014710	14497476	14497853	SL3.0ch01	+	2.09	-1.02	0.940618	0.332119	0.745481	inbetween	+	inbetween	0	0	0	1	gene:Solyc01g014710.1	249	LOW QUALITY:DUF1677 family protein (DUF1677) (AHRD V3.3 *** AT1G72510.2)
Solyc01g014715	14523164	14524017	SL3.0ch01	+	0	-1.18	0	1	1	non-DEG	+	non-DEG	0	0	0	0	gene:Solyc01g014715.1	294	Ethylene-responsive transcription factor (AHRD V3.3 *-* W9S0J2_9ROSA)	GO:0003700;GO:0006355
Solyc01g014720	14528813	14529501	SL3.0ch01	+	0	-1.18	0	1	1	non-DEG	+	non-DEG	0	0	0	0	gene:Solyc01g014720.2	375	Solanum lycopersicum Cytokinin Response Factor 7	GO:0003700;GO:0006355
Solyc01g014725	14611129	14611971	SL3.0ch01	+	0	-1.18	0	1	1	non-DEG	+	non-DEG	0	0	0	0	gene:Solyc01g014725.1	483	Leucine-rich repeat receptor-like protein kinase family protein (AHRD V3.3 *-* AT2G33170.2)
Solyc01g014730	14715398	14717876	SL3.0ch01	-	5.74	0.33	11.3757	0.000744094	0.0120429	DEG	+	+DEG	0	0	10	6	gene:Solyc01g014730.2	1659	Unknown protein (AHRD V3.3 )
Solyc01g014740	14729642	14729908	SL3.0ch01	+	0	-1.18	0	1	1	non-DEG	+	non-DEG	0	0	0	0	gene:Solyc01g014740.1	267	LOW QUALITY:S-adenosyl-L-methionine-dependent methyltransferases superfamily protein (AHRD V3.3 --* AT5G38100.1)
Solyc01g014760	14939223	14939495	SL3.0ch01	-	0	-1.18	0	1	1	non-DEG	+	non-DEG	0	0	0	0	gene:Solyc01g014760.1	273	LOW QUALITY:AAR2 protein family (AHRD V3.3 --* AT1G66510.4)
Solyc01g014770	14974836	14975357	SL3.0ch01	+	0	-1.18	0	1	1	non-DEG	+	non-DEG	0	0	0	0	gene:Solyc01g014770.1	405	LOW QUALITY:Ethylene receptor homolog (AHRD V3.3 *-* Q9XET9_SOLLC)
Solyc01g014780	15013543	15013791	SL3.0ch01	-	0	-1.18	0	1	1	non-DEG	+	non-DEG	0	0	0	0	gene:Solyc01g014780.1	249	LOW QUALITY:Endoribonuclease dicer-like protein (AHRD V3.3 *-* A0A072VJ60_MEDTR)
Solyc01g014790	15046632	15047018	SL3.0ch01	-	0	-1.18	0	1	1	non-DEG	+	non-DEG	0	0	0	0	gene:Solyc01g014790.2	387	LOW QUALITY:Endoribonuclease dicer-like protein (AHRD V3.3 *-* A0A072VJ60_MEDTR)	GO:0004525;GO:0006396
Solyc01g014800	15050295	15050582	SL3.0ch01	-	0	-1.18	0	1	1	non-DEG	+	non-DEG	0	0	0	0	gene:Solyc01g014800.1	288	LOW QUALITY:Endoribonuclease dicer-like protein (AHRD V3.3 *-* A0A072TSQ0_MEDTR)	GO:0004525;GO:0006396
Solyc01g014820	15399995	15400912	SL3.0ch01	-	0	-1.18	0	1	1	non-DEG	+	non-DEG	0	0	0	0	gene:Solyc01g014820.2	709	LOW QUALITY:Inosine-uridine preferring nucleoside hydrolase (AHRD V3.3 *-* G7IFM3_MEDTR)
Solyc01g014830	15502933	15503442	SL3.0ch01	-	2.91	-0.87	1.80725	0.178839	0.543925	inbetween	+	inbetween	0	0	0	2	gene:Solyc01g014830.1	510	LOW QUALITY:Extensin-like protein Dif10 (AHRD V3.3 *** Q43504_SOLLC)
Solyc01g014840	15504164	15510115	SL3.0ch01	-	2.64	5.33	33.1659	8.46213e-09	7.82008e-07	DEG	+	+DEG	40	36	360	395	gene:Solyc01g014840.3	4350	disease resistance protein (TIR-NBS-LRR class) (AHRD V3.3 *** AT5G17680.2)
Solyc01g014850	15512910	15522229	SL3.0ch01	-	-0.27	4.74	0.341253	0.559107	1	non-DEG	-	non-DEG	113	89	158	107	gene:Solyc01g014850.3	1077	Zinc finger transcription factor 7
Solyc01g014860	15523725	15523898	SL3.0ch01	-	0.26	2.51	0.151802	0.696819	1	non-DEG	+	non-DEG	27	8	36	27	gene:Solyc01g014860.3	174	Unknown protein (AHRD V3.3 )
Solyc01g014910	15745031	15748401	SL3.0ch01	+	-3.51	-0.84	3.41624	0.0645581	0.314452	inbetween	-	inbetween	1	1	0	0	gene:Solyc01g014910.2	1746	basic helix-loop-helix (bHLH) DNA-binding superfamily protein (AHRD V3.3 *** AT1G49770.1)
Solyc01g014920	15907316	15907511	SL3.0ch01	-	0	-1.18	0	1	1	non-DEG	+	non-DEG	0	0	0	0	gene:Solyc01g014920.2	196	LOW QUALITY:Repressor of gene silencing 1 isoform 1 (AHRD V3.3 --* A0A061ETY8_THECC)
Solyc01g014930	15951333	15953049	SL3.0ch01	-	4.36	-0.41	5.02434	0.0249934	0.168418	inbetween	+	inbetween	0	0	2	4	gene:Solyc01g014930.1	1074	LOW QUALITY:Leucine-rich repeat receptor-like protein kinase family protein (AHRD V3.3 *-* AT4G08850.1)
Solyc01g014940	15954529	15955704	SL3.0ch01	-	2.92	-0.87	1.81755	0.177606	0.543925	inbetween	+	inbetween	0	0	2	0	gene:Solyc01g014940.1	960	LOW QUALITY:Leucine-rich repeat receptor-like protein kinase family protein (AHRD V3.3 *-* AT4G08850.2)
Solyc01g014960	16132253	16134861	SL3.0ch01	+	0	-1.18	0	1	1	non-DEG	+	non-DEG	0	0	0	0	gene:Solyc01g014960.1	750	LOW QUALITY:Basic helix-loop-helix transcription factor (AHRD V3.3 *** A0A0H3YC60_SALMI)
Solyc01g014970	16264135	16265500	SL3.0ch01	-	0	-1.18	0	1	1	non-DEG	+	non-DEG	0	0	0	0	gene:Solyc01g014970.1	690	LOW QUALITY:ZF-HD homeobox protein (AHRD V3.3 *-* A0A0B2P2L4_GLYSO)
Solyc01g014980	16482827	16483495	SL3.0ch01	-	3.26	0.5	7.59826	0.00584247	0.0585714	inbetween	+	inbetween	0	1	7	11	gene:Solyc01g014980.3	432	S-adenosyl-L-methionine-dependent methyltransferases superfamily protein (AHRD V3.3 --* AT4G26600.8)
Solyc01g014990	16487704	16487988	SL3.0ch01	-	2.09	-1.02	0.940618	0.332119	0.745481	inbetween	+	inbetween	0	0	0	1	gene:Solyc01g014990.2	285	ferrochelatase 2 (AHRD V3.3 --* AT2G30390.2)
Solyc01g015000	16519351	16523149	SL3.0ch01	+	-0.79	2.62	1.76876	0.183536	0.545152	inbetween	-	inbetween	22	28	23	24	gene:Solyc01g015000.3	923	3-oxoacyl-[acyl-carrier-protein] synthase (AHRD V3.3 *-* A0A0D2UFH3_GOSRA)	GO:0006808;GO:0030234
Solyc01g015010	16524204	16524377	SL3.0ch01	+	0	-1.18	0	1	1	non-DEG	+	non-DEG	0	0	0	0	gene:Solyc01g015010.1	174	LOW QUALITY:Pseudouridine synthase family protein (AHRD V3.3 --* AT1G09800.2)
Solyc01g015020	16536416	16540986	SL3.0ch01	+	-0.51	5.96	1.47045	0.225274	0.623413	inbetween	-	inbetween	309	207	264	305	gene:Solyc01g015020.3	3343	PRLI-interacting factor (AHRD V3.3 *** AT5G19900.5)
Solyc01g015030	16598932	16601492	SL3.0ch01	-	4.77	-0.22	6.02081	0.0141382	0.111608	inbetween	+	inbetween	0	0	6	2	gene:Solyc01g015030.1	435	LOW QUALITY:AP-5 complex subunit zeta-1 (AHRD V3.3 --* AT3G15160.2)
Solyc01g015040	16658490	16658663	SL3.0ch01	+	-5.62	0.01	12.1028	0.000503472	0.00886604	DEG	-	-DEG	3	6	0	0	gene:Solyc01g015040.1	174	LOW QUALITY:BTB/POZ domain-containing protein (AHRD V3.3 --* AT2G30600.5)
Solyc01g015050	16662684	16662968	SL3.0ch01	+	-6.8	0.91	12.3836	0.00043312	0.00786788	DEG	-	-DEG	23	1	0	0	gene:Solyc01g015050.1	285	LOW QUALITY:XH/XS domain-containing protein (AHRD V3.3 --* AT5G59390.5)
Solyc01g015060	16663336	16663799	SL3.0ch01	-	-3.72	0.26	4.19367	0.0405751	0.230656	inbetween	-	inbetween	12	0	0	1	gene:Solyc01g015060.1	369	LOW QUALITY:XH/XS domain-containing protein (AHRD V3.3 *-* AT5G59390.5)	GO:0031047
Solyc01g015070	16669524	16670307	SL3.0ch01	+	-5.44	1.49	27.4251	1.63297e-07	1.01756e-05	DEG	-	-DEG	17	18	0	1	gene:Solyc01g015070.3	608	Lipoxygenase 3
Solyc01g015080	16711704	16715127	SL3.0ch01	-	0	-1.18	0	1	1	non-DEG	+	non-DEG	0	0	0	0	gene:Solyc01g015080.3	2072	Peroxidase (AHRD V3.3 *** K4AUE2_SOLLC)	GO:0004601;GO:0006979;GO:0020037;GO:0055114
Solyc01g015085	16743536	16748811	SL3.0ch01	+	0	-1.18	0	1	1	non-DEG	+	non-DEG	0	0	0	0	gene:Solyc01g015085.1	2910	Ulp1 protease family
Solyc01g015130	16763183	16763557	SL3.0ch01	-	0	-1.18	0	1	1	non-DEG	+	non-DEG	0	0	0	0	gene:Solyc01g015130.1	270	LOW QUALITY:F-box family protein (AHRD V3.3 *-* B9I4C3_POPTR)
Solyc01g015140	16876810	16877128	SL3.0ch01	-	-0.59	-0.59	0.16344	0.686009	1	non-DEG	-	non-DEG	1	1	1	1	gene:Solyc01g015140.1	264	LOW QUALITY:cytochrome b (AHRD V3.3 *-* AT2G07727.1)	GO:0016020;GO:0022904
Solyc01g015170	17320267	17320419	SL3.0ch01	-	0	-1.18	0	1	1	non-DEG	+	non-DEG	0	0	0	0	gene:Solyc01g015170.1	153	LOW QUALITY:Unknown protein (AHRD V3.3 )
Solyc01g015180	17385536	17385760	SL3.0ch01	-	0	-1.18	0	1	1	non-DEG	+	non-DEG	0	0	0	0	gene:Solyc01g015180.1	225	LOW QUALITY:F-box family protein (AHRD V3.3 --* B9ID45_POPTR)
Solyc01g015210	17829381	17830708	SL3.0ch01	+	0	-1.18	0	1	1	non-DEG	+	non-DEG	0	0	0	0	gene:Solyc01g015210.1	855	LOW QUALITY:B3 domain-containing protein family (AHRD V3.3 *-* A0A151RF19_CAJCA)
Solyc01g015230	17940548	17940655	SL3.0ch01	-	0	-1.18	0	1	1	non-DEG	+	non-DEG	0	0	0	0	gene:Solyc01g015230.2	108	LOW QUALITY:Unknown protein (AHRD V3.3 )
Solyc01g015240	17963497	17963820	SL3.0ch01	+	0	-1.18	0	1	1	non-DEG	+	non-DEG	0	0	0	0	gene:Solyc01g015240.1	324	LOW QUALITY:Ethylene receptor 3 (AHRD V3.3 --* ETR3_ORYSJ)
Solyc01g015250	18153281	18153661	SL3.0ch01	-	7.6	1.72	29.4506	5.73604e-08	4.06437e-06	DEG	+	+DEG	0	0	26	33	gene:Solyc01g015250.1	381	LOW QUALITY:Disease resistance protein (TIR-NBS-LRR class) family (AHRD V3.3 --* AT5G41750.2)
Solyc01g015280	18300121	18300270	SL3.0ch01	+	0	-1.18	0	1	1	non-DEG	+	non-DEG	0	0	0	0	gene:Solyc01g015280.1	150	LOW QUALITY:60S acidic ribosomal protein family (AHRD V3.3 --* AT5G40040.1)
Solyc01g015290	18338642	18339022	SL3.0ch01	+	0	-1.18	0	1	1	non-DEG	+	non-DEG	0	0	0	0	gene:Solyc01g015290.1	381	LOW QUALITY:cold shock domain protein 1 (AHRD V3.3 --* AT4G36020.2)
Solyc01g015285	18447773	18449626	SL3.0ch01	-	-2.43	1.25	6.56495	0.0104007	0.0903377	inbetween	-	inbetween	10	14	6	1	gene:Solyc01g015285.1	336	Phytoene synthase 1
Solyc01g016300	18620921	18622146	SL3.0ch01	-	2.29	-0.05	3.21654	0.0728976	0.332153	inbetween	+	inbetween	0	1	4	5	gene:Solyc01g016300.1	351	LOW QUALITY:Maturase K (AHRD V3.3 --* MATK_AVIMR)
Solyc04g015550	18748610	18748966	SL3.0ch01	+	2.91	-0.87	1.80725	0.178839	0.543925	inbetween	+	inbetween	0	0	0	2	gene:Solyc04g015550.2	357	LOW QUALITY:Unknown protein (AHRD V3.3 )
Solyc01g016350	18967420	18968313	SL3.0ch01	+	0	-1.18	0	1	1	non-DEG	+	non-DEG	0	0	0	0	gene:Solyc01g016350.1	243	LOW QUALITY:basic helix-loop-helix (bHLH) DNA-binding superfamily protein (AHRD V3.3 --* AT3G61950.3)
Solyc01g016360	19002921	19004683	SL3.0ch01	-	4.78	2.32	26.0082	3.39964e-07	1.93013e-05	DEG	+	+DEG	2	0	56	37	gene:Solyc01g016360.2	1325	Leucine-rich repeat receptor-like protein kinase family protein (AHRD V3.3 --* AT3G24240.1)
Solyc01g016370	19004802	19006694	SL3.0ch01	-	0.66	0.64	0.422428	0.515728	0.955879	non-DEG	+	non-DEG	4	2	3	12	gene:Solyc01g016370.2	957	Leucine-rich repeat receptor-like protein kinase family protein (AHRD V3.3 *-* AT4G08850.2)
Solyc01g016380	19401839	19403384	SL3.0ch01	-	-3.51	-0.84	3.41624	0.0645581	0.314452	inbetween	-	inbetween	1	1	0	0	gene:Solyc01g016380.3	774	Protein trichome birefringence (AHRD V3.3 *-* A0A199UZS9_ANACO)
Solyc01g016390	19403447	19405851	SL3.0ch01	-	0	-1.18	0	1	1	non-DEG	+	non-DEG	0	0	0	0	gene:Solyc01g016390.3	1425	Protein trichome birefringence (AHRD V3.3 *-* TBR_ARATH)
Solyc01g016400	19413760	19415777	SL3.0ch01	-	-2.65	-0.99	1.81643	0.177739	0.543925	inbetween	-	inbetween	0	1	0	0	gene:Solyc01g016400.1	243	LOW QUALITY:aluminum activated malate transporter family protein (AHRD V3.3 --* AT1G18420.2)
Solyc01g016410	19416250	19418172	SL3.0ch01	-	0.53	2.46	0.884106	0.347079	0.766834	inbetween	+	inbetween	17	12	33	33	gene:Solyc01g016410.3	1371	RING/U-box superfamily protein (AHRD V3.3 *-* AT5G08139.1)
Solyc01g016413	19555249	19561276	SL3.0ch01	+	-0.87	0.09	0.791018	0.373793	0.799515	inbetween	-	inbetween	4	2	2	3	gene:Solyc01g016413.1	810	LOW QUALITY:TCP family transcription factor (AHRD V3.3 *-* F1T102_9ERIC)
Solyc01g016430	19655788	19656129	SL3.0ch01	+	0	-1.18	0	1	1	non-DEG	+	non-DEG	0	0	0	0	gene:Solyc01g016430.1	342	titan9 (AHRD V3.3 --* AT3G20070.4)
Solyc01g016435	19659965	19665105	SL3.0ch01	-	0	-1.18	0	1	1	non-DEG	+	non-DEG	0	0	0	0	gene:Solyc01g016435.1	330	LOW QUALITY:DUF1677 family protein (DUF1677) (AHRD V3.3 *-* AT1G72510.2)
Solyc01g016450	19725009	19725215	SL3.0ch01	-	0	-1.18	0	1	1	non-DEG	+	non-DEG	0	0	0	0	gene:Solyc01g016450.1	207	LOW QUALITY:cysteine/histidine-rich C1 domain protein (AHRD V3.3 --* AT1G60787.4)
Solyc01g016455	19929871	19933831	SL3.0ch01	-	-8.16	2.03	38.9426	4.36443e-10	6.00412e-08	DEG	-	-DEG	22	31	0	0	gene:Solyc01g016455.1	1040	Ubiquitin carboxyl-terminal hydrolase-related protein (AHRD V3.3 --* AT3G47890.2)
Solyc01g016460	19930417	19931727	SL3.0ch01	-	-5.52	-0.03	11.7999	0.000592352	0.0100413	DEG	-	-DEG	7	2	0	0	gene:Solyc01g016460.3	283	Phototropic-responsive NPH3 family protein (AHRD V3.3 --* AT1G67900.6)
Solyc01g016470	20052680	20053774	SL3.0ch01	-	0.93	4.35	3.41369	0.0646578	0.314452	inbetween	+	inbetween	71	29	154	135	gene:Solyc01g016470.3	822	60S acidic ribosomal protein P1 (AHRD V3.3 *** B9IDH5_POPTR)	GO:0003735;GO:0005622;GO:0005840;GO:0006414
Solyc01g016475	20101940	20102503	SL3.0ch01	+	0	-1.18	0	1	1	non-DEG	+	non-DEG	0	0	0	0	gene:Solyc01g016475.1	474	LOW QUALITY:Acetamidase/Formamidase family protein (AHRD V3.3 --* AT4G37550.5)
Solyc01g016540	20367493	20374812	SL3.0ch01	+	-2.6	-1	1.77335	0.182968	0.543925	inbetween	-	inbetween	1	0	0	0	gene:Solyc01g016540.2	1602	plant/protein (DUF789) (AHRD V3.3 *** AT1G03610.1)
Solyc01g016520	20370710	20370859	SL3.0ch01	-	-4.63	-0.45	5.8314	0.0157426	0.120316	inbetween	-	inbetween	5	0	0	0	gene:Solyc01g016520.1	150	LOW QUALITY:DNA-directed RNA polymerase subunit beta'' (AHRD V3.3 *-* RPOC2_WHEAT)
Solyc01g016550	20423828	20424155	SL3.0ch01	-	0	-1.18	0	1	1	non-DEG	+	non-DEG	0	0	0	0	gene:Solyc01g016550.1	258	photosystem II reaction center protein H (AHRD V3.3 --* ATCG00710.1)
Solyc01g016580	20500874	20501044	SL3.0ch01	+	0	-1.18	0	1	1	non-DEG	+	non-DEG	0	0	0	0	gene:Solyc01g016580.1	171	LOW QUALITY:UPF0496 protein (AHRD V3.3 *-* A0A061E8F5_THECC)
Solyc01g016590	20523848	20524015	SL3.0ch01	-	0	-1.18	0	1	1	non-DEG	+	non-DEG	0	0	0	0	gene:Solyc01g016590.1	168	LOW QUALITY:transcription factor jumonji (jmjC) domain-containing protein (AHRD V3.3 --* AT1G63490.4)
Solyc01g016600	20525130	20525670	SL3.0ch01	+	0	-1.18	0	1	1	non-DEG	+	non-DEG	0	0	0	0	gene:Solyc01g016600.1	384	LOW QUALITY:UPF0496 protein (AHRD V3.3 *** A0A061E8F5_THECC)
Solyc01g016610	20649552	20649728	SL3.0ch01	+	0	-1.18	0	1	1	non-DEG	+	non-DEG	0	0	0	0	gene:Solyc01g016610.1	177	LOW QUALITY:2-oxoisovalerate dehydrogenase subunit alpha (AHRD V3.3 *-* A0A072V066_MEDTR)
Solyc01g016620	20710832	20711306	SL3.0ch01	+	0	-1.18	0	1	1	non-DEG	+	non-DEG	0	0	0	0	gene:Solyc01g016620.1	348	LOW QUALITY:oxidoreductase/transition metal ion-binding protein (AHRD V3.3 --* AT5G52410.2)
Solyc01g016630	20719569	20720168	SL3.0ch01	+	0	-1.18	0	1	1	non-DEG	+	non-DEG	0	0	0	0	gene:Solyc01g016630.1	474	LOW QUALITY:WAS/WASL-interacting family protein (AHRD V3.3 --* AT1G55160.1)
Solyc01g016633	20750710	20751233	SL3.0ch01	-	0	-1.18	0	1	1	non-DEG	+	non-DEG	0	0	0	0	gene:Solyc01g016633.1	372	2-oxoglutarate (2OG) and Fe(II)-dependent oxygenase superfamily protein (AHRD V3.3 *-* A0A061ENN9_THECC)
Solyc01g016637	20751327	20752213	SL3.0ch01	-	0	-1.18	0	1	1	non-DEG	+	non-DEG	0	0	0	0	gene:Solyc01g016637.1	459	2-oxoglutarate (2OG) and Fe(II)-dependent oxygenase superfamily protein (AHRD V3.3 *-* AT5G43450.2)
Solyc01g016640	20779609	20780575	SL3.0ch01	-	0	-1.18	0	1	1	non-DEG	+	non-DEG	0	0	0	0	gene:Solyc01g016640.2	504	2-oxoglutarate (2OG) and Fe(II)-dependent oxygenase superfamily protein
Solyc01g016645	20780621	20781111	SL3.0ch01	-	0	-1.18	0	1	1	non-DEG	+	non-DEG	0	0	0	0	gene:Solyc01g016645.1	241	2-oxoglutarate (2OG) and Fe(II)-dependent oxygenase superfamily protein (AHRD V3.3 --* AT1G06640.2)
Solyc01g016650	20856949	20857209	SL3.0ch01	-	0	-1.18	0	1	1	non-DEG	+	non-DEG	0	0	0	0	gene:Solyc01g016650.1	261	LOW QUALITY:Malate dehydrogenase
Solyc01g016655	20892728	20897447	SL3.0ch01	+	7.24	1.43	25.3884	4.6873e-07	2.55962e-05	DEG	+	+DEG	0	0	24	22	gene:Solyc01g016655.1	534	Starch synthase
Solyc01g016660	20897447	20897827	SL3.0ch01	+	4.58	-0.32	5.9068	0.0150825	0.116921	inbetween	+	inbetween	0	0	3	4	gene:Solyc01g016660.1	171	LOW QUALITY:Starch synthase
Solyc01g016670	20932038	20932319	SL3.0ch01	-	0	-1.18	0	1	1	non-DEG	+	non-DEG	0	0	0	0	gene:Solyc01g016670.1	282	LOW QUALITY:PDI-like 1-1 (AHRD V3.3 --* AT1G21750.2)
Solyc01g016680	21182566	21183579	SL3.0ch01	+	0	-1.18	0	1	1	non-DEG	+	non-DEG	0	0	0	0	gene:Solyc01g016680.2	693	2-oxoglutarate (2OG) and Fe(II)-dependent oxygenase superfamily protein (AHRD V3.3 *** AT1G06620.2)
Solyc01g016690	21247042	21247329	SL3.0ch01	-	0	-1.18	0	1	1	non-DEG	+	non-DEG	0	0	0	0	gene:Solyc01g016690.1	288	LOW QUALITY:Phox (PX) domain-containing protein (AHRD V3.3 --* AT2G25350.1)
Solyc01g016697	21320935	21330141	SL3.0ch01	-	0	-1.18	0	1	1	non-DEG	+	non-DEG	0	0	0	0	gene:Solyc01g016697.1	1086	WPP domain-interacting protein 1 (AHRD V3.3 --* AT5G11390.1)
Solyc01g016700	21322476	21323192	SL3.0ch01	-	0	-1.18	0	1	1	non-DEG	+	non-DEG	0	0	0	0	gene:Solyc01g016700.3	459	DNA polymerase epsilon catalytic subunit (AHRD V3.3 --* AT2G27120.2)
Solyc01g016720	21668049	21668327	SL3.0ch01	-	-4.41	-0.56	6.14174	0.0132027	0.106816	inbetween	-	inbetween	3	1	0	0	gene:Solyc01g016720.2	279	Disease resistance protein (TIR-NBS-LRR class) family (AHRD V3.3 --* AT4G36150.1)
Solyc01g016730	21840182	21840544	SL3.0ch01	-	0	-1.18	0	1	1	non-DEG	+	non-DEG	0	0	0	0	gene:Solyc01g016730.1	90	LOW QUALITY:Cytochrome P450 82A3 (AHRD V3.3 --* C82A3_SOYBN)
Solyc01g016740	21885009	21885371	SL3.0ch01	-	0	-1.18	0	1	1	non-DEG	+	non-DEG	0	0	0	0	gene:Solyc01g016740.1	363	LOW QUALITY:ATP-dependent DNA helicase PIF1 (AHRD V3.3 *-* A0A151RQB0_CAJCA)
Solyc01g016750	21886599	21887084	SL3.0ch01	-	0	-1.18	0	1	1	non-DEG	+	non-DEG	0	0	0	0	gene:Solyc01g016750.1	276	LOW QUALITY:Helicase-like protein (AHRD V3.3 *-* Q9AYF0_ORYSJ)
Solyc01g016760	21945486	21945941	SL3.0ch01	+	0	-1.18	0	1	1	non-DEG	+	non-DEG	0	0	0	0	gene:Solyc01g016760.1	213	LOW QUALITY:F-box/LRR-repeat protein (AHRD V3.3 --* A0A0B2R354_GLYSO)
Solyc01g016770	21978696	21978863	SL3.0ch01	+	-3.51	-0.84	3.41624	0.0645581	0.314452	inbetween	-	inbetween	1	1	0	0	gene:Solyc01g016770.1	168	Transcription factor Myb (AHRD V3.3 *-* Q71KV1_CAPAN)	GO:0003677
Solyc01g016780	21978999	21979190	SL3.0ch01	+	-2.6	-1	1.77335	0.182968	0.543925	inbetween	-	inbetween	1	0	0	0	gene:Solyc01g016780.1	192	LOW QUALITY:Transcription factor Myb (AHRD V3.3 --* Q71KV1_CAPAN)
Solyc01g016790	22131742	22134309	SL3.0ch01	+	0	-1.18	0	1	1	non-DEG	+	non-DEG	0	0	0	0	gene:Solyc01g016790.1	243	LOW QUALITY:O-acetylserine (thiol) lyase (OAS-TL) isoform A2 (AHRD V3.3 --* AT3G22460.2)
Solyc01g016800	22151214	22153123	SL3.0ch01	-	-1.05	-0.24	0.744337	0.388275	0.816005	inbetween	-	inbetween	1	3	1	2	gene:Solyc01g016800.1	603	LOW QUALITY:Chaperone DnaJ-domain superfamily protein
Solyc01g016805	22165191	22168036	SL3.0ch01	+	2.29	-0.05	3.20681	0.0733325	0.333371	inbetween	+	inbetween	0	1	5	4	gene:Solyc01g016805.1	1204	plant/protein (AHRD V3.3 --* AT2G41150.2)
Solyc01g016850	22482987	22483220	SL3.0ch01	-	0	-1.18	0	1	1	non-DEG	+	non-DEG	0	0	0	0	gene:Solyc01g016850.1	234	LOW QUALITY:embryo defective 1303 (AHRD V3.3 --* AT1G56200.2)
Solyc01g016880	22612248	22612559	SL3.0ch01	+	0	-1.18	0	1	1	non-DEG	+	non-DEG	0	0	0	0	gene:Solyc01g016880.1	312	LOW QUALITY:Haloacid dehalogenase-like hydrolase (HAD) superfamily protein (AHRD V3.3 --* AT5G02230.3)
Solyc01g016890	22667081	22667771	SL3.0ch01	+	0	-1.18	0	1	1	non-DEG	+	non-DEG	0	0	0	0	gene:Solyc01g016890.1	183	LOW QUALITY:DNA-directed RNA polymerase subunit beta'' (AHRD V3.3 --* RPOC2_NASOF)
Solyc01g016900	22702037	22702905	SL3.0ch01	+	0	-1.18	0	1	1	non-DEG	+	non-DEG	0	0	0	0	gene:Solyc01g016900.1	252	LOW QUALITY:Vacuolar sorting-associated protein 33-like protein (AHRD V3.3 *-* A0A0B0PTP0_GOSAR)	GO:0006904;GO:0016192
Solyc01g016910	22803940	22804116	SL3.0ch01	+	0	-1.18	0	1	1	non-DEG	+	non-DEG	0	0	0	0	gene:Solyc01g016910.1	177	LOW QUALITY:NAD(P)-binding Rossmann-fold superfamily protein (AHRD V3.3 --* AT1G09490.1)
Solyc01g016940	22902805	22903026	SL3.0ch01	+	0	-1.18	0	1	1	non-DEG	+	non-DEG	0	0	0	0	gene:Solyc01g016940.1	222	LOW QUALITY:DNAse I-like superfamily protein (AHRD V3.3 --* AT3G21530.4)
Solyc01g016960	23095326	23096455	SL3.0ch01	-	0	-1.18	0	1	1	non-DEG	+	non-DEG	0	0	0	0	gene:Solyc01g016960.1	504	LOW QUALITY:NBS-coding resistance gene analog (AHRD V3.3 *** B3V7S0_TOBAC)
Solyc01g016970	23129326	23129712	SL3.0ch01	+	3.44	-0.74	2.6254	0.105166	0.419145	inbetween	+	inbetween	0	0	2	1	gene:Solyc01g016970.1	387	LOW QUALITY:Autophagy protein 5 (AHRD V3.3 --* ATG5_ORYSJ)
Solyc01g016980	23286395	23287111	SL3.0ch01	-	0	-1.18	0	1	1	non-DEG	+	non-DEG	0	0	0	0	gene:Solyc01g016980.1	717	LOW QUALITY:neuroblastoma-amplified sequence protein (AHRD V3.3 --* AT5G24350.3)
Solyc01g016985	23414281	23415659	SL3.0ch01	+	0	-1.18	0	1	1	non-DEG	+	non-DEG	0	0	0	0	gene:Solyc01g016985.1	523	ARID/BRIGHT DNA-binding domain-containing protein (AHRD V3.3 *-* AT1G76510.4)
Solyc01g017020	23423536	23424085	SL3.0ch01	-	0	-1.18	0	1	1	non-DEG	+	non-DEG	0	0	0	0	gene:Solyc01g017020.1	273	LOW QUALITY:calcium/calcium/calmodulin-dependent Serine/Threonine-kinase (AHRD V3.3 --* AT2G47010.3)
Solyc01g017030	23466249	23470556	SL3.0ch01	+	0	-1.18	0	1	1	non-DEG	+	non-DEG	0	0	0	0	gene:Solyc01g017030.1	462	LOW QUALITY:ARID/BRIGHT DNA-binding domain-containing protein (AHRD V3.3 *-* AT1G76510.3)
Solyc01g017040	23705203	23705739	SL3.0ch01	-	0	-1.18	0	1	1	non-DEG	+	non-DEG	0	0	0	0	gene:Solyc01g017040.1	537	LOW QUALITY:Major facilitator superfamily protein (AHRD V3.3 --* AT3G13050.4)
Solyc01g017050	23709811	23710128	SL3.0ch01	+	-3.3	5.37	6.58217	0.0103005	0.0897076	inbetween	-	inbetween	583	13	54	29	gene:Solyc01g017050.1	318	LOW QUALITY:ATP synthase subunit alpha
Solyc01g017060	23787832	23788565	SL3.0ch01	-	-0.55	-0.18	0.200281	0.654494	1	non-DEG	-	non-DEG	4	0	2	2	gene:Solyc01g017060.2	681	LOW QUALITY:Protein Ycf2 (AHRD V3.3 *-* YCF2_TOBAC)	GO:0005524;GO:0009507
Solyc01g017070	23788704	23789286	SL3.0ch01	-	0	-1.18	0	1	1	non-DEG	+	non-DEG	0	0	0	0	gene:Solyc01g017070.1	303	LOW QUALITY:Protein Ycf2 (AHRD V3.3 *-* YCF2_SOLLC)
Solyc01g017080	23790420	23791343	SL3.0ch01	-	0	-1.18	0	1	1	non-DEG	+	non-DEG	0	0	0	0	gene:Solyc01g017080.1	735	Ycf15 protein (AHRD V3.3 *-* A0A0C5C0V6_9SOLA)
Solyc01g017083	23791405	23791817	SL3.0ch01	+	-3.99	-0.7	4.75807	0.0291612	0.183911	inbetween	-	inbetween	3	0	0	0	gene:Solyc01g017083.1	307	50S ribosomal protein L20	GO:0003735;GO:0005622;GO:0005840;GO:0006412;GO:0019843
Solyc01g017087	23792044	23792739	SL3.0ch01	-	-1.71	1.64	1.90439	0.167588	0.543925	inbetween	-	inbetween	32	1	4	10	gene:Solyc01g017087.1	264	30S ribosomal protein S18	GO:0003735;GO:0005622;GO:0005840;GO:0006412
Solyc01g017090	23794952	23795619	SL3.0ch01	+	-0.88	2.72	1.01098	0.314669	0.745481	inbetween	-	inbetween	56	6	22	26	gene:Solyc01g017090.2	668	NADH dehydrogenase subunit (AHRD V3.3 *-* Q8HSD4_9SOLN)
Solyc01g017100	23795707	23796209	SL3.0ch01	+	-2.15	1.63	3.35041	0.0671881	0.314452	inbetween	-	inbetween	33	2	3	8	gene:Solyc01g017100.1	369	NADH dehydrogenase subunit (AHRD V3.3 *-* B7SRI7_9SOLA)
Solyc01g017110	23796405	23798708	SL3.0ch01	+	2.09	-1.02	0.940618	0.332119	0.745481	inbetween	+	inbetween	0	0	0	1	gene:Solyc01g017110.1	1170	NADH dehydrogenase subunit (AHRD V3.3 *-* Q8HSC3_9SOLN)
Solyc01g017120	23799035	23799325	SL3.0ch01	+	-0.51	-0.86	0.0845257	0.771255	1	non-DEG	-	non-DEG	1	0	0	1	gene:Solyc01g017120.1	291	Protein Ycf2 (AHRD V3.3 *-* YCF2_TOBAC)	GO:0005524;GO:0009507
Solyc01g017130	23799397	23799627	SL3.0ch01	+	2.09	-1.02	0.940618	0.332119	0.745481	inbetween	+	inbetween	0	0	0	1	gene:Solyc01g017130.1	231	Protein Ycf2 (AHRD V3.3 *-* YCF2_SOLLC)
Solyc01g017140	23799947	23802058	SL3.0ch01	+	-1.46	0.36	0.989942	0.319757	0.745481	inbetween	-	inbetween	10	0	1	4	gene:Solyc01g017140.1	1014	Protein Ycf2 (AHRD V3.3 *-* YCF2_SOLLC)
Solyc01g017150	23802698	23802862	SL3.0ch01	+	0	-1.18	0	1	1	non-DEG	+	non-DEG	0	0	0	0	gene:Solyc01g017150.1	165	Ycf15 protein (AHRD V3.3 *** A0A0C5C0V6_9SOLA)
Solyc01g017160	23803779	23803934	SL3.0ch01	-	2.09	-1.02	0.940618	0.332119	0.745481	inbetween	+	inbetween	0	0	0	1	gene:Solyc01g017160.1	156	NAD(P)H-quinone oxidoreductase subunit 2
Solyc01g017170	23804164	23805191	SL3.0ch01	-	-2.64	2.92	9.36752	0.00220864	0.0280225	DEG	-	-DEG	83	13	9	13	gene:Solyc01g017170.1	414	NAD(P)H-quinone oxidoreductase subunit 2
Solyc01g017180	23805239	23805879	SL3.0ch01	-	0	-1.18	0	1	1	non-DEG	+	non-DEG	0	0	0	0	gene:Solyc01g017180.2	633	NAD(P)H-quinone oxidoreductase subunit 2
Solyc01g017190	23805646	23806285	SL3.0ch01	-	0	-1.18	0	1	1	non-DEG	+	non-DEG	0	0	0	0	gene:Solyc01g017190.1	324	NAD(P)H-quinone oxidoreductase subunit 2
Solyc01g017183	23806163	23806630	SL3.0ch01	-	-1.37	-0.72	0.746341	0.387637	0.815605	inbetween	-	inbetween	2	0	0	1	gene:Solyc01g017183.1	348	30S ribosomal protein S7	GO:0006412
Solyc01g017185	23806879	23807137	SL3.0ch01	-	0	-1.18	0	1	1	non-DEG	+	non-DEG	0	0	0	0	gene:Solyc01g017185.1	234	Ribosomal protein S12 (AHRD V3.3 *-* A0A0S2GMA2_DENCH)
Solyc01g017187	23807224	23807619	SL3.0ch01	-	-3.72	0.26	4.19367	0.0405751	0.230656	inbetween	-	inbetween	12	0	0	1	gene:Solyc01g017187.1	301	Ribosomal protein S12 (AHRD V3.3 *** A0A0C5G6K8_IPOBA)
Solyc01g017200	23807944	23808390	SL3.0ch01	+	0	-1.18	0	1	1	non-DEG	+	non-DEG	0	0	0	0	gene:Solyc01g017200.2	330	Acetyl-coenzyme A carboxylase carboxyl transferase subunit beta
Solyc01g017210	23809749	23809922	SL3.0ch01	-	-0.51	-0.86	0.0845257	0.771255	1	non-DEG	-	non-DEG	1	0	0	1	gene:Solyc01g017210.1	174	NAD(P)H-quinone oxidoreductase subunit 3	GO:0008137;GO:0055114
Solyc01g017220	23812415	23812705	SL3.0ch01	-	-2.07	1.87	4.66937	0.0307052	0.190969	inbetween	-	inbetween	36	5	5	9	gene:Solyc01g017220.1	291	ATP synthase epsilon chain	GO:0015986;GO:0045261;GO:0046933
Solyc01g017230	23812934	23813794	SL3.0ch01	+	-0.51	-0.86	0.0845257	0.771255	1	non-DEG	-	non-DEG	1	0	0	1	gene:Solyc01g017230.1	627	NADH dehydrogenase subunit 5 (AHRD V3.3 *-* A0A140G1W6_TOBAC)
Solyc01g017235	23813834	23814152	SL3.0ch01	-	0	-1.18	0	1	1	non-DEG	+	non-DEG	0	0	0	0	gene:Solyc01g017235.1	251	Ycf1 (AHRD V3.3 *-* A0A140G1X7_TOBAC)
Solyc01g017240	23814222	23814578	SL3.0ch01	-	0	-1.18	0	1	1	non-DEG	+	non-DEG	0	0	0	0	gene:Solyc01g017240.1	357	Ycf1 protein (AHRD V3.3 *-* ATCG01130.1)	GO:0016021
Solyc01g017245	23814585	23814842	SL3.0ch01	-	2.91	-0.87	1.80725	0.178839	0.543925	inbetween	+	inbetween	0	0	0	2	gene:Solyc01g017245.1	204	Ycf1 protein (AHRD V3.3 *-* ATCG01000.1)	GO:0016021
Solyc01g017250	23814735	23815856	SL3.0ch01	-	0	-1.18	0	1	1	non-DEG	+	non-DEG	0	0	0	0	gene:Solyc01g017250.1	348	Ycf1 protein (AHRD V3.3 *-* ATCG01130.1)
Solyc01g017260	23817771	23818382	SL3.0ch01	+	-2.6	-1	1.77335	0.182968	0.543925	inbetween	-	inbetween	1	0	0	0	gene:Solyc01g017260.1	432	NAD(P)H-quinone oxidoreductase subunit 2
Solyc01g017270	23819282	23819470	SL3.0ch01	-	-2.6	-1	1.77335	0.182968	0.543925	inbetween	-	inbetween	1	0	0	0	gene:Solyc01g017270.1	189	Ycf15 protein (AHRD V3.3 *** A0A0C5C0K6_9SOLA)
Solyc01g017280	23819801	23820304	SL3.0ch01	-	0	-1.18	0	1	1	non-DEG	+	non-DEG	0	0	0	0	gene:Solyc01g017280.1	390	Protein Ycf2 (AHRD V3.3 *-* YCF2_SOLLC)
Solyc01g017290	23820346	23820696	SL3.0ch01	-	0.32	-0.73	0.0379729	0.845498	1	non-DEG	+	non-DEG	1	0	2	0	gene:Solyc01g017290.1	351	LOW QUALITY:Protein Ycf2 (AHRD V3.3 *-* YCF2_SOLLC)
Solyc01g017300	23853360	23854979	SL3.0ch01	+	-2.14	0.24	2.10224	0.147084	0.520726	inbetween	-	inbetween	10	0	1	2	gene:Solyc01g017300.1	837	Photosystem I P700 chlorophyll a apoprotein A1 (AHRD V3.3 *-* PSAA_POPAL)
Solyc01g017330	23853706	23856291	SL3.0ch01	+	-1.85	3.01	1.68365	0.19444	0.565271	inbetween	-	inbetween	95	1	6	31	gene:Solyc01g017330.2	852	Photosystem I P700 chlorophyll a apoprotein A1 (AHRD V3.3 *-* PSAA_NICTO)	GO:0009522;GO:0009579;GO:0015979;GO:0016021
Solyc01g017310	23855120	23855344	SL3.0ch01	+	-3.46	-0.85	3.34551	0.0673886	0.314452	inbetween	-	inbetween	2	0	0	0	gene:Solyc01g017310.1	225	Photosystem I P700 chlorophyll a apoprotein A1 (AHRD V3.3 *-* PSAA_ENCLE)	GO:0009522;GO:0009579;GO:0015979;GO:0016021
Solyc01g017320	23855533	23855739	SL3.0ch01	+	0	-1.18	0	1	1	non-DEG	+	non-DEG	0	0	0	0	gene:Solyc01g017320.1	207	Photosystem I P700 chlorophyll a apoprotein A1 (AHRD V3.3 *-* PSAA_JASNU)	GO:0009522;GO:0009579;GO:0015979;GO:0016021
Solyc01g017333	23856294	23856565	SL3.0ch01	+	-2.58	1.96	3.82804	0.050402	0.26871	inbetween	-	inbetween	47	1	4	7	gene:Solyc01g017333.1	255	NAD(P)H-quinone oxidoreductase chain 4	GO:0008137;GO:0042773;GO:0055114
Solyc01g017337	23856885	23857137	SL3.0ch01	-	-2.95	2.46	3.54602	0.0596886	0.303267	inbetween	-	inbetween	72	1	1	12	gene:Solyc01g017337.1	203	Cytochrome c biogenesis protein CcsA (AHRD V3.3 *-* CCSA_SOLBU)	GO:0017004;GO:0020037
Solyc01g017360	23859491	23859766	SL3.0ch01	+	-0.52	0.14	0.172762	0.677669	1	non-DEG	-	non-DEG	6	0	4	2	gene:Solyc01g017360.2	276	DNA-directed RNA polymerase subunit beta (AHRD V3.3 *-* RPOB_TOBAC)	GO:0003677;GO:0003899;GO:0006351
Solyc01g017370	23860040	23861370	SL3.0ch01	+	-1.96	-0.16	1.52157	0.217383	0.607401	inbetween	-	inbetween	6	0	0	2	gene:Solyc01g017370.1	498	DNA-directed RNA polymerase subunit (AHRD V3.3 *-* A0A0C5CUM7_SOLLC)	GO:0003677;GO:0003899;GO:0006351
Solyc01g017380	23861649	23861906	SL3.0ch01	+	-2.6	-1	1.77335	0.182968	0.543925	inbetween	-	inbetween	1	0	0	0	gene:Solyc01g017380.1	258	DNA-directed RNA polymerase subunit (AHRD V3.3 *-* A0A0K1ZCY1_9LAMI)	GO:0003677;GO:0003899;GO:0006351
Solyc01g017390	23862019	23862204	SL3.0ch01	+	-3.46	-0.85	3.34551	0.0673886	0.314452	inbetween	-	inbetween	2	0	0	0	gene:Solyc01g017390.1	186	RNA polymerase beta subunit protein (AHRD V3.3 *-* D4IIF5_CORAV)	GO:0003677;GO:0003899;GO:0006351
Solyc01g017400	23863080	23864096	SL3.0ch01	+	-2.55	1.94	4.60363	0.0319043	0.196277	inbetween	-	inbetween	45	2	5	6	gene:Solyc01g017400.2	591	30S ribosomal protein S7	GO:0006412
Solyc01g017410	23864577	23865798	SL3.0ch01	-	0	-1.18	0	1	1	non-DEG	+	non-DEG	0	0	0	0	gene:Solyc01g017410.2	501	LOW QUALITY:Protein Ycf2 (AHRD V3.3 *-* YCF2_SOLLC)
Solyc01g017420	23866353	23868351	SL3.0ch01	+	-0.55	-0.38	0.176326	0.67455	1	non-DEG	-	non-DEG	3	0	2	1	gene:Solyc01g017420.1	1449	DNA-directed RNA polymerase subunit beta'' (AHRD V3.3 *-* RPOC2_SOLLC)	GO:0003677;GO:0003899;GO:0006351
Solyc01g017460	23866353	23871205	SL3.0ch01	+	-0.01	-0.49	0.00011314	0.991513	1	non-DEG	-	non-DEG	2	0	0	3	gene:Solyc01g017460.2	429	DNA-directed RNA polymerase subunit (AHRD V3.3 *-* A0A0S0ZL28_9ASTE)
Solyc01g017430	23868599	23868928	SL3.0ch01	+	0	-1.18	0	1	1	non-DEG	+	non-DEG	0	0	0	0	gene:Solyc01g017430.1	330	Cytochrome b6-f complex subunit 4 (AHRD V3.3 *** A0A067YNT8_ACEBU)	GO:0009055;GO:0016020;GO:0016491
Solyc01g017440	23869374	23870256	SL3.0ch01	-	-1.27	3.73	0.853442	0.35558	0.777238	inbetween	-	inbetween	142	3	8	76	gene:Solyc01g017440.1	609	DNA-directed RNA polymerase subunit alpha (AHRD V3.3 *** RPOA_SOLLC)
Solyc01g017450	23870309	23870776	SL3.0ch01	-	-3.46	-0.85	3.34551	0.0673886	0.314452	inbetween	-	inbetween	2	0	0	0	gene:Solyc01g017450.1	423	30S ribosomal protein S11	GO:0003735;GO:0005840;GO:0006412
Solyc01g017470	23871351	23871864	SL3.0ch01	+	-3.99	-0.7	4.75807	0.0291612	0.183911	inbetween	-	inbetween	3	0	0	0	gene:Solyc01g017470.2	444	DNA-directed RNA polymerase subunit (AHRD V3.3 *-* A0A0V0INT8_SOLCH)	GO:0003677;GO:0003899;GO:0006351
Solyc01g017480	23872164	23872592	SL3.0ch01	-	-3.17	-0.06	3.46376	0.0627276	0.312572	inbetween	-	inbetween	8	0	0	1	gene:Solyc01g017480.1	384	Ycf1 protein (AHRD V3.3 *-* ATCG01130.1)	GO:0016021
Solyc01g017490	23874024	23874323	SL3.0ch01	-	-2.2	4.14	5.28685	0.021487	0.152489	inbetween	-	inbetween	200	22	51	17	gene:Solyc01g017490.1	300	calcium-dependent lipid-binding family protein (AHRD V3.3 --* AT1G48090.6)
Solyc01g017485	23877156	23880162	SL3.0ch01	-	-3.93	1.45	9.88904	0.00166266	0.0226208	DEG	-	-DEG	32	3	1	2	gene:Solyc01g017485.1	759	DNA-directed RNA polymerase subunit beta (AHRD V3.3 --* M7YBH1_TRIUA)
Solyc01g017500	23877212	23879095	SL3.0ch01	+	-3.54	4.53	5.59689	0.0179924	0.133431	inbetween	-	inbetween	336	3	10	30	gene:Solyc01g017500.2	1768	Flowering time control FCA-like protein (AHRD V3.3 --* A0A072UF76_MEDTR)
Solyc01g017510	23880626	23881967	SL3.0ch01	+	-2.38	0.38	2.45489	0.11716	0.448716	inbetween	-	inbetween	12	0	1	2	gene:Solyc01g017510.1	891	LOW QUALITY:DNA-directed RNA polymerase subunit beta'' (AHRD V3.3 *-* RPOC2_SPIOL)
Solyc01g017530	23883771	23884431	SL3.0ch01	-	-3.15	-0.06	3.42528	0.0642055	0.314452	inbetween	-	inbetween	8	0	1	0	gene:Solyc01g017530.1	603	30S ribosomal protein S2	GO:0003735;GO:0005622;GO:0005840;GO:0006412
Solyc01g017540	23977488	23977775	SL3.0ch01	+	0	-1.18	0	1	1	non-DEG	+	non-DEG	0	0	0	0	gene:Solyc01g017540.1	288	Dirigent protein (AHRD V3.3 *** K4AUT5_SOLLC)
Solyc01g017560	24025561	24026061	SL3.0ch01	+	-4.41	-0.56	6.14174	0.0132027	0.106816	inbetween	-	inbetween	3	1	0	0	gene:Solyc01g017560.2	429	response regulator 11 (AHRD V3.3 --* AT1G67710.1)
Solyc01g017563	24034281	24034632	SL3.0ch01	-	0	-1.18	0	1	1	non-DEG	+	non-DEG	0	0	0	0	gene:Solyc01g017563.1	299	Dirigent protein (AHRD V3.3 *-* K4AV41_SOLLC)
Solyc01g017567	24048205	24049177	SL3.0ch01	+	4.28	1.18	13.5208	0.000235929	0.00477572	DEG	+	+DEG	1	0	12	24	gene:Solyc01g017567.1	234	Exosome complex exonuclease RRP44 (AHRD V3.3 *-* A0A068EX93_COCNU)
Solyc01g017570	24048322	24048528	SL3.0ch01	+	5.74	0.33	12.0139	0.000528047	0.00917299	DEG	+	+DEG	0	0	9	7	gene:Solyc01g017570.1	207	tRNA (guanine(37)-N1)-methyltransferase (AHRD V3.3 --* I1HFG9_BRADI)
Solyc01g017600	24247348	24249508	SL3.0ch01	-	-6.22	3.88	36.2789	1.7101e-09	1.97312e-07	DEG	-	-DEG	46	140	3	1	gene:Solyc01g017600.3	1458	Transmembrane protein 45B (AHRD V3.3 *** A0A151U0K4_CAJCA)
Solyc01g017610	24348699	24350918	SL3.0ch01	+	0	-1.18	0	1	1	non-DEG	+	non-DEG	0	0	0	0	gene:Solyc01g017610.1	1098	tryptophan aminotransferase related 2 (AHRD V3.3 *** AT4G24670.2)	GO:0016846
Solyc01g017620	24361838	24362071	SL3.0ch01	-	0	-1.18	0	1	1	non-DEG	+	non-DEG	0	0	0	0	gene:Solyc01g017620.1	234	LOW QUALITY:Tryptophan aminotransferase 1 (AHRD V3.3 --* A0A0U1XIN8_CATRO)
Solyc01g017630	24488177	24488518	SL3.0ch01	+	-1.12	-0.47	0.689812	0.406228	0.83496	inbetween	-	inbetween	2	1	0	2	gene:Solyc01g017630.1	342	LOW QUALITY:Ribosomal protein S4 (AHRD V3.3 *-* A0A142I0Z6_NICSY)	GO:0003723
Solyc01g017640	24561071	24562656	SL3.0ch01	+	0	-1.18	0	1	1	non-DEG	+	non-DEG	0	0	0	0	gene:Solyc01g017640.2	183	LOW QUALITY:Leucine-rich repeat-containing protein 2 (AHRD V3.3 --* A0A061EHQ4_THECC)
Solyc01g017650	24630937	24631362	SL3.0ch01	+	0	-1.18	0	1	1	non-DEG	+	non-DEG	0	0	0	0	gene:Solyc01g017650.2	426	LOW QUALITY:F-box family protein (AHRD V3.3 --* D7MUM6_ARALL)
Solyc01g017660	24633256	24635322	SL3.0ch01	+	0	-1.18	0	1	1	non-DEG	+	non-DEG	0	0	0	0	gene:Solyc01g017660.2	401	LOW QUALITY:Transcription termination factor MTERF5
Solyc01g017670	24642738	24644451	SL3.0ch01	-	0	-1.18	0	1	1	non-DEG	+	non-DEG	0	0	0	0	gene:Solyc01g017670.1	87	LOW QUALITY:Lung seven transmembrane receptor family protein (AHRD V3.3 --* AT3G09570.1)
Solyc01g017680	24700716	24701309	SL3.0ch01	-	0	-1.18	0	1	1	non-DEG	+	non-DEG	0	0	0	0	gene:Solyc01g017680.2	159	LOW QUALITY:Unknown protein (AHRD V3.3 )
Solyc01g017690	24776562	24776855	SL3.0ch01	+	0	-1.18	0	1	1	non-DEG	+	non-DEG	0	0	0	0	gene:Solyc01g017690.1	294	LOW QUALITY:Disease resistance protein (AHRD V3.3 *-* A0A103Y7R3_CYNCS)	GO:0043531
Solyc01g017700	24777078	24777302	SL3.0ch01	+	0	-1.18	0	1	1	non-DEG	+	non-DEG	0	0	0	0	gene:Solyc01g017700.1	225	LOW QUALITY:Disease resistance protein (AHRD V3.3 --* A0A103XDQ0_CYNCS)
Solyc01g017710	24813700	24813855	SL3.0ch01	+	-6.74	2.64	11.5311	0.000684412	0.0112811	DEG	-	-DEG	1	74	0	1	gene:Solyc01g017710.1	156	LOW QUALITY:ferredoxin-fold anticodon-binding domain protein (AHRD V3.3 --* AT1G55790.1)
Solyc01g017720	24829943	24831146	SL3.0ch01	+	-9.15	2.96	12.4797	0.000411401	0.00753457	DEG	-	-DEG	0	94	0	0	gene:Solyc01g017720.2	348	Maturase K (AHRD V3.3 --* H9NKB3_9ASTR)
Solyc01g017730	24842903	24846709	SL3.0ch01	-	-7.16	1.08	11.8667	0.000571463	0.00978463	DEG	-	-DEG	1	23	0	0	gene:Solyc01g017730.1	354	LOW QUALITY:ARM repeat superfamily protein (AHRD V3.3 --* AT5G37290.3)
Solyc01g017735	24938778	24945469	SL3.0ch01	+	0	-1.18	0	1	1	non-DEG	+	non-DEG	0	0	0	0	gene:Solyc01g017735.1	684	Ubiquitin carboxyl-terminal hydrolase (AHRD V3.3 --* A0A0D2TBB1_GOSRA)
Solyc01g017740	25041798	25042091	SL3.0ch01	-	-1.17	4.85	1.00702	0.315618	0.745481	inbetween	-	inbetween	298	15	27	169	gene:Solyc01g017740.1	294	LOW QUALITY:Cytochrome b6 (AHRD V3.3 *-* CYB6_HORVU)	GO:0009055;GO:0016020;GO:0016491
Solyc01g017750	25258902	25262191	SL3.0ch01	+	0	-1.18	0	1	1	non-DEG	+	non-DEG	0	0	0	0	gene:Solyc01g017750.1	459	LOW QUALITY:DENN (AEX-3) domain-containing protein (AHRD V3.3 --* AT2G20320.2)
Solyc01g017760	25267340	25269297	SL3.0ch01	+	0	-1.18	0	1	1	non-DEG	+	non-DEG	0	0	0	0	gene:Solyc01g017760.1	564	LOW QUALITY:DUF4283 domain protein (AHRD V3.3 --* A0A072TVC2_MEDTR)
Solyc01g017770	25273862	25274908	SL3.0ch01	+	0	-1.18	0	1	1	non-DEG	+	non-DEG	0	0	0	0	gene:Solyc01g017770.1	1047	LOW QUALITY:F-box family protein (AHRD V3.3 *** AT1G19160.1)
Solyc01g017775	25284528	25304903	SL3.0ch01	-	2.09	-1.02	0.940618	0.332119	0.745481	inbetween	+	inbetween	0	0	0	1	gene:Solyc01g017775.1	222	AT-rich interactive domain protein (AHRD V3.3 --* G7K2M1_MEDTR)
Solyc01g017790	25336759	25343761	SL3.0ch01	-	0	-1.18	0	1	1	non-DEG	+	non-DEG	0	0	0	0	gene:Solyc01g017790.2	926	ARID/BRIGHT DNA-binding domain-containing protein (AHRD V3.3 *-* AT1G76510.4)
Solyc01g017793	25446555	25455436	SL3.0ch01	+	-2.6	-1	1.77335	0.182968	0.543925	inbetween	-	inbetween	1	0	0	0	gene:Solyc01g017793.1	320	Dead box ATP-dependent RNA helicase
Solyc01g017797	25463330	25467404	SL3.0ch01	+	0	-1.18	0	1	1	non-DEG	+	non-DEG	0	0	0	0	gene:Solyc01g017797.1	477	F-box/LRR-repeat protein (AHRD V3.3 *** A0A0B2R354_GLYSO)
Solyc01g017820	25467408	25467656	SL3.0ch01	+	0	-1.18	0	1	1	non-DEG	+	non-DEG	0	0	0	0	gene:Solyc01g017820.2	213	F-box family protein (AHRD V3.3 *-* B9I4C3_POPTR)
Solyc01g017823	25520155	25528171	SL3.0ch01	-	0	-1.18	0	1	1	non-DEG	+	non-DEG	0	0	0	0	gene:Solyc01g017823.1	521	Dead box ATP-dependent RNA helicase
Solyc01g017827	25674031	25677772	SL3.0ch01	+	0	-1.18	0	1	1	non-DEG	+	non-DEG	0	0	0	0	gene:Solyc01g017827.1	1446	Replication protein A DNA-binding subunit (AHRD V3.3 *-* A0A1D1XIM5_9ARAE)
Solyc01g017840	25675525	25677745	SL3.0ch01	+	0	-1.18	0	1	1	non-DEG	+	non-DEG	0	0	0	0	gene:Solyc01g017840.1	1188	Replication protein A DNA-binding subunit (AHRD V3.3 *-* A0A1D1XIM5_9ARAE)
Solyc01g017850	25680137	25683682	SL3.0ch01	+	0	-1.18	0	1	1	non-DEG	+	non-DEG	0	0	0	0	gene:Solyc01g017850.1	2271	LOW QUALITY:PIF1-like helicase (AHRD V3.3 *-* A0A072TJC6_MEDTR)
Solyc01g017860	25699711	25703327	SL3.0ch01	+	0.67	2.03	1.05567	0.304204	0.745481	inbetween	+	inbetween	14	6	27	22	gene:Solyc01g017860.3	1590	Delta-1-pyrroline-5-carboxylate synthase (AHRD V3.3 --* P5CS_VIGAC)
Solyc01g017870	25740907	25742308	SL3.0ch01	-	0	-1.18	0	1	1	non-DEG	+	non-DEG	0	0	0	0	gene:Solyc01g017870.2	741	low-molecular-weight cysteine-rich 13 (AHRD V3.3 -** AT4G09795.1)
Solyc01g017950	26467974	26469212	SL3.0ch01	+	0	-1.18	0	1	1	non-DEG	+	non-DEG	0	0	0	0	gene:Solyc01g017950.2	1239	LOW QUALITY:Acetyl-coenzyme A carboxylase carboxyl transferase subunit beta
Solyc01g017960	26480848	26483407	SL3.0ch01	+	0	-1.18	0	1	1	non-DEG	+	non-DEG	0	0	0	0	gene:Solyc01g017960.1	1920	Acetyl-CoA carboxylase
Solyc01g017970	26506176	26508752	SL3.0ch01	+	0	-1.18	0	1	1	non-DEG	+	non-DEG	0	0	0	0	gene:Solyc01g017970.1	1608	LOW QUALITY:BnaA01g35380D protein (AHRD V3.3 *-* A0A078J8P5_BRANA)
Solyc01g018010	26663505	26664206	SL3.0ch01	-	-7.99	1.9	37.8839	7.50809e-10	9.66004e-08	DEG	-	-DEG	36	15	0	0	gene:Solyc01g018010.2	484	Mitogen-activated protein kinase 5 (AHRD V3.3 --* MPK5_ARATH)
Solyc01g018020	26751512	26757641	SL3.0ch01	+	-2.03	-0.15	2.4806	0.115258	0.443477	inbetween	-	inbetween	5	1	0	2	gene:Solyc01g018020.2	2472	Transketolase	GO:0004802
Solyc01g018025	26757996	26774919	SL3.0ch01	-	2.91	-0.87	1.81238	0.178222	0.543925	inbetween	+	inbetween	0	0	1	1	gene:Solyc01g018025.1	759	Cytochrome P450	GO:0005506;GO:0016705;GO:0020037;GO:0055114
Solyc01g018040	26777780	26778346	SL3.0ch01	+	0	-1.18	0	1	1	non-DEG	+	non-DEG	0	0	0	0	gene:Solyc01g018040.1	567	FAR1-related sequence 5 (AHRD V3.3 *-* AT4G38180.1)	GO:0006355
Solyc01g018060	27233482	27233643	SL3.0ch01	-	-3.59	0.79	3.75046	0.0527931	0.277406	inbetween	-	inbetween	20	0	2	0	gene:Solyc01g018060.1	162	30S ribosomal protein S7	GO:0006412
Solyc01g018070	27299301	27300754	SL3.0ch01	-	0	-1.18	0	1	1	non-DEG	+	non-DEG	0	0	0	0	gene:Solyc01g018070.2	460	ARID/BRIGHT DNA-binding domain-containing protein (AHRD V3.3 *-* AT1G76510.4)
Solyc01g018090	27322446	27322727	SL3.0ch01	+	-2.65	0.17	2.36308	0.124236	0.465773	inbetween	-	inbetween	10	0	0	2	gene:Solyc01g018090.2	282	LOW QUALITY:Photosystem I P700 chlorophyll a apoprotein A1 (AHRD V3.3 *-* PSAA_ENCLE)	GO:0009522;GO:0009579;GO:0015979;GO:0016021
Solyc01g019100	27469341	27469556	SL3.0ch01	-	0	-1.18	0	1	1	non-DEG	+	non-DEG	0	0	0	0	gene:Solyc01g019100.1	216	LOW QUALITY:NAD(P)H-quinone oxidoreductase subunit 1
Solyc01g020100	27648714	27649634	SL3.0ch01	+	0	-1.18	0	1	1	non-DEG	+	non-DEG	0	0	0	0	gene:Solyc01g020100.2	723	alpha/beta-Hydrolases superfamily protein (AHRD V3.3 *** AT1G06800.2)
Solyc01g020110	27650397	27652361	SL3.0ch01	-	0	-1.18	0	1	1	non-DEG	+	non-DEG	0	0	0	0	gene:Solyc01g020110.2	1223	E3 ubiquitin protein ligase DRIP2 (AHRD V3.3 *-* A0A0B2P4E3_GLYSO)
Solyc01g020115	27678145	27683412	SL3.0ch01	+	4.57	1.4	16.0952	6.02371e-05	0.00156354	DEG	+	+DEG	1	0	15	29	gene:Solyc01g020115.1	655	NADP-dependent alkenal double bond reductase P1 (AHRD V3.3 *-* A0A0B2RWA9_GLYSO)
Solyc01g020120	27715903	27722275	SL3.0ch01	+	2.1	-1.02	0.943694	0.33133	0.745481	inbetween	+	inbetween	0	0	1	0	gene:Solyc01g020120.2	775	DNA helicase (AHRD V3.3 *-* M1B2A8_SOLTU)
Solyc01g020130	27721501	27722291	SL3.0ch01	+	-0.71	0.69	0.628577	0.427878	0.86047	inbetween	-	inbetween	9	2	6	4	gene:Solyc01g020130.3	791	Glycosyltransferase (AHRD V3.3 *-* Q50HV0_SOLLC)	GO:0015018;GO:0016020
Solyc01g020125	27722340	27722816	SL3.0ch01	+	0.8	0.87	0.738636	0.390098	0.816922	inbetween	+	inbetween	5	2	14	5	gene:Solyc01g020125.1	291	Glycosyltransferase (AHRD V3.3 *-* Q50HV0_SOLLC)	GO:0015018;GO:0016020
Solyc01g020150	27722864	27723103	SL3.0ch01	+	-0.98	1.12	0.760498	0.383173	0.811686	inbetween	-	inbetween	17	1	4	9	gene:Solyc01g020150.3	240	Glycosyltransferase (AHRD V3.3 *-* Q50HV0_SOLLC)	GO:0015018;GO:0016020
Solyc01g020155	27728460	27729553	SL3.0ch01	+	0	-1.18	0	1	1	non-DEG	+	non-DEG	0	0	0	0	gene:Solyc01g020155.1	246	SET domain protein 25 (AHRD V3.3 --* AT5G42400.8)
Solyc01g020160	27728829	27731461	SL3.0ch01	+	0	-1.18	0	1	1	non-DEG	+	non-DEG	0	0	0	0	gene:Solyc01g020160.1	231	Basic helix-loop-helix family protein (AHRD V3.3 --* B9MVT4_POPTR)
Solyc01g020170	27753036	27754991	SL3.0ch01	+	2.09	-1.02	0.940618	0.332119	0.745481	inbetween	+	inbetween	0	0	0	1	gene:Solyc01g020170.1	915	LOW QUALITY:bHLH transcription factor 074
Solyc01g020180	27765527	27766839	SL3.0ch01	+	0	-1.18	0	1	1	non-DEG	+	non-DEG	0	0	0	0	gene:Solyc01g020180.1	366	Basic helix-loop-helix transcription factor (AHRD V3.3 *-* A0A0H3YC60_SALMI)
Solyc01g020190	27777524	27778065	SL3.0ch01	+	1.6	0.1	2.00631	0.156646	0.541922	inbetween	+	inbetween	2	0	4	6	gene:Solyc01g020190.2	542	LOW QUALITY:RING/FYVE/PHD zinc finger superfamily protein (AHRD V3.3 *-* AT4G32670.2)
Solyc01g020200	27789944	27790535	SL3.0ch01	+	-2.89	-0.23	5.04348	0.0247188	0.168203	inbetween	-	inbetween	4	2	0	1	gene:Solyc01g020200.1	468	LOW QUALITY:Ycf1 (AHRD V3.3 *-* A0A0C5C9W8_SOLLC)
Solyc01g020220	27849589	27860325	SL3.0ch01	+	1.35	1.86	3.16433	0.0752635	0.339687	inbetween	+	inbetween	6	6	33	16	gene:Solyc01g020220.2	1766	Replication factor C subunit 3 (AHRD V3.3 *** RFC3_ARATH)
Solyc01g020230	27849887	27864726	SL3.0ch01	+	1.78	1.33	4.93219	0.0263608	0.173291	inbetween	+	inbetween	2	4	16	18	gene:Solyc01g020230.3	2531	Replication factor C subunit 3 (AHRD V3.3 *** RFC3_ARATH)
Solyc01g020240	27879981	27889513	SL3.0ch01	+	-0.12	4.61	0.0821011	0.77447	1	non-DEG	-	non-DEG	101	75	113	142	gene:Solyc01g020240.3	1116	THUMP domain-containing protein 1 (AHRD V3.3 *** A0A1D1ZBW7_9ARAE)	GO:0003723
Solyc01g020280	28541656	28541952	SL3.0ch01	+	0	-1.18	0	1	1	non-DEG	+	non-DEG	0	0	0	0	gene:Solyc01g020280.1	297	1-aminocyclopropane-1-carboxylate synthase (AHRD V3.3 --* Q71T07_MOMCH)
Solyc01g020285	28554749	28564040	SL3.0ch01	-	-2.53	8.1	7.16796	0.00742171	0.0698432	inbetween	-	inbetween	3227	411	209	696	gene:Solyc01g020285.1	486	SU(VAR)3-9 homolog 5 (AHRD V3.3 --* AT2G35160.5)
Solyc01g020290	28848841	28849005	SL3.0ch01	+	0	-1.18	0	1	1	non-DEG	+	non-DEG	0	0	0	0	gene:Solyc01g020290.1	165	LOW QUALITY:60S ribosomal protein L7A-like (AHRD V3.3 *-* Q2VCI3_SOLTU)
Solyc01g020300	28916611	28916862	SL3.0ch01	+	0	-1.18	0	1	1	non-DEG	+	non-DEG	0	0	0	0	gene:Solyc01g020300.3	152	LOW QUALITY:Cytochrome C oxidase subunit II-like
Solyc01g020320	29191941	29192745	SL3.0ch01	-	0.92	3.41	3.1222	0.0772324	0.346085	inbetween	+	inbetween	32	18	85	62	gene:Solyc01g020320.3	718	calmodulin-binding receptor-like cytoplasmic kinase 1 (AHRD V3.3 --* AT5G58940.4)
Solyc01g020340	29248107	29252053	SL3.0ch01	+	0.34	0.67	0.160622	0.688585	1	non-DEG	+	non-DEG	4	3	9	5	gene:Solyc01g020340.2	1449	Pentatricopeptide repeat-containing protein (AHRD V3.3 *** A0A103XHN5_CYNCS)
Solyc01g020360	29342217	29342396	SL3.0ch01	-	4.36	-0.41	4.55951	0.0327364	0.199815	inbetween	+	inbetween	0	0	1	5	gene:Solyc01g020360.1	180	LOW QUALITY:Actin-like ATPase superfamily protein (AHRD V3.3 --* AT1G13180.1)
Solyc01g020370	29348742	29359631	SL3.0ch01	-	7.94	2.01	27.9787	1.22657e-07	7.87646e-06	DEG	+	+DEG	0	0	23	52	gene:Solyc01g020370.1	1005	LOW QUALITY:Dof-type zinc finger DNA-binding family protein (AHRD V3.3 --* AT3G45610.1)
Solyc01g020371	29357810	29360977	SL3.0ch01	+	0	-1.18	0	1	1	non-DEG	+	non-DEG	0	0	0	0	gene:Solyc01g020371.1	558	LOW QUALITY:GRF zinc finger family protein (AHRD V3.3 --* Q2QWQ9_ORYSJ)
Solyc01g020374	29459773	29463265	SL3.0ch01	-	0	-1.18	0	1	1	non-DEG	+	non-DEG	0	0	0	0	gene:Solyc01g020374.1	684	6
Solyc01g020376	29546519	29558526	SL3.0ch01	-	-3.46	-0.85	3.34551	0.0673886	0.314452	inbetween	-	inbetween	2	0	0	0	gene:Solyc01g020376.1	219	Protein Ycf2 (AHRD V3.3 *-* T1UNP5_ANDPA)
Solyc01g020378	29896317	29896586	SL3.0ch01	-	-1.97	0.94	4.39426	0.0360601	0.214288	inbetween	-	inbetween	5	12	3	4	gene:Solyc01g020378.1	270	LOW QUALITY:Calcium-binding EF-hand family protein	GO:0005509
Solyc01g020400	29898468	29898812	SL3.0ch01	+	0	-1.18	0	1	1	non-DEG	+	non-DEG	0	0	0	0	gene:Solyc01g020400.1	345	LOW QUALITY:F-box associated interaction domain-containing protein (AHRD V3.3 --* A0A103XHT5_CYNCS)
Solyc01g020401	30291832	30302578	SL3.0ch01	+	0	-1.18	0	1	1	non-DEG	+	non-DEG	0	0	0	0	gene:Solyc01g020401.1	834	SKP1-like protein (AHRD V3.3 *** A0A172MAC8_VITPS)
Solyc01g020402	30305253	30305525	SL3.0ch01	+	0	-1.18	0	1	1	non-DEG	+	non-DEG	0	0	0	0	gene:Solyc01g020402.1	243	SKP1 protein (AHRD V3.3 *** M1EWG5_TOBAC)	GO:0006511
Solyc01g020403	30324463	30324791	SL3.0ch01	+	0	-1.18	0	1	1	non-DEG	+	non-DEG	0	0	0	0	gene:Solyc01g020403.1	240	SKP1-like protein (AHRD V3.3 *-* Q2PH51_SILLA)	GO:0006511
Solyc01g020404	30326692	30327020	SL3.0ch01	+	0	-1.18	0	1	1	non-DEG	+	non-DEG	0	0	0	0	gene:Solyc01g020404.1	303	LOW QUALITY:SKP1-like protein (AHRD V3.3 *** C3V9V9_CITMA)
Solyc01g020406	30336410	30341930	SL3.0ch01	+	0	-1.18	0	1	1	non-DEG	+	non-DEG	0	0	0	0	gene:Solyc01g020406.1	972	LOW QUALITY:SKP1 protein (AHRD V3.3 *-* M1EWG5_TOBAC)
Solyc01g020408	30369175	30369495	SL3.0ch01	+	0	-1.18	0	1	1	non-DEG	+	non-DEG	0	0	0	0	gene:Solyc01g020408.1	321	SKP1 (AHRD V3.3 *** Q84UV6_NICBE)	GO:0006511
Solyc01g020430	30371038	30371877	SL3.0ch01	+	0	-1.18	0	1	1	non-DEG	+	non-DEG	0	0	0	0	gene:Solyc01g020430.1	183	LOW QUALITY:Sulfurtransferase (AHRD V3.3 *-* A0A022QM65_ERYGU)
Solyc01g020440	30760205	30774214	SL3.0ch01	-	0.58	4.75	1.6575	0.197941	0.571286	inbetween	+	inbetween	76	71	196	154	gene:Solyc01g020440.3	1548	Replication factor C subunit 3 (AHRD V3.3 *** RFC3_ARATH)
Solyc01g020445	30778528	30780434	SL3.0ch01	+	4.12	-0.51	4.3377	0.0372772	0.217721	inbetween	+	inbetween	0	0	2	3	gene:Solyc01g020445.1	741	Ulp1 protease family
Solyc01g020450	30831214	30831429	SL3.0ch01	-	0	-1.18	0	1	1	non-DEG	+	non-DEG	0	0	0	0	gene:Solyc01g020450.1	216	LOW QUALITY:Non-specific serine/threonine protein kinase (AHRD V3.3 --* A0A178VNC7_ARATH)
Solyc01g020460	30831912	30835288	SL3.0ch01	-	-3.09	4.14	4.12142	0.0423434	0.23851	inbetween	-	inbetween	248	1	19	21	gene:Solyc01g020460.2	790	LOW QUALITY:LOB domain-containing protein 24 (AHRD V3.3 --* AT3G26660.1)
Solyc01g020470	30836140	30836745	SL3.0ch01	+	-1.29	0.59	1.08101	0.298472	0.743163	inbetween	-	inbetween	11	1	1	6	gene:Solyc01g020470.2	499	NADH dehydrogenase subunit 9 (AHRD V3.3 *** ATMG00070.1)
Solyc01g020480	30906803	30908531	SL3.0ch01	+	0	-1.18	0	1	1	non-DEG	+	non-DEG	0	0	0	0	gene:Solyc01g020480.1	876	LOW QUALITY:hAT transposon superfamily (AHRD V3.3 *-* AT1G79740.4)
Solyc01g020490	30908627	30909358	SL3.0ch01	+	0	-1.18	0	1	1	non-DEG	+	non-DEG	0	0	0	0	gene:Solyc01g020490.1	369	LOW QUALITY:hAT transposon superfamily (AHRD V3.3 --* AT4G15020.2)
Solyc01g020500	30956015	30957770	SL3.0ch01	+	-4.82	-0.41	7.26005	0.00705053	0.0669276	inbetween	-	inbetween	1	4	0	0	gene:Solyc01g020500.2	431	Tetratricopeptide repeat (TPR)-like superfamily protein (AHRD V3.3 --* AT1G53600.2)
Solyc01g020510	31023393	31023653	SL3.0ch01	-	0	-1.18	0	1	1	non-DEG	+	non-DEG	0	0	0	0	gene:Solyc01g020510.1	261	LOW QUALITY:Protein Ycf2 (AHRD V3.3 *-* YCF2_VITVI)	GO:0005524;GO:0009507
Solyc01g020520	31044627	31053446	SL3.0ch01	+	1.47	-0.39	1.10238	0.293745	0.735974	inbetween	+	inbetween	0	1	2	3	gene:Solyc01g020520.3	858	Protease m50 membrane-bound transcription factor site 2 protease
Solyc01g020525	31044627	31066855	SL3.0ch01	+	1.1	1.74	1.45291	0.228062	0.62768	inbetween	+	inbetween	10	3	9	34	gene:Solyc01g020525.1	3071	Protease m50 membrane-bound transcription factor site 2 protease	GO:0004222;GO:0006508;GO:0016020
Solyc01g020570	31664203	31665826	SL3.0ch01	-	1.25	0.98	2.50002	0.113845	0.440122	inbetween	+	inbetween	3	3	11	12	gene:Solyc01g020570.2	1065	Calcium-transporting ATPase (AHRD V3.3 *-* K4D2H1_SOLLC)
Solyc01g021600	31992639	31998048	SL3.0ch01	+	4.13	3.13	31.4882	2.00656e-08	1.62377e-06	DEG	+	+DEG	4	2	63	107	gene:Solyc01g021600.3	897	Dirigent protein (AHRD V3.3 *** K4AV41_SOLLC)
Solyc01g021610	31999649	32000533	SL3.0ch01	-	0	-1.18	0	1	1	non-DEG	+	non-DEG	0	0	0	0	gene:Solyc01g021610.1	759	LOW QUALITY:Tetratricopeptide repeat (TPR)-like superfamily protein (AHRD V3.3 --* AT4G26680.2)
Solyc01g021620	32040715	32041222	SL3.0ch01	+	-2.6	-1	1.77335	0.182968	0.543925	inbetween	-	inbetween	1	0	0	0	gene:Solyc01g021620.2	261	Dirigent protein (AHRD V3.3 *** H8ZXA8_SOLTU)
Solyc01g021640	32382797	32409398	SL3.0ch01	+	-0.31	3.79	0.451822	0.501471	0.941455	non-DEG	-	non-DEG	62	43	69	64	gene:Solyc01g021640.3	2043	Katanin p80 subunit B1 (AHRD V3.3 *** A0A103XBA3_CYNCS)	GO:0005515
Solyc01g021670	32433634	32433995	SL3.0ch01	+	-0.53	2.66	0.729957	0.392897	0.820467	inbetween	-	inbetween	32	18	18	36	gene:Solyc01g021670.3	312	transmembrane protein
Solyc01g021675	32442880	32446179	SL3.0ch01	+	0.68	2.8	1.24348	0.264801	0.690587	inbetween	+	inbetween	25	11	33	56	gene:Solyc01g021675.1	474	Integrase-type DNA-binding superfamily protein (AHRD V3.3 --* AT4G13040.7)
Solyc01g021690	32496591	32496989	SL3.0ch01	+	0	-1.18	0	1	1	non-DEG	+	non-DEG	0	0	0	0	gene:Solyc01g021690.1	399	LOW QUALITY:Alpha/beta hydrolase domain containing protein 1	GO:0006396
Solyc01g021700	32515523	32517469	SL3.0ch01	+	0	-1.18	0	1	1	non-DEG	+	non-DEG	0	0	0	0	gene:Solyc01g021700.2	1146	LOW QUALITY:plastidial pyruvate kinase 3 (AHRD V3.3 --* AT1G32440.1)
Solyc01g021720	32570974	32571234	SL3.0ch01	+	-4.03	-0.69	4.84702	0.0276939	0.178944	inbetween	-	inbetween	2	1	0	0	gene:Solyc01g021720.1	261	LOW QUALITY:Cysteine/Histidine-rich C1 domain family protein (AHRD V3.3 --* AT5G54050.1)
Solyc01g021730	32668819	32669884	SL3.0ch01	-	-2.6	-1	1.77335	0.182968	0.543925	inbetween	-	inbetween	1	0	0	0	gene:Solyc01g021730.2	1066	LOW QUALITY:NAC domain-containing protein	GO:0003677;GO:0006355
Solyc01g021740	32692644	32692997	SL3.0ch01	+	0.32	-0.73	0.0379729	0.845498	1	non-DEG	+	non-DEG	1	0	2	0	gene:Solyc01g021740.1	354	LOW QUALITY:Mitochondrial carrier family (AHRD V3.3 *-* A0A0K9NTE2_ZOSMR)
Solyc01g022740	32747281	32752774	SL3.0ch01	-	-0.06	3.75	0.0158695	0.899752	1	non-DEG	-	non-DEG	52	41	77	64	gene:Solyc01g022740.3	2294	F-box/kelch-repeat protein (AHRD V3.3 *** W9S3L7_9ROSA)
Solyc01g022750	32839765	32846171	SL3.0ch01	-	0.07	5.84	0.0171226	0.895891	1	non-DEG	+	non-DEG	169	207	411	230	gene:Solyc01g022750.3	722	NADH dehydrogenase [ubiquinone] 1 alpha subcomplex subunit 6 (AHRD V3.3 *** A0A1D1XVP9_9ARAE)
Solyc01g022760	32847012	32847802	SL3.0ch01	-	-2.6	-1	1.77335	0.182968	0.543925	inbetween	-	inbetween	1	0	0	0	gene:Solyc01g022760.1	294	LOW QUALITY:Ferredoxin-dependent glutamate synthase
Solyc01g022780	32868182	32868911	SL3.0ch01	+	-3.2	2.47	7.04235	0.00796045	0.0736305	inbetween	-	inbetween	70	4	8	3	gene:Solyc01g022780.1	156	LOW QUALITY:Nascent polypeptide-associated complex subunit beta (AHRD V3.3 *-* B8BHJ4_ORYSI)
Solyc01g033990	35318301	35318857	SL3.0ch01	+	2.1	-1.02	0.943694	0.33133	0.745481	inbetween	+	inbetween	0	0	1	0	gene:Solyc01g033990.1	309	LOW QUALITY:inositol-1
Solyc01g034010	35327031	35329743	SL3.0ch01	-	4.12	-0.51	4.05609	0.0440123	0.243722	inbetween	+	inbetween	0	0	4	1	gene:Solyc01g034010.1	1590	Serine/threonine protein phosphatase 7 long form isogeny (AHRD V3.3 *** A0A151SGZ7_CAJCA)
Solyc01g034020	35366773	35378752	SL3.0ch01	-	0.59	5.96	1.97456	0.159964	0.543925	inbetween	+	inbetween	215	136	425	399	gene:Solyc01g034020.3	1739	Serine/threonine-protein phosphatase (AHRD V3.3 *** A0A0V0IAM6_SOLCH)	GO:0016787
Solyc01g034023	35591800	35593027	SL3.0ch01	+	2.09	-1.02	0.940618	0.332119	0.745481	inbetween	+	inbetween	0	0	0	1	gene:Solyc01g034023.1	643	Polyketide cyclase/dehydrase and lipid transport superfamily protein (AHRD V3.3 --* AT3G23080.3)
Solyc01g034050	35596563	35597311	SL3.0ch01	-	0	-1.18	0	1	1	non-DEG	+	non-DEG	0	0	0	0	gene:Solyc01g034050.1	447	LOW QUALITY:Histone-lysine N-methyltransferase ASHR1-like protein (AHRD V3.3 *-* A0A0B0MR97_GOSAR)
Solyc01g034060	35748918	35749250	SL3.0ch01	-	2.09	-1.02	0.940618	0.332119	0.745481	inbetween	+	inbetween	0	0	0	1	gene:Solyc01g034060.1	333	T-complex protein 1 subunit epsilon (AHRD V3.3 --* TCPE2_AVESA)
Solyc01g034070	35752091	35752685	SL3.0ch01	+	4.11	1.06	14.5018	0.000140026	0.00313721	DEG	+	+DEG	1	0	16	16	gene:Solyc01g034070.2	482	replication factor-A carboxy-terminal domain protein (AHRD V3.3 *** AT2G28105.2)
Solyc01g034063	35752150	35763105	SL3.0ch01	+	6.25	0.67	15.8131	6.9915e-05	0.0017723	DEG	+	+DEG	0	0	10	13	gene:Solyc01g034063.1	1337	replication factor-A carboxy-terminal domain protein (AHRD V3.3 *-* AT2G28105.2)
Solyc01g034080	35864229	35865641	SL3.0ch01	+	2.24	1.42	7.93644	0.00484492	0.0507447	inbetween	+	inbetween	2	3	19	20	gene:Solyc01g034080.1	1413	Amino acid permease family protein (AHRD V3.3 *** AT3G13620.1)	GO:0003333;GO:0015171;GO:0016020
Solyc01g034085	36121519	36122752	SL3.0ch01	-	0.83	-0.61	0.285373	0.593201	1	non-DEG	+	non-DEG	1	0	1	2	gene:Solyc01g034085.1	640	Inorganic phosphate transporter 2-1
Solyc01g034140	36196809	36197144	SL3.0ch01	-	7.21	1.4	25.1648	5.26334e-07	2.83096e-05	DEG	+	+DEG	0	0	22	23	gene:Solyc01g034140.1	336	LOW QUALITY:2-aminoethanethiol dioxygenase
Solyc01g034150	36274930	36285927	SL3.0ch01	-	-0.16	3.63	0.119736	0.729321	1	non-DEG	-	non-DEG	56	34	66	59	gene:Solyc01g034150.3	1854	DNA polymerase eta (AHRD V3.3 *** A0A0B2R9V1_GLYSO)
Solyc01g034155	36287210	36292983	SL3.0ch01	-	-0.2	2.77	0.130954	0.717445	1	non-DEG	-	non-DEG	27	21	25	41	gene:Solyc01g034155.1	954	DNA polymerase eta (AHRD V3.3 *** POLH_ARATH)	GO:0006281
Solyc01g034170	36431345	36431512	SL3.0ch01	-	0	-1.18	0	1	1	non-DEG	+	non-DEG	0	0	0	0	gene:Solyc01g034170.1	168	LOW QUALITY:Urease (AHRD V3.3 --* W1PGS4_AMBTC)
Solyc01g034190	36600332	36600625	SL3.0ch01	-	0	-1.18	0	1	1	non-DEG	+	non-DEG	0	0	0	0	gene:Solyc01g034190.1	294	LOW QUALITY:B3 domain-containing protein family (AHRD V3.3 *-* A0A151S4J0_CAJCA)	GO:0003677
Solyc01g034210	36635131	36636436	SL3.0ch01	-	0	-1.18	0	1	1	non-DEG	+	non-DEG	0	0	0	0	gene:Solyc01g034210.1	456	LOW QUALITY:Retrovirus-related Pol polyprotein from transposon TNT 1-94 (AHRD V3.3 *-* A0A0B2RG95_GLYSO)
Solyc01g035220	36789829	36790014	SL3.0ch01	+	-2.12	3.65	2.41311	0.120323	0.455951	inbetween	-	inbetween	150	7	3	48	gene:Solyc01g035220.1	186	LOW QUALITY:NAD(P)H-quinone oxidoreductase subunit 2
Solyc01g035225	37036913	37039869	SL3.0ch01	+	0	-1.18	0	1	1	non-DEG	+	non-DEG	0	0	0	0	gene:Solyc01g035225.1	1977	nucleotide-sensitive chloride conductance regulator (ICln) family protein (AHRD V3.3 --* AT5G62290.2)
Solyc01g038230	37085215	37085649	SL3.0ch01	+	0	-1.18	0	1	1	non-DEG	+	non-DEG	0	0	0	0	gene:Solyc01g038230.1	435	LOW QUALITY:UDP-D-xylose:L-fucose alpha-1
Solyc01g038235	39004825	39009393	SL3.0ch01	+	2.1	-1.02	0.943694	0.33133	0.745481	inbetween	+	inbetween	0	0	1	0	gene:Solyc01g038235.1	3564	Methyltransferase family protein (AHRD V3.3 --* AT1G54650.3)
Solyc01g028980	39015066	39016574	SL3.0ch01	+	0	-1.18	0	1	1	non-DEG	+	non-DEG	0	0	0	0	gene:Solyc01g028980.1	801	LOW QUALITY:Gamma-tubulin complex component (AHRD V3.3 --* A0A199W6K1_ANACO)
Solyc01g028983	39353879	39355924	SL3.0ch01	-	0	-1.18	0	1	1	non-DEG	+	non-DEG	0	0	0	0	gene:Solyc01g028983.1	393	Cohesin subunit SA-3 (AHRD V3.3 --* A0A1D1XSG5_9ARAE)
Solyc01g028960	39354904	39355924	SL3.0ch01	-	0	-1.18	0	1	1	non-DEG	+	non-DEG	0	0	0	0	gene:Solyc01g028960.1	117	ferric reduction oxidase 5 (AHRD V3.3 --* AT5G23990.3)
Solyc01g028987	39620538	39672740	SL3.0ch01	+	2.91	-0.87	1.81238	0.178222	0.543925	inbetween	+	inbetween	0	0	1	1	gene:Solyc01g028987.1	1229	Dead box ATP-dependent RNA helicase
Solyc01g028930	39808018	39819332	SL3.0ch01	-	0.62	4.43	1.73241	0.188104	0.552662	inbetween	+	inbetween	77	42	117	167	gene:Solyc01g028930.3	1361	TATA-box-binding protein (AHRD V3.3 *** TBP_SOLTU)	GO:0003677;GO:0006352
Solyc01g028935	39813653	39814888	SL3.0ch01	+	-0.45	0.36	0.274055	0.600624	1	non-DEG	-	non-DEG	4	3	4	4	gene:Solyc01g028935.1	993	LOW QUALITY:DUF4283 domain protein (AHRD V3.3 --* A0A072TVC2_MEDTR)
Solyc01g028910	40264044	40264244	SL3.0ch01	+	0	-1.18	0	1	1	non-DEG	+	non-DEG	0	0	0	0	gene:Solyc01g028910.2	201	LOW QUALITY:Kinase family protein (AHRD V3.3 *-* B9MT68_POPTR)
Solyc01g028900	40717765	40727649	SL3.0ch01	+	1.02	6.61	5.42516	0.0198486	0.143221	inbetween	+	inbetween	229	215	716	727	gene:Solyc01g028900.3	1558	Pyruvate dehydrogenase E1 component subunit beta (AHRD V3.3 *** A0A0K9PF29_ZOSMR)
Solyc01g028870	40937583	40946144	SL3.0ch01	-	-0.56	4.79	1.26442	0.260816	0.684957	inbetween	-	inbetween	93	126	106	139	gene:Solyc01g028870.3	1493	N utilization substance B (AHRD V3.3 *** A0A0B0MRW6_GOSAR)	GO:0006353
Solyc01g028860	40991055	40995946	SL3.0ch01	+	0.03	8.31	0.00275608	0.958132	1	non-DEG	+	non-DEG	1227	971	1938	1598	gene:Solyc01g028860.3	3236	evolutionarily conserved C-terminal region 2 (AHRD V3.3 *** AT3G13460.1)
Solyc01g028840	41097692	41101706	SL3.0ch01	-	0	-1.18	0	1	1	non-DEG	+	non-DEG	0	0	0	0	gene:Solyc01g028840.1	615	LOW QUALITY:ATP-dependent DNA helicase PIF1 (AHRD V3.3 *-* A0A151RQB0_CAJCA)
Solyc01g028830	41110724	41115365	SL3.0ch01	+	0.16	5.03	0.110716	0.73933	1	non-DEG	+	non-DEG	159	64	188	189	gene:Solyc01g028830.3	2496	Protein kinase (AHRD V3.3 *** C6ZRP4_SOYBN)	GO:0004672;GO:0005524;GO:0006468
Solyc01g028810	41287357	41292769	SL3.0ch01	+	-1.52	9.87	5.21816	0.0223522	0.156702	inbetween	-	inbetween	2960	6144	2850	2514	gene:Solyc01g028810.3	2548	Chaperonin-60 beta subunit (AHRD V3.3 *** P93570_SOLTU)	GO:0005737;GO:0042026
Solyc01g028800	41389255	41394760	SL3.0ch01	+	1.71	0.17	2.56573	0.109202	0.427205	inbetween	+	inbetween	1	1	6	5	gene:Solyc01g028800.2	3281	RNA binding protein
Solyc01g028805	42411186	42416042	SL3.0ch01	+	-5.29	3.72	46.0893	1.12983e-11	2.43445e-09	DEG	-	-DEG	74	99	1	6	gene:Solyc01g028805.1	2514	Cytochrome P450 (AHRD V3.3 *** A0A061GI36_THECC)	GO:0005506;GO:0016705;GO:0020037;GO:0055114
Solyc01g044240	42437881	42438193	SL3.0ch01	+	-5.83	5.55	21.503	3.5327e-06	0.000141975	DEG	-	-DEG	122	464	1	17	gene:Solyc01g044240.3	301	Soluble inorganic pyrophosphatase 1 (AHRD V3.3 --* IPYR1_ARATH)
Solyc01g044270	42998917	43002129	SL3.0ch01	+	-0.37	5.06	0.811376	0.367714	0.793124	inbetween	-	inbetween	148	114	149	171	gene:Solyc01g044270.3	2882	DnaJ domain-containing protein (AHRD V3.3 *** A0A103YAX8_CYNCS)
Solyc01g044277	43056027	43059802	SL3.0ch01	-	0	-1.18	0	1	1	non-DEG	+	non-DEG	0	0	0	0	gene:Solyc01g044277.1	1005	Ulp1 protease family
Solyc01g044300	43068368	43068729	SL3.0ch01	+	0	-1.18	0	1	1	non-DEG	+	non-DEG	0	0	0	0	gene:Solyc01g044300.2	276	LOW QUALITY:target of early activation tagged (EAT) 2 (AHRD V3.3 --* AT5G60120.1)
Solyc01g044305	43119591	43150897	SL3.0ch01	-	-2.6	-1	1.77335	0.182968	0.543925	inbetween	-	inbetween	1	0	0	0	gene:Solyc01g044305.1	751	far-red elongated hypocotyl 1 (AHRD V3.3 --* AT2G37678.2)
Solyc01g044340	43155084	43155789	SL3.0ch01	+	1.22	-0.5	0.529154	0.466963	0.90405	non-DEG	+	non-DEG	1	0	0	4	gene:Solyc01g044340.3	558	RING/U-box superfamily protein (AHRD V3.3 *-* AT2G31770.1)	GO:0004842;GO:0016567
Solyc01g044307	43155228	43157801	SL3.0ch01	+	0.74	4.16	2.39834	0.121464	0.458672	inbetween	+	inbetween	63	31	110	132	gene:Solyc01g044307.1	2574	RING/U-box superfamily protein (AHRD V3.3 *** AT1G05890.1)	GO:0004842;GO:0016567
Solyc01g044350	43156500	43160183	SL3.0ch01	+	-0.75	0.7	0.732844	0.391963	0.819196	inbetween	-	inbetween	8	3	3	7	gene:Solyc01g044350.3	3163	Zinc finger family protein (AHRD V3.3 *-* B9HHY6_POPTR)
Solyc01g044360	43196405	43208114	SL3.0ch01	+	-0.05	7.38	0.0101815	0.919627	1	non-DEG	-	non-DEG	748	456	891	922	gene:Solyc01g044360.3	3865	Importin 5 (AHRD V3.3 *** A0A0U3C0Z7_HEVBR)	GO:0005488
Solyc01g044370	43235132	43236198	SL3.0ch01	-	3.85	2.68	26.9688	2.06764e-07	1.24925e-05	DEG	+	+DEG	2	3	54	65	gene:Solyc01g044370.2	746	Molybdenum cofactor sulfurase family protein (AHRD V3.3 *-* AT1G30910.1)	GO:0003824;GO:0030151;GO:0030170
Solyc01g044371	43236481	43237592	SL3.0ch01	-	6.67	0.98	16.0144	6.28619e-05	0.00161992	DEG	+	+DEG	0	0	9	22	gene:Solyc01g044371.1	426	Molybdenum cofactor sulfurase family protein (AHRD V3.3 *-* AT1G30910.1)
Solyc01g044372	43238743	43240464	SL3.0ch01	-	1.6	0.1	2.07217	0.150008	0.527633	inbetween	+	inbetween	2	0	5	5	gene:Solyc01g044372.1	464	Molybdenum cofactor sulfurase family protein (AHRD V3.3 --* AT5G44720.2)
Solyc01g044373	43790680	43791758	SL3.0ch01	-	-2.18	1.25	7.15782	0.0074638	0.0701248	inbetween	-	inbetween	15	9	6	2	gene:Solyc01g044373.1	957	HAT family dimerisation domain containing protein (AHRD V3.3 *-* Q2QRD1_ORYSJ)	GO:0003676
Solyc01g044374	43792175	43792237	SL3.0ch01	-	3.81	-0.62	3.37249	0.0662934	0.314452	inbetween	+	inbetween	0	0	1	3	gene:Solyc01g044374.1	63	Nuclear pore complex protein NUP93A (AHRD V3.3 --* NP93A_ARATH)
Solyc01g044420	43830163	43833325	SL3.0ch01	+	3.42	0.6	9.10485	0.00254933	0.0314646	DEG	+	+DEG	0	1	10	10	gene:Solyc01g044420.3	2306	calmodulin-binding family protein (AHRD V3.3 *** AT3G13600.2)
Solyc01g044480	44024736	44049269	SL3.0ch01	+	-0.14	4.71	0.0933582	0.75995	1	non-DEG	-	non-DEG	103	85	108	164	gene:Solyc01g044480.3	12081	Elongation factor P (AHRD V3.3 *** B6TAH3_MAIZE)
Solyc01g044490	44024736	44049269	SL3.0ch01	+	0	-1.18	0	1	1	non-DEG	+	non-DEG	0	0	0	0	gene:Solyc01g044490.3	1200	Elongation factor P (AHRD V3.3 *-* B6TAH3_MAIZE)
Solyc01g044510	44076392	44076938	SL3.0ch01	-	0	-1.18	0	1	1	non-DEG	+	non-DEG	0	0	0	0	gene:Solyc01g044510.2	547	LOW QUALITY:Unknown protein (AHRD V3.3 )
Solyc01g044520	44094015	44096731	SL3.0ch01	+	0	-1.18	0	1	1	non-DEG	+	non-DEG	0	0	0	0	gene:Solyc01g044520.2	1250	LOB domain-containing protein
Solyc01g044540	44231542	44231694	SL3.0ch01	+	-4.52	-0.53	6.45962	0.0110353	0.0940235	inbetween	-	inbetween	0	4	0	0	gene:Solyc01g044540.1	153	LOW QUALITY:cleavage and polyadenylation specificity factor 100 (AHRD V3.3 --* AT5G23880.1)
Solyc01g044543	44391261	44403012	SL3.0ch01	+	0	-1.18	0	1	1	non-DEG	+	non-DEG	0	0	0	0	gene:Solyc01g044543.1	680	histidine-tRNA ligase (AHRD V3.3 --* AT5G04090.2)
Solyc01g044550	44576909	44577412	SL3.0ch01	+	0	-1.18	0	1	1	non-DEG	+	non-DEG	0	0	0	0	gene:Solyc01g044550.2	504	2-oxoglutarate (2OG) and Fe(II)-dependent oxygenase superfamily protein (AHRD V3.3 *** AT3G13610.1)
Solyc01g044560	44586759	44587166	SL3.0ch01	+	0	-1.18	0	1	1	non-DEG	+	non-DEG	0	0	0	0	gene:Solyc01g044560.2	408	2-oxoglutarate (2OG) and Fe(II)-dependent oxygenase superfamily protein (AHRD V3.3 *-* AT1G55290.1)	GO:0016491;GO:0055114
Solyc01g044565	44588000	44591992	SL3.0ch01	+	7.49	1.63	20.3573	6.42491e-06	0.000234976	DEG	+	+DEG	0	0	13	42	gene:Solyc01g044565.1	2528	Cytochrome P450
Solyc01g047580	44776941	44777994	SL3.0ch01	-	0	-1.18	0	1	1	non-DEG	+	non-DEG	0	0	0	0	gene:Solyc01g047580.1	561	LOW QUALITY:Signal recognition particle subunit SRP72 (AHRD V3.3 *-* K4D938_SOLLC)	GO:0006614
Solyc01g047590	44886978	44888424	SL3.0ch01	-	7.98	4.46	90.1827	2.17149e-21	4.56881e-18	DEG	+	+DEG	1	0	212	260	gene:Solyc01g047590.2	891	Signal recognition particle subunit SRP72 (AHRD V3.3 *** K4D938_SOLLC)	GO:0005515
Solyc01g047593	44889887	44890108	SL3.0ch01	-	7.07	1.29	22.619	1.97525e-06	8.67947e-05	DEG	+	+DEG	0	0	17	24	gene:Solyc01g047593.1	222	Signal recognition particle subunit SRP72 (AHRD V3.3 *-* K4D938_SOLLC)
Solyc01g047597	44890113	44915733	SL3.0ch01	-	8.76	2.74	47.105	6.72845e-12	1.54271e-09	DEG	+	+DEG	0	0	75	57	gene:Solyc01g047597.1	324	Signal recognition particle subunit SRP72 (AHRD V3.3 *-* K4D938_SOLLC)	GO:0006614
Solyc01g048590	44912789	44913022	SL3.0ch01	+	-0.83	7.95	0.879611	0.348308	0.768508	inbetween	-	inbetween	1990	426	310	1687	gene:Solyc01g048590.2	234	LOW QUALITY:Photosystem II protein D1 (AHRD V3.3 *-* PSBA_CHLVU)	GO:0009772;GO:0019684;GO:0045156
Solyc01g049640	45561934	45562332	SL3.0ch01	+	0	-1.18	0	1	1	non-DEG	+	non-DEG	0	0	0	0	gene:Solyc01g049640.2	399	LOW QUALITY:Ribonuclease H (AHRD V3.3 *** A2Q681_MEDTR)	GO:0003676;GO:0004523
Solyc01g049650	45564646	45566952	SL3.0ch01	+	-0.55	5.92	1.42271	0.232958	0.636683	inbetween	-	inbetween	238	252	312	228	gene:Solyc01g049650.3	1908	Pyruvate kinase (AHRD V3.3 *** K4AVE6_SOLLC)	GO:0000287;GO:0004743;GO:0006096;GO:0030955
Solyc01g049660	45734022	45735107	SL3.0ch01	-	0	-1.18	0	1	1	non-DEG	+	non-DEG	0	0	0	0	gene:Solyc01g049660.1	966	LOW QUALITY:S-locus F-box protein 17 (AHRD V3.3 *** A0A0E9H8E7_SOLPN)
Solyc01g049680	45777118	45778817	SL3.0ch01	-	0.64	4.93	1.494	0.221598	0.61609	inbetween	+	inbetween	128	45	164	244	gene:Solyc01g049680.3	1520	Transcription factor Pur-alpha 1 (AHRD V3.3 *** A0A061GR22_THECC)
Solyc01g049685	45786978	45792778	SL3.0ch01	-	-4.77	-0.42	7.9823	0.00472368	0.049737	DEG	-	-DEG	2	3	0	0	gene:Solyc01g049685.1	111	Transcription factor Pur-alpha 1 (AHRD V3.3 *-* PUR_ARATH)
Solyc01g049690	45792032	45793026	SL3.0ch01	-	-1.13	2.54	3.36674	0.0665252	0.314452	inbetween	-	inbetween	36	18	14	24	gene:Solyc01g049690.3	521	Transcription factor Pur-alpha 1 (AHRD V3.3 *-* A0A151UB56_CAJCA)
Solyc01g049720	46033618	46034061	SL3.0ch01	-	0	-1.18	0	1	1	non-DEG	+	non-DEG	0	0	0	0	gene:Solyc01g049720.1	252	LOW QUALITY:LAG1 longevity assurance-like protein (AHRD V3.3 --* AT1G13580.3)
Solyc01g049740	46182754	46184034	SL3.0ch01	-	0	-1.18	0	1	1	non-DEG	+	non-DEG	0	0	0	0	gene:Solyc01g049740.1	726	LOW QUALITY:DNA repair protein rhp54 (AHRD V3.3 *-* M8CMQ9_AEGTA)
Solyc01g049743	46268872	46270223	SL3.0ch01	-	0	-1.18	0	1	1	non-DEG	+	non-DEG	0	0	0	0	gene:Solyc01g049743.1	393	LOW QUALITY:Protein Ycf2 (AHRD V3.3 *-* YCF2_SOLBU)
Solyc01g049750	46269425	46269586	SL3.0ch01	+	0	-1.18	0	1	1	non-DEG	+	non-DEG	0	0	0	0	gene:Solyc01g049750.1	162	CMP-sialic acid transporter 4 (AHRD V3.3 --* CSTR4_ORYSI)
Solyc01g049745	46269558	46270055	SL3.0ch01	+	0	-1.18	0	1	1	non-DEG	+	non-DEG	0	0	0	0	gene:Solyc01g049745.1	471	Glycosyltransferase (AHRD V3.3 *-* K4AWL3_SOLLC)
Solyc01g049747	46270064	46270648	SL3.0ch01	+	0	-1.18	0	1	1	non-DEG	+	non-DEG	0	0	0	0	gene:Solyc01g049747.1	297	Glycosyltransferase (AHRD V3.3 *-* K4AWL3_SOLLC)
Solyc01g049760	46270729	46271001	SL3.0ch01	+	0	-1.18	0	1	1	non-DEG	+	non-DEG	0	0	0	0	gene:Solyc01g049760.1	273	Glycosyltransferase (AHRD V3.3 *-* K4AWL3_SOLLC)	GO:0008152;GO:0016758
Solyc01g049765	46272318	46272614	SL3.0ch01	+	0	-1.18	0	1	1	non-DEG	+	non-DEG	0	0	0	0	gene:Solyc01g049765.1	219	Glycosyltransferase (AHRD V3.3 *-* K4AWL3_SOLLC)
Solyc01g049770	46290759	46291246	SL3.0ch01	+	-5.51	1.56	29.3773	5.95722e-08	4.20272e-06	DEG	-	-DEG	24	14	0	1	gene:Solyc01g049770.3	488	LOW QUALITY:SPT2 chromatin protein (AHRD V3.3 --* AT4G37860.2)
Solyc01g049775	46459797	46460325	SL3.0ch01	-	0	-1.18	0	1	1	non-DEG	+	non-DEG	0	0	0	0	gene:Solyc01g049775.1	474	Glycosyltransferase (AHRD V3.3 *-* K4AWL3_SOLLC)	GO:0008152;GO:0016758
Solyc01g049790	46460398	46460634	SL3.0ch01	-	0	-1.18	0	1	1	non-DEG	+	non-DEG	0	0	0	0	gene:Solyc01g049790.1	237	Glycosyltransferase (AHRD V3.3 *-* K4AWL3_SOLLC)
Solyc01g049793	46460756	46461178	SL3.0ch01	-	0	-1.18	0	1	1	non-DEG	+	non-DEG	0	0	0	0	gene:Solyc01g049793.1	192	Glycosyltransferase (AHRD V3.3 *-* K4AWL3_SOLLC)
Solyc01g049810	46562190	46563716	SL3.0ch01	+	0.58	1.09	0.521046	0.470396	0.908009	non-DEG	+	non-DEG	3	6	10	12	gene:Solyc01g049810.3	1527	Pentatricopeptide repeat-containing protein (AHRD V3.3 *** A0A124SBK7_CYNCS)
Solyc01g049820	46567290	46571924	SL3.0ch01	-	-1.6	-0.04	2.05705	0.151503	0.53022	inbetween	-	inbetween	2	4	1	2	gene:Solyc01g049820.2	1660	LOW QUALITY:P-loop containing nucleoside triphosphate hydrolases superfamily protein
Solyc01g049825	46568951	46572272	SL3.0ch01	+	0.06	-0.18	0.00258933	0.959417	1	non-DEG	+	non-DEG	1	2	3	2	gene:Solyc01g049825.1	405	DCD (Development and Cell Death) domain protein (AHRD V3.3 --* AT5G61910.5)
Solyc01g049840	46573041	46574317	SL3.0ch01	-	0.65	-0.29	0.26787	0.604764	1	non-DEG	+	non-DEG	2	0	3	2	gene:Solyc01g049840.1	663	LOW QUALITY:Kinesin	GO:0003777;GO:0005524;GO:0007018;GO:0008017
Solyc01g049845	46597577	46601400	SL3.0ch01	+	0	-1.18	0	1	1	non-DEG	+	non-DEG	0	0	0	0	gene:Solyc01g049845.1	1467	LOW QUALITY:DNA-directed RNA polymerase subunit beta (AHRD V3.3 --* A0A1D1YIP9_9ARAE)
Solyc01g049880	46638808	46641245	SL3.0ch01	-	-6.07	2.85	51.7857	6.19005e-13	1.8298e-10	DEG	-	-DEG	60	39	0	2	gene:Solyc01g049880.3	839	DegP protease 7 (AHRD V3.3 --* AT3G03380.2)
Solyc01g049890	46750162	46758404	SL3.0ch01	-	0.54	6.66	1.39505	0.237554	0.644367	inbetween	+	inbetween	377	211	542	785	gene:Solyc01g049890.3	1419	2-C-methyl-D-erythritol 4-phosphate cytidylyltransferase (AHRD V3.3 *** AT3G13410.1)
Solyc01g049895	46758199	46780721	SL3.0ch01	-	0	-1.18	0	1	1	non-DEG	+	non-DEG	0	0	0	0	gene:Solyc01g049895.1	468	S-locus lectin protein kinase family protein (AHRD V3.3 --* AT1G61390.2)
Solyc01g049910	47049207	47073063	SL3.0ch01	-	0.2	2.67	0.130457	0.717959	1	non-DEG	+	non-DEG	19	19	39	31	gene:Solyc01g049910.3	4411	Protease m50 membrane-bound transcription factor site 2 protease	GO:0004222;GO:0006508;GO:0016020
Solyc01g049912	47058909	47060474	SL3.0ch01	-	-0.62	0.15	0.414798	0.519544	0.960613	non-DEG	-	non-DEG	4	2	2	4	gene:Solyc01g049912.1	444	Protease m50 membrane-bound transcription factor site 2 protease
Solyc01g049914	47064385	47073063	SL3.0ch01	-	0	-1.18	0	1	1	non-DEG	+	non-DEG	0	0	0	0	gene:Solyc01g049914.1	720	Protease m50 membrane-bound transcription factor site 2 protease	GO:0004222;GO:0006508;GO:0016020
Solyc01g049920	47264158	47264379	SL3.0ch01	+	-2.6	-1	1.77335	0.182968	0.543925	inbetween	-	inbetween	1	0	0	0	gene:Solyc01g049920.1	222	Cytochrome c oxidase biogenesis protein Cmc1-like protein (AHRD V3.3 --* AT4G21192.2)
Solyc01g049925	47347260	47411609	SL3.0ch01	-	-5.39	-0.11	12.1124	0.000500872	0.00883828	DEG	-	-DEG	5	3	0	0	gene:Solyc01g049925.1	1212	Cytochrome b (AHRD V3.3 --* CYB_VICFA)
Solyc01g049950	47605837	47606016	SL3.0ch01	+	0	-1.18	0	1	1	non-DEG	+	non-DEG	0	0	0	0	gene:Solyc01g049950.1	180	Ribosomal protein L5 (AHRD V3.3 *-* Q70G83_SOLCO)
Solyc01g049960	47608976	47627525	SL3.0ch01	-	-0.08	5.68	0.0260705	0.871728	1	non-DEG	-	non-DEG	259	121	325	223	gene:Solyc01g049960.3	808	Chromosome-associated kinesin KIF4 (AHRD V3.3 *** A0A0B0MX86_GOSAR)
Solyc01g049970	47632466	47635890	SL3.0ch01	-	2.1	-1.02	0.943694	0.33133	0.745481	inbetween	+	inbetween	0	0	1	0	gene:Solyc01g049970.2	1903	phospholipase-like protein (PEARLI 4) family protein (AHRD V3.3 --* AT2G20960.3)
Solyc01g049975	47693031	47694981	SL3.0ch01	+	0.61	3.11	1.19707	0.273909	0.705391	inbetween	+	inbetween	19	25	58	51	gene:Solyc01g049975.1	1587	BED zinc finger	GO:0003676
Solyc01g050010	47694653	47696330	SL3.0ch01	+	0.62	1.85	0.921603	0.337054	0.752403	inbetween	+	inbetween	8	9	22	20	gene:Solyc01g050010.3	1221	BED zinc finger	GO:0046983
Solyc01g050020	47954219	47954488	SL3.0ch01	+	-2.01	0.66	1.94384	0.163252	0.543925	inbetween	-	inbetween	15	0	2	3	gene:Solyc01g050020.2	270	LOW QUALITY:Photosystem II CP47 reaction center protein (AHRD V3.3 *-* PSBB_LEMMI)	GO:0009521;GO:0009767;GO:0016020;GO:0016168;GO:0019684
Solyc01g050040	48061037	48062102	SL3.0ch01	-	1.64	4.02	10.8844	0.000969782	0.0146917	DEG	+	+DEG	25	27	118	144	gene:Solyc01g050040.3	987	RING/U-box superfamily protein (AHRD V3.3 *** AT1G55530.2)
Solyc01g050047	48277065	48282532	SL3.0ch01	-	-3.66	0.16	8.94272	0.00278577	0.0337424	DEG	-	-DEG	4	6	0	1	gene:Solyc01g050047.1	561	Unknown protein (AHRD V3.3 )
Solyc01g050070	48277470	48300595	SL3.0ch01	-	-0.71	2.46	1.31808	0.250936	0.668566	inbetween	-	inbetween	32	14	17	26	gene:Solyc01g050070.3	1472	transmembrane protein (AHRD V3.3 *** AT1G55535.3)
Solyc01g050075	48282611	48289663	SL3.0ch01	-	-1.03	1.03	1.69743	0.192624	0.562018	inbetween	-	inbetween	11	5	4	8	gene:Solyc01g050075.1	1308	protein-l-isoaspartate methyltransferase 2 (AHRD V3.3 --* AT5G50240.1)
Solyc01g050050	48283491	48283703	SL3.0ch01	+	0	-1.18	0	1	1	non-DEG	+	non-DEG	0	0	0	0	gene:Solyc01g050050.1	213	LOW QUALITY:CTP synthase (AHRD V3.3 --* A0A0E0L5X3_ORYPU)
Solyc01g055160	50875178	50876347	SL3.0ch01	+	0	-1.18	0	1	1	non-DEG	+	non-DEG	0	0	0	0	gene:Solyc01g055160.1	1170	LOW QUALITY:S-locus F-box protein type-1
Solyc01g055200	51677661	51678423	SL3.0ch01	-	0	-1.18	0	1	1	non-DEG	+	non-DEG	0	0	0	0	gene:Solyc01g055200.1	666	Self-incompatibility ribonuclease (AHRD V3.3 *** K4AVI8_SOLLC)	GO:0003723;GO:0033897
Solyc01g056200	52409892	52411753	SL3.0ch01	-	0	-1.18	0	1	1	non-DEG	+	non-DEG	0	0	0	0	gene:Solyc01g056200.1	207	Lactoylglutathione lyase / glyoxalase I family protein (AHRD V3.3 --* AT1G80160.3)
Solyc01g056220	52554891	52555722	SL3.0ch01	-	0	-1.18	0	1	1	non-DEG	+	non-DEG	0	0	0	0	gene:Solyc01g056220.2	832	LOW QUALITY:S-locus F-box protein type-2 (AHRD V3.3 *** A0A075TSI8_SOLPI)
Solyc01g056230	52597055	52597915	SL3.0ch01	-	0	-1.18	0	1	1	non-DEG	+	non-DEG	0	0	0	0	gene:Solyc01g056230.1	519	LOW QUALITY:Transposon Ty3-G Gag-Pol polyprotein (AHRD V3.3 --* A0A151S569_CAJCA)
Solyc01g056240	52612548	52613033	SL3.0ch01	+	0	-1.18	0	1	1	non-DEG	+	non-DEG	0	0	0	0	gene:Solyc01g056240.1	486	LOW QUALITY:S-locus F-box protein type-11 (AHRD V3.3 *-* A0A075TS39_SOLHA)
Solyc01g056250	52678967	52679581	SL3.0ch01	-	0	-1.18	0	1	1	non-DEG	+	non-DEG	0	0	0	0	gene:Solyc01g056250.2	615	LOW QUALITY:S-locus F-box protein type-4 (AHRD V3.3 *** A0A075TS00_SOLCI)
Solyc01g056260	52750920	52751132	SL3.0ch01	-	-5.55	-0.02	13.1082	0.000294	0.00572755	DEG	-	-DEG	6	3	0	0	gene:Solyc01g056260.1	213	LOW QUALITY:protein kinase family protein (AHRD V3.3 --* AT5G21222.4)
Solyc01g056270	52751686	52752386	SL3.0ch01	-	-7.01	0.99	19.0362	1.28259e-05	0.000419723	DEG	-	-DEG	6	17	0	0	gene:Solyc01g056270.2	701	LOW QUALITY:Unknown protein (AHRD V3.3 )
Solyc01g056280	52758076	52759274	SL3.0ch01	-	0	-1.18	0	1	1	non-DEG	+	non-DEG	0	0	0	0	gene:Solyc01g056280.3	1158	LOW QUALITY:S-locus F-box protein type-5
Solyc01g056290	52798712	52799291	SL3.0ch01	-	0	-1.18	0	1	1	non-DEG	+	non-DEG	0	0	0	0	gene:Solyc01g056290.2	371	LOW QUALITY:MADS-box protein GGM13 (AHRD V3.3 --* GGM13_GNEGN)
Solyc01g056310	53286167	53287831	SL3.0ch01	+	-1.9	0.1	2.64142	0.104111	0.419145	inbetween	-	inbetween	7	1	1	2	gene:Solyc01g056310.3	1665	anther-specific LAT51
Solyc01g056320	53343108	53343278	SL3.0ch01	+	-3.99	-0.7	4.75807	0.0291612	0.183911	inbetween	-	inbetween	3	0	0	0	gene:Solyc01g056320.1	171	transcription elongation factor B polypeptide (AHRD V3.3 --* AT2G42780.2)
Solyc01g056330	53384431	53384799	SL3.0ch01	-	-0.56	1.34	0.252967	0.614994	1	non-DEG	-	non-DEG	16	3	2	17	gene:Solyc01g056330.2	369	LOW QUALITY:DNA-directed RNA polymerase subunit beta'' (AHRD V3.3 *-* RPOC2_SOLBU)
Solyc01g056340	53585871	53606674	SL3.0ch01	+	0.36	4.03	0.53349	0.465143	0.902236	non-DEG	+	non-DEG	70	31	96	102	gene:Solyc01g056340.3	2389	Light-mediated development protein DET1 (AHRD V3.3 *** DET1_SOLLC)
Solyc01g056360	53728214	53728637	SL3.0ch01	+	0	-1.18	0	1	1	non-DEG	+	non-DEG	0	0	0	0	gene:Solyc01g056360.3	424	LOW QUALITY:Dehydrin family protein
[truncated: 33,769 more rows]

## Sheet: RNAseq_genes_SolLyc_P2561_table
genename	start	end	seqnames	strand	logFC	logCPM	LR	PValue	FDR	class	updown	class2	1.M82C.1.MapppedOn.SL30.Aligned.sortedByCoord.out.bam	13.M82C.2.MapppedOn.SL30.Aligned.sortedByCoord.out.bam	17.P2561.2.MapppedOn.SL30.Aligned.sortedByCoord.out.bam	5.P2561.1.MapppedOn.SL30.Aligned.sortedByCoord.out.bam	GeneID	Length	Annotation	Ontology_term
Solyc00g005000	16480	17940	SL3.0ch00	+	1.12	-0.44	0.452859	0.50098	1	non-DEG	+	non-DEG	0	1	1	2	gene:Solyc00g005000.3	1377	Eukaryotic aspartyl protease family protein (AHRD V3.3 *** AT3G20015.1)	GO:0004190;GO:0006508
Solyc00g005040	548344	551581	SL3.0ch00	+	0.92	1.52	1.08261	0.298115	0.853347	inbetween	+	inbetween	7	5	12	15	gene:Solyc00g005040.3	914	Potassium channel (AHRD V3.3 *-* D0EM91_9ROSI)
Solyc00g005050	570548	575385	SL3.0ch00	-	0.09	4.42	0.0178125	0.893827	1	non-DEG	+	non-DEG	104	50	84	103	gene:Solyc00g005050.3	910	UPF0664 stress-induced protein C29B12.11c (AHRD V3.3 *** A0A151ST26_CAJCA)
Solyc00g005060	723741	724013	SL3.0ch00	-	0	-1.04	0	1	1	non-DEG	-	non-DEG	0	0	0	0	gene:Solyc00g005060.1	273	LOW QUALITY:Cyclin/Brf1-like TBP-binding protein (AHRD V3.3 --* AT2G01280.3)
Solyc00g005080	791488	791775	SL3.0ch00	-	0.62	2.03	0.268702	0.604204	1	non-DEG	+	non-DEG	22	1	30	11	gene:Solyc00g005080.2	288	LOW QUALITY:Protein Ycf2 (AHRD V3.3 *-* YCF2_SOLLC)
Solyc00g005084	809593	813633	SL3.0ch00	+	0	-1.04	0	1	1	non-DEG	-	non-DEG	0	0	0	0	gene:Solyc00g005084.1	189	UDP-Glycosyltransferase superfamily protein (AHRD V3.3 --* AT5G17040.1)
Solyc00g005090	1061632	1061916	SL3.0ch00	-	0	-1.04	0	1	1	non-DEG	-	non-DEG	0	0	0	0	gene:Solyc00g005090.1	285	LOW QUALITY:DYNAMIN-like 1B (AHRD V3.3 --* AT3G61760.3)
Solyc00g005092	1127794	1144385	SL3.0ch00	+	-2.33	0.23	1.65871	0.197777	0.805599	inbetween	-	inbetween	0	8	1	1	gene:Solyc00g005092.1	222	Serine/threonine phosphatase-like protein (AHRD V3.3 --* D5K8R0_9ASTR)
Solyc00g005094	1144958	1146952	SL3.0ch00	-	-5.02	2.27	15.2121	9.60874e-05	0.00672574	DEG	-	-DEG	19	40	0	2	gene:Solyc00g005094.1	240	Glucose-6-phosphate 1-dehydrogenase 3
Solyc00g005096	1734562	1736567	SL3.0ch00	+	0	-1.04	0	1	1	non-DEG	-	non-DEG	0	0	0	0	gene:Solyc00g005096.1	1545	RWP-RK domain-containing protein (AHRD V3.3 *-* AT1G18790.1)
Solyc00g005280	2190965	2191467	SL3.0ch00	+	0	-1.04	0	1	1	non-DEG	-	non-DEG	0	0	0	0	gene:Solyc00g005280.1	411	LOW QUALITY:Retrotransposon protein
Solyc00g005283	2351290	2354618	SL3.0ch00	-	3.06	-0.72	2.04684	0.152522	0.71294	inbetween	+	inbetween	0	0	1	1	gene:Solyc00g005283.1	2482	Phytoene desaturase (AHRD V3.3 --* I0AXU6_NARTA)
Solyc00g005285	2355018	2356500	SL3.0ch00	-	0	-1.04	0	1	1	non-DEG	-	non-DEG	0	0	0	0	gene:Solyc00g005285.1	536	O-methyltransferase (AHRD V3.3 *-* F6M2M1_VITPS)	GO:0008171
Solyc00g005287	2356574	2357974	SL3.0ch00	-	0	-1.04	0	1	1	non-DEG	-	non-DEG	0	0	0	0	gene:Solyc00g005287.1	369	3-oxoacyl-[acyl-carrier-protein] synthase (AHRD V3.3 *-* W9S6R3_9ROSA)
Solyc00g005430	2358407	2358571	SL3.0ch00	-	0	-1.04	0	1	1	non-DEG	-	non-DEG	0	0	0	0	gene:Solyc00g005430.1	165	UBX domain-containing protein (AHRD V3.3 --* AT1G14570.4)
Solyc00g005440	2364387	2365409	SL3.0ch00	-	-1.56	-0.43	0.903734	0.341782	0.902338	non-DEG	-	non-DEG	2	1	0	1	gene:Solyc00g005440.2	378	40S ribosomal protein S9
Solyc00g005445	2365433	2377779	SL3.0ch00	-	2.17	-0.88	1.07096	0.300728	0.853347	inbetween	+	inbetween	0	0	1	0	gene:Solyc00g005445.1	429	Cyclopropane-fatty-acyl-phospholipid synthase (AHRD V3.3 --* AT3G23470.3)
Solyc00g005450	2466350	2466613	SL3.0ch00	+	2.27	-0.86	1.12716	0.288382	0.853347	inbetween	+	inbetween	0	0	0	1	gene:Solyc00g005450.1	264	LOW QUALITY:Cysteine-rich repeat secretory protein 38 (AHRD V3.3 --* CRR38_ARATH)
Solyc00g005460	2490463	2490753	SL3.0ch00	-	0	-1.04	0	1	1	non-DEG	-	non-DEG	0	0	0	0	gene:Solyc00g005460.2	264	40S ribosomal protein S9
Solyc00g005470	2490784	2491481	SL3.0ch00	-	2.17	-0.88	1.07096	0.300728	0.853347	inbetween	+	inbetween	0	0	1	0	gene:Solyc00g005470.2	239	40S ribosomal protein S9
Solyc00g005480	2612591	2614206	SL3.0ch00	+	0	-1.04	0	1	1	non-DEG	-	non-DEG	0	0	0	0	gene:Solyc00g005480.1	366	LOW QUALITY:SUMO-conjugating enzyme SCE1 (AHRD V3.3 *-* A0A1D1XHL9_9ARAE)
Solyc00g005840	3425447	3431254	SL3.0ch00	-	-1.03	4.78	2.63376	0.104614	0.600862	inbetween	-	inbetween	175	97	121	47	gene:Solyc00g005840.3	1372	Thioredoxin	GO:0045454
Solyc00g005850	3432038	3432603	SL3.0ch00	-	0	-1.04	0	1	1	non-DEG	-	non-DEG	0	0	0	0	gene:Solyc00g005850.2	566	LOW QUALITY:Protein TIC 214 (AHRD V3.3 --* TI214_EPIVI)
Solyc00g005890	3563172	3566909	SL3.0ch00	-	0	-1.04	0	1	1	non-DEG	-	non-DEG	0	0	0	0	gene:Solyc00g005890.3	1243	Leucine-rich repeat (LRR) family protein (AHRD V3.3 --* AT3G19020.2)
[truncated: 35,744 more rows]

## Sheet: RNAseq_genes_SolLyc_P2562_table
genename	start	end	seqnames	strand	logFC	logCPM	LR	PValue	FDR	class	updown	class2	1.M82C.1.MapppedOn.SL30.Aligned.sortedByCoord.out.bam	13.M82C.2.MapppedOn.SL30.Aligned.sortedByCoord.out.bam	18.P2562.2.MapppedOn.SL30.Aligned.sortedByCoord.out.bam	6.P2562.1.MapppedOn.SL30.Aligned.sortedByCoord.out.bam	GeneID	Length	Annotation	Ontology_term
[truncated: 35,768 more rows]

[truncated: 6 more sheets: RNAseq_genes_SolLyc_P3611_table, RNAseq_genes_SolLyc_P3612_table, RNAseq_genes_SolLyc_P4041_table, RNAseq_genes_SolLyc_P4042_table, RNAseq_WT_vs_dcl2,  DCL2 gene expression in F4s]
