# Supplementary material for: Interspecific hybridization in tomato influences endogenous viral sRNAs and alters gene expression
Source: Genome Biol. 2022 May 21;23:120. doi: 10.1186/s13059-022-02685-z (PMC9124383; doi:10.1186/s13059-022-02685-z)
Supplement: Supplementary file 3 — Additional file 3: Table S2. sRNAseq processed data. List of sRNA lociclassified as differentially expressed, “in between”, or non-DESL for each ofthe F4 plants and dcl2 mutant. miRNAs normalised counts in parents and F4s,with bar plot corresponding to miR6026. [file 13059_2022_2685_MOESM3_ESM.xlsx]

## Sheet: DESLs_M82_vs_P1512
#seqname	start	end	width	strand	ID	genome	type	chromatin_state	TEs_name	TEs_Order	TEs_Superfamily	Genes_Slyc	Genes_Spen	Ontology_term_Slyc	Note	Promoters_Slyc	Promoters_Spen	genotype_M82C	genotype_PenneC	genotype_P1512	genotype_P2561	genotype_P2562	genotype_P3611	genotype_P3612	genotype_P4041	genotype_P4042	srnas_P1512_logFC	srnas_P1512_logCPM	srnas_P1512_PValue	srnas_P1512_FDR	srnas_P1512_class2	srnas_unique_P1512_logFC	srnas_unique_P1512_logCPM	srnas_unique_P1512_PValue	srnas_unique_P1512_FDR	srnas_unique_P1512_class2	srnas_P1512_20bp_count	srnas_P1512_21bp_count	srnas_P1512_22bp_count	srnas_P1512_23bp_count	srnas_P1512_24bp_count	srnas_P1512_25bp_count	srnas_P1512_PenneC_logFC	srnas_P1512_PenneC_logCPM	srnas_P1512_PenneC_FDR	srnas_P1512_PenneC_class2
SL3.0ch00	7588001	7588200	200	*	SL3.0ch00-7588001	SL3.0-Genome	200	none	ms619734_SL3.0ch00_RYX-incomp-chim_SL3_120k-B-R1684-Map20-exon2			none	none	none	none	none	none	00	11	00	11	11	00	00	11	11	1.96	4.9	1.56375e-05	0.00101	+DESL	4.16	-0.79	0.0200342	0.60025	+DESL	48.9501	47.3463	25.6206	16.273	34.1236	17.8178	-1.04	5.31	0.26681	inbetween
SL3.0ch00	7588201	7588400	200	*	SL3.0ch00-7588201	SL3.0-Genome	200	none	ms619734_SL3.0ch00_RYX-incomp-chim_SL3_120k-B-R1684-Map20-exon2			none	none	none	none	none	none	00	11	00	11	11	00	00	11	11	2.06	6.72	5.97047e-06	0.00042	+DESL	0.84	-0.15	0.37118	1	inbetween	186.852	236.522	163.476	122.394	132.527	113.918	-1.42	7.05	0.01848	-DESL
SL3.0ch00	7588601	7588800	200	*	SL3.0ch00-7588601	SL3.0-Genome	200	none	ms619734_SL3.0ch00_RYX-incomp-chim_SL3_120k-B-R1684-Map20-exon2			none	none	none	none	none	none	00	11	00	11	11	00	00	11	11	1.74	1.01	0.000279923	0.01273	+DESL	2.18	2.63	3.34687e-06	0.00031	inbetween	0	6.95822	0	0.772407	5.41996	1.55137	-0.52	1.62	1	non-DESL
SL3.0ch00	7641201	7641400	200	*	SL3.0ch00-7641201	SL3.0-Genome	200	none	ms73002_SL3.0ch00_RLX-incomp_SL3_120k-B-G1656-Map8_reversed	LTR	Gypsy	none	none	none	none	none	none	00	11	00	11	11	00	00	11	11	6.87	-0.46	3.76354e-09	0	+DESL	0	-1.39	1	1	non-DESL	0.778964	2.33033	13.1965	0	0	0	-1.5	0.25	0.57731	inbetween
SL3.0ch00	7641401	7641600	200	*	SL3.0ch00-7641401	SL3.0-Genome	200	none	ms73002_SL3.0ch00_RLX-incomp_SL3_120k-B-G1656-Map8_reversed	LTR	Gypsy	none	none	none	none	none	none	00	11	00	11	11	00	00	11	11	6.81	-0.51	5.2576e-09	0	+DESL	0	-1.39	1	1	non-DESL	0.778964	2.33033	13.1965	0	0	0	-1.58	0.17	0.51496	inbetween
SL3.0ch00	7644201	7644400	200	*	SL3.0ch00-7644201	SL3.0-Genome	200	none	ms73002_SL3.0ch00_RLX-incomp_SL3_120k-B-G1656-Map8_reversed	LTR	Gypsy	none	none	none	none	none	none	00	11	00	11	11	00	00	11	11	4.8	-0.41	5.8262e-08	1e-05	+DESL	0	-1.39	1	1	non-DESL	0	3.10274	10.0937	0.778964	3.10274	0	-0.15	0.7	1	non-DESL
SL3.0ch00	7651201	7651400	200	*	SL3.0ch00-7651201	SL3.0-Genome	200	none	ms404816_SL3.0ch00_RLX-incomp_SL3_120k-B-G1933-Map8_reversed	LTR	Gypsy	none	none	none	none	none	none	00	11	00	11	11	00	00	11	11	5.57	0.24	9.94325e-11	0	+DESL	0	-1.39	1	1	non-DESL	0.778964	3.10274	20.973	0.778964	1.55137	0	-0.18	1.39	1	non-DESL
SL3.0ch00	7651401	7651600	200	*	SL3.0ch00-7651401	SL3.0-Genome	200	none	ms404816_SL3.0ch00_RLX-incomp_SL3_120k-B-G1933-Map8_reversed	LTR	Gypsy	none	none	none	none	none	none	00	11	00	11	11	00	00	11	11	5.6	-1.33	4.31302e-05	0.00248	+DESL	0	-1.39	1	1	non-DESL	0.778964	0	3.10274	0.772407	0.772407	0	-1.89	-0.76	0.96598	non-DESL
SL3.0ch00	7651601	7651800	200	*	SL3.0ch00-7651601	SL3.0-Genome	200	none	ms404816_SL3.0ch00_RLX-incomp_SL3_120k-B-G1933-Map8_reversed	LTR	Gypsy	none	none	none	none	none	none	00	11	00	11	11	00	00	11	11	5.75	-1.24	0.000105059	0.00543	+DESL	0	-1.39	1	1	non-DESL	0.778964	2.32378	1.55793	0	1.55793	0	-0.65	-0.38	1	non-DESL
SL3.0ch00	7651801	7652000	200	*	SL3.0ch00-7651801	SL3.0-Genome	200	none	ms404816_SL3.0ch00_RLX-incomp_SL3_120k-B-G1933-Map8_reversed	LTR	Gypsy	none	none	none	none	none	none	00	11	00	11	11	00	00	11	11	3.12	-0.95	0.000429889	0.01847	+DESL	0	-1.39	1	1	non-DESL	0	0	1.54481	3.1093	3.88171	0	-1.13	-0.33	1	non-DESL
SL3.0ch00	7652001	7652200	200	*	SL3.0ch00-7652001	SL3.0-Genome	200	none	ms404816_SL3.0ch00_RLX-incomp_SL3_120k-B-G1933-Map8_reversed	LTR	Gypsy	none	none	none	none	none	none	00	11	00	11	11	00	00	11	11	2.94	0.72	9.24085e-09	0	+DESL	0	-1.39	1	1	non-DESL	1.55793	3.11586	24.0364	1.54481	4.65411	0	-0.56	1.54	1	non-DESL
SL3.0ch00	7652201	7652400	200	*	SL3.0ch00-7652201	SL3.0-Genome	200	none	ms404816_SL3.0ch00_RLX-incomp_SL3_120k-B-G1933-Map8_reversed	LTR	Gypsy	none	none	none	none	none	none	00	11	00	11	11	00	00	11	11	3.91	-0.42	2.51682e-06	0.00019	+DESL	0	-1.39	1	1	non-DESL	0.778964	3.1093	10.0937	0	2.33033	0	-0.4	0.54	1	non-DESL
SL3.0ch00	7704401	7704600	200	*	SL3.0ch00-7704401	SL3.0-Genome	200	none	ms20204_SL3.0ch00_noCat_SL3_120k-B-R2743-Map5	Unknown	Unclassified	none	none	none	none	none	none	00	11	00	11	11	00	00	11	11	5.03	-1.62	0.000656695	0.02643	+DESL	0	-1.39	1	1	non-DESL	0	3.88171	0	0	0.772407	0	-0.18	-0.71	1	non-DESL
SL3.0ch00	7708201	7708400	200	*	SL3.0ch00-7708201	SL3.0-Genome	200	none	ms538128_SL3.0ch00_RYX-incomp-chim_SL3_120k-B-R1684-Map20	LTR	Gypsy	none	none	none	none	none	none	00	11	00	11	11	00	00	11	11	6.42	-0.8	5.14215e-07	5e-05	+DESL	0	-1.39	1	1	non-DESL	0	0	0	0	0	0	-6.22	-0.48	0.00049	-DESL
SL3.0ch00	7716601	7716800	200	*	SL3.0ch00-7716601	SL3.0-Genome	200	none	ms615462_SL3.0ch00_RLX-incomp_SL3_120k-B-G1933-Map8_reversed	LTR	Gypsy	none	none	none	none	none	none	00	11	00	11	11	00	00	11	11	5.75	-1.24	1.58135e-05	0.00102	+DESL	0	-1.39	1	1	non-DESL	0	1.55793	3.87515	1.54481	0	0	-0.24	-0.24	1	non-DESL
SL3.0ch00	7716801	7717000	200	*	SL3.0ch00-7716801	SL3.0-Genome	200	none	ms615462_SL3.0ch00_RLX-incomp_SL3_120k-B-G1933-Map8_reversed	LTR	Gypsy	none	none	none	none	none	none	00	11	00	11	11	00	00	11	11	5.6	-1.33	7.5015e-05	0.00405	+DESL	0	-1.39	1	1	non-DESL	0	1.55793	3.09619	1.54481	0.772407	0	-0.74	-0.51	1	non-DESL
SL3.0ch00	7721801	7722000	200	*	SL3.0ch00-7721801	SL3.0-Genome	200	none	ms142953_SL3.0ch00_RLX-incomp_SL3_120k-B-G1933-Map8_reversed	LTR	Gypsy	none	none	none	none	none	none	00	11	00	11	11	00	00	11	11	5.6	-1.33	7.27591e-05	0.00395	+DESL	0	-1.39	1	1	non-DESL	0.778964	0.778964	0	0.778964	4.65411	0	-0.69	-0.49	1	non-DESL
SL3.0ch00	7722201	7722400	200	*	SL3.0ch00-7722201	SL3.0-Genome	200	none	ms142953_SL3.0ch00_RLX-incomp_SL3_120k-B-G1933-Map8_reversed	LTR	Gypsy	none	none	none	none	none	none	00	11	00	11	11	00	00	11	11	6.74	-0.56	1.86887e-08	0	+DESL	0	-1.39	1	1	non-DESL	1.55793	3.1093	6.20548	1.55137	3.1093	0	-0.61	0.4	1	non-DESL
SL3.0ch00	7746801	7747000	200	*	SL3.0ch00-7746801	SL3.0-Genome	200	none	ms336156_SL3.0ch00_noCat_SL3_120k-B-R2743-Map5	Unknown	Unclassified	none	none	none	none	none	none	00	11	00	11	11	00	00	11	11	9.03	3.62	9.92858e-47	0	+DESL	0	-1.39	1	1	non-DESL	0	0	0	0	0	0	-6.41	3.83	0	-DESL
SL3.0ch00	7782601	7782800	200	*	SL3.0ch00-7782601	SL3.0-Genome	200	none	ms98125_SL3.0ch00_DTX-incomp_SL3_120k-B-G1814-Map7	DNA	hAT	none	none	none	none	none	none	00	11	00	11	11	00	00	11	11	4.43	-0.03	2.35251e-08	0	+DESL	0	-1.39	1	1	non-DESL	0.778964	0.778964	15.5268	0	5.43963	0	0.13	1.22	1	non-DESL
SL3.0ch00	7782801	7783000	200	*	SL3.0ch00-7782801	SL3.0-Genome	200	none	ms98125_SL3.0ch00_DTX-incomp_SL3_120k-B-G1814-Map7	DNA	hAT	none	none	none	none	none	none	00	11	00	11	11	00	00	11	11	5.01	0.47	8.27995e-12	0	+DESL	0	-1.39	1	1	non-DESL	0.778964	1.55793	18.623	0.778964	10.8727	0	0.03	1.71	1	non-DESL
SL3.0ch00	7803201	7803400	200	*	SL3.0ch00-7803201	SL3.0-Genome	200	none	none	none	none	none	none	none	none	Solyc00g009030.2.1	none	00	11	00	11	11	00	00	11	11	6.81	-0.51	5.2576e-09	0	+DESL	0	-1.39	1	1	+DESL	0	0.778964	2.33033	3.1093	9.30823	0	-2.15	0.06	0.13268	inbetween
SL3.0ch00	7828601	7828800	200	*	SL3.0ch00-7828601	SL3.0-Genome	200	none	none	none	none	none	none	none	none	none	none	00	11	00	11	11	00	00	11	11	5.47	0.13	6.28064e-12	0	+DESL	0	-1.39	1	1	+DESL	0.772407	1.55137	1.55137	6.98445	15.5268	0	1.53	2.3	0.02641	+DESL
SL3.0ch00	7828801	7829000	200	*	SL3.0ch00-7828801	SL3.0-Genome	200	none	none	none	none	Solyc00g009070.1.1	none		LOW QUALITY:Transmembrane protein	none	none	00	11	00	11	11	00	00	11	11	5.03	-1.62	0.000932482	0.03524	+DESL	0	-1.39	1	1	+DESL	0.778964	0	0	0.778964	2.31722	0	-4.85	-1.27	0.16088	inbetween
SL3.0ch00	7856801	7857000	200	*	SL3.0ch00-7856801	SL3.0-Genome	200	none	none	none	none	none	none	none	none	none	none	00	11	00	11	11	00	00	11	11	2.18	-0.27	0.000847399	0.03289	+DESL	-4.37	-0.68	0.0136363	0.44505	non-DESL	0.772407	4.67378	0	3.87515	2.33033	0	-6.53	-0.25	5e-05	-DESL
SL3.0ch00	7872601	7872800	200	*	SL3.0ch00-7872601	SL3.0-Genome	200	none	none	none	none	none	none	none	none	Solyc00g009110.3.1	none	00	11	00	11	11	00	00	11	11	5.03	-1.62	0.000914318	0.03488	+DESL	0	-1.39	1	1	non-DESL	0.778964	3.88171	0	0	0	0	-4.84	-1.27	0.16094	inbetween
SL3.0ch00	7874001	7874200	200	*	SL3.0ch00-7874001	SL3.0-Genome	200	none	none	none	none	Solyc00g009110.3.1	none	GO:0046856	inositol-1	none	none	00	11	00	11	11	00	00	11	11	3.78	-0.53	2.65132e-06	0.0002	+DESL	0	-1.39	1	1	inbetween	0.772407	13.1834	0.778964	0	0	0	-6.47	-0.3	9e-05	-DESL
SL3.0ch00	7888401	7888600	200	*	SL3.0ch00-7888401	SL3.0-Genome	200	none	none	none	none	Solyc00g009140.3.1	none		NAD(P)-binding Rossmann-fold superfamily protein (AHRD V3.3 *** AT4G09750.1)	none	none	00	11	00	11	11	00	00	11	11	3.23	-0.88	0.000242007	0.01131	+DESL	-2.3	-1.21	0.252111	1	non-DESL	3.10274	0	1.55793	0	1.55137	0.772407	-1.22	-0.27	1	non-DESL
SL3.0ch00	8015401	8015600	200	*	SL3.0ch00-8015401	SL3.0-Genome	200	none	ms463886_SL3.0ch00_noCat_SL3_120k-B-R2743-Map5	Unknown	Unclassified	none	none	none	none	none	none	00	none	00	none	none	00	00	none	none	5.44	-1.42	9.88831e-05	0.00518	+DESL	0	-1.39	1	1	non-DESL	0.778964	0.772407	0.778964	0	0.772407	0	-1.72	-0.84	1	non-DESL
SL3.0ch00	8103601	8103800	200	*	SL3.0ch00-8103601	SL3.0-Genome	200	none	ms263869_SL3.0ch00_RYX-incomp-chim_SL3_120k-B-R1684-Map20	LTR	Gypsy	none	none	none	none	none	none	00	none	00	none	none	00	00	none	none	5.25	-1.52	0.000272381	0.01249	+DESL	0	-1.39	1	1	non-DESL	0	0.772407	0.772407	0	0	0	-1.16	-0.85	1	non-DESL
SL3.0ch00	8124801	8125000	200	*	SL3.0ch00-8124801	SL3.0-Genome	200	none	ms509836_SL3.0ch00_noCat_SL3_120k-B-R2743-Map5	Unknown	Unclassified	Solyc00g009145.1.1	none		4'-phosphopantetheinyl transferase superfamily (AHRD V3.3 -** AT3G11470.9)	none	none	00	none	00	none	none	00	00	none	none	5.89	-1.16	1.20983e-05	0.0008	+DESL	0	-1.39	1	1	+DESL	0.772407	3.87515	1.55137	0	1.55137	0.772407	0.24	0.07	1	non-DESL
SL3.0ch00	8184201	8184400	200	*	SL3.0ch00-8184201	SL3.0-Genome	200	none	ms193122_SL3.0ch00_RLX-incomp_SL3_120k-B-R1902-Map10_reversed	LTR	Gypsy	none	none	none	none	none	none	00	none	00	none	none	00	00	none	none	5.03	-1.62	0.000656695	0.02643	+DESL	0	-1.39	1	1	non-DESL	0	0.772407	3.88171	0	0	0	1.19	-0.11	1	non-DESL
SL3.0ch00	8185801	8186000	200	*	SL3.0ch00-8185801	SL3.0-Genome	200	none	ms491253_SL3.0ch00_RLX-incomp_SL3_120k-B-R1182-Map13	LTR	Gypsy	none	none	none	none	none	none	00	none	00	none	none	00	00	none	none	5.6	-1.33	4.23691e-05	0.00245	+DESL	0	-1.39	1	1	non-DESL	0	0	3.88171	0.772407	0	0	-0.94	-0.57	1	non-DESL
SL3.0ch00	8186401	8186600	200	*	SL3.0ch00-8186401	SL3.0-Genome	200	none	ms491253_SL3.0ch00_RLX-incomp_SL3_120k-B-R1182-Map13	LTR	Gypsy	none	none	none	none	none	none	00	none	00	none	none	00	00	none	none	3.53	-1.25	0.000818119	0.03192	+DESL	0	-1.39	1	1	non-DESL	0	0	5.42652	0	0.772407	0	-0.1	-0.29	1	non-DESL
SL3.0ch00	8195801	8196000	200	*	SL3.0ch00-8195801	SL3.0-Genome	200	none	ms254925_SL3.0ch00_RLX-incomp_SL3_120k-B-R1182-Map13	LTR	Gypsy	none	none	none	none	none	none	00	none	00	none	none	00	00	none	none	7.17	-0.22	1.32982e-10	0	+DESL	0	-1.39	1	1	non-DESL	0.778964	7.76341	10.0872	0.778964	0.778964	0	-0.06	1	1	non-DESL
SL3.0ch00	8197001	8197200	200	*	SL3.0ch00-8197001	SL3.0-Genome	200	none	ms254925_SL3.0ch00_RLX-incomp_SL3_120k-B-R1182-Map13	LTR	Gypsy	none	none	none	none	none	none	00	none	00	none	none	00	00	none	none	7.9	2.48	9.57472e-28	0	+DESL	5.98	0.15	2.01598e-05	0.00159	+DESL	2.33033	12.3979	69.8904	6.2186	3.09619	0.772407	-0.48	3.47	1	non-DESL
SL3.0ch00	8197201	8197400	200	*	SL3.0ch00-8197201	SL3.0-Genome	200	none	ms254925_SL3.0ch00_RLX-incomp_SL3_120k-B-R1182-Map13	LTR	Gypsy	none	none	none	none	none	none	00	none	00	none	none	00	00	none	none	7.12	-0.26	1.97653e-10	0	+DESL	0	-1.39	1	1	non-DESL	0.778964	0.772407	13.1703	2.32378	2.33033	0	-0.29	0.86	1	non-DESL
SL3.0ch00	8197401	8197600	200	*	SL3.0ch00-8197401	SL3.0-Genome	200	none	ms254925_SL3.0ch00_RLX-incomp_SL3_120k-B-R1182-Map13	LTR	Gypsy	none	none	none	none	none	none	00	none	00	none	none	00	00	none	none	5.6	-1.33	4.31302e-05	0.00248	+DESL	0	-1.39	1	1	non-DESL	0	0.772407	3.10274	0	3.10274	0	-1.85	-0.75	1	non-DESL
SL3.0ch00	8230801	8231000	200	*	SL3.0ch00-8230801	SL3.0-Genome	200	none	ms445052_SL3.0ch00_RLX-incomp_SL3_120k-B-R5-Map20_reversed	TE	Confused_TE_withPotentialHostGeneDomain	none	none	none	none	none	none	00	none	00	none	none	00	00	none	none	-6.84	-0.11	1.11074e-07	1e-05	-DESL	0	-1.39	1	1	non-DESL	0	0	0	0	0	0	3.53	-1.65	1	non-DESL
SL3.0ch00	8231201	8231400	200	*	SL3.0ch00-8231201	SL3.0-Genome	200	none	ms445052_SL3.0ch00_RLX-incomp_SL3_120k-B-R5-Map20_reversed	TE	Confused_TE_withPotentialHostGeneDomain	none	none	none	none	none	none	00	none	00	none	none	00	00	none	none	-6.45	-0.4	1.79135e-06	0.00014	-DESL	-1.46	-0.07	0.12521	1	inbetween	0	0	0	0	0	0	4.22	-1.41	0.6834	inbetween
SL3.0ch00	8271601	8271800	200	*	SL3.0ch00-8271601	SL3.0-Genome	200	none	ms116031_SL3.0ch00_RLX-incomp_SL3_120k-B-R274-Map12	Pararetrovirus	EPRV	none	none	none	none	none	none	00	none	00	none	none	00	00	none	none	-3.56	-0.54	0.00135898	0.04877	-DESL	0	-1.39	1	1	non-DESL	0	0	0.778964	0	0	0	-2.48	-1.93	1	non-DESL
SL3.0ch00	8274601	8274800	200	*	SL3.0ch00-8274601	SL3.0-Genome	200	none	ms116031_SL3.0ch00_RLX-incomp_SL3_120k-B-R274-Map12	Pararetrovirus	EPRV	none	none	none	none	none	none	00	none	00	none	none	00	00	none	none	4.16	-0.88	2.70401e-05	0.00165	+DESL	0	-1.39	1	1	non-DESL	1.55137	1.55793	5.43308	0	0.772407	0	-0.73	-0.05	1	non-DESL
SL3.0ch00	8274801	8275000	200	*	SL3.0ch00-8274801	SL3.0-Genome	200	none	ms116031_SL3.0ch00_RLX-incomp_SL3_120k-B-R274-Map12	Pararetrovirus	EPRV	none	none	none	none	none	none	00	none	00	none	none	00	00	none	none	5.09	-0.18	1.29774e-08	0	+DESL	0	-1.39	1	1	non-DESL	0.778964	0.772407	3.10274	1.55137	0.778964	0	-0.2	0.94	1	non-DESL
SL3.0ch00	8275201	8275400	200	*	SL3.0ch00-8275201	SL3.0-Genome	200	none	ms116032_SL3.0ch00_RLX-incomp_SL3_120k-B-R274-Map12	Pararetrovirus	EPRV	none	none	none	none	none	none	00	none	00	none	none	00	00	none	none	-6.8	-0.14	2.6798e-07	3e-05	-DESL	0	-1.39	1	1	non-DESL	0	0	0	0	0	0	0	-2.1	1	non-DESL
SL3.0ch00	8287001	8287200	200	*	SL3.0ch00-8287001	SL3.0-Genome	200	none	ms355036_SL3.0ch00_RLX-incomp-chim_SL3_120k-B-G112-Map20	LTR	Gypsy	none	none	none	none	none	none	00	none	00	none	none	00	00	none	none	5.44	-1.42	0.000132269	0.00666	+DESL	2.37	-1.21	0.232793	1	non-DESL	0	0.778964	2.32378	0	1.55137	0	-1.33	-0.77	1	non-DESL
SL3.0ch00	8381601	8381800	200	*	SL3.0ch00-8381601	SL3.0-Genome	200	none	ms309003_SL3.0ch00_RYX-incomp-chim_SL3_120k-B-R1684-Map20	LTR	Gypsy	none	none	none	none	none	none	00	none	00	none	none	00	00	none	none	2.39	1.82	9.44792e-08	1e-05	+DESL	-0.27	-0.3	0.792939	1	inbetween	6.98445	3.10274	2.33689	1.55137	1.55137	3.86859	-1.43	2.23	0.04351	-DESL
SL3.0ch00	8381801	8382000	200	*	SL3.0ch00-8381801	SL3.0-Genome	200	none	ms309003_SL3.0ch00_RYX-incomp-chim_SL3_120k-B-R1684-Map20	LTR	Gypsy	none	none	none	none	none	none	00	none	00	none	none	00	00	none	none	2.06	6.94	1.85626e-06	0.00015	+DESL	1.71	1.48	0.00263262	0.11572	non-DESL	158.24	218.77	237.275	232.588	191.447	168.104	-1.43	7.26	0.01778	-DESL
SL3.0ch00	8382001	8382200	200	*	SL3.0ch00-8382001	SL3.0-Genome	200	none	ms309003_SL3.0ch00_RYX-incomp-chim_SL3_120k-B-R1684-Map20	LTR	Gypsy	none	none	none	none	none	none	00	none	00	none	none	00	00	none	none	1.32	8.27	0.00118681	0.04336	+DESL	1.43	-0.8	0.312401	1	non-DESL	307.473	1069.12	389.624	266.136	394.591	215.529	-0.63	8.67	1	non-DESL
SL3.0ch00	9165001	9165200	200	*	SL3.0ch00-9165001	SL3.0-Genome	200	none	ms613808_SL3.0ch00_RLX-incomp_SL3_120k-B-G1656-Map8_reversed	LTR	Gypsy	none	none	none	none	none	none	none	01	00	00	none	01	none	01	00	3.47	-0.34	2.07224e-06	0.00016	+DESL	-2.28	-1.22	0.254346	1	non-DESL	0.778964	0.772407	7.75685	3.10274	2.33033	0	-1.04	0.38	1	non-DESL
SL3.0ch00	9213801	9214000	200	*	SL3.0ch00-9213801	SL3.0-Genome	200	none	ms366909_SL3.0ch00_RIX-incomp_SL3_120k-B-R3614-Map6	nonLTR	LINE	none	none	none	none	none	none	none	01	00	00	none	01	none	01	00	1.43	1.3	0.00061044	0.02498	+DESL	-3.14	-1.06	0.109561	1	non-DESL	9.32134	5.41996	0.778964	3.1093	0.772407	2.33033	-1.16	1.58	0.40944	inbetween
SL3.0ch00	9230601	9230800	200	*	SL3.0ch00-9230601	SL3.0-Genome	200	none	ms80666_SL3.0ch00_RYX-incomp-chim_SL3_120k-B-G2058-Map5	LTR	Gypsy	none	none	none	none	none	none	none	01	00	00	none	01	none	01	00	5.25	-1.52	0.000275959	0.01259	+DESL	0	-1.39	1	1	non-DESL	0.772407	0	1.55793	0.778964	2.31722	0	-1.51	-0.91	1	non-DESL
SL3.0ch00	9235201	9235400	200	*	SL3.0ch00-9235201	SL3.0-Genome	200	none	ms114690_SL3.0ch00_noCat_SL3_120k-B-R1318-Map7	Unknown	Unclassified	none	none	none	none	none	none	none	01	00	00	none	01	none	01	00	2.2	-0.1	0.000318215	0.01422	+DESL	0	-1.39	1	1	non-DESL	0.772407	0	0	0	0	0	-1.71	0.25	0.32789	inbetween
SL3.0ch00	9247601	9247800	200	*	SL3.0ch00-9247601	SL3.0-Genome	200	none	ms70510_SL3.0ch00_DXX_SL3_120k-B-G1559-Map5	DNA	PutativeNonAutoClassII	none	none	none	none	none	none	none	01	00	00	none	01	none	01	00	-4.04	0.54	1.92799e-08	0	-DESL	-0.41	0.52	0.566757	1	inbetween	0	0	0.772407	0	0.772407	0	0.55	-1.3	1	non-DESL
SL3.0ch00	9333001	9333200	200	*	SL3.0ch00-9333001	SL3.0-Genome	200	none	ms610764_SL3.0ch00_RLX-incomp_SL3_120k-B-G1656-Map8_reversed	LTR	Gypsy	none	none	none	none	none	none	none	01	00	00	none	01	none	01	00	7.46	0.03	8.30886e-13	0	+DESL	0	-1.39	1	1	non-DESL	0.778964	3.10274	18.623	0.778964	0.778964	0	-1.34	0.79	0.47102	inbetween
SL3.0ch00	9333201	9333400	200	*	SL3.0ch00-9333201	SL3.0-Genome	200	none	ms610766_SL3.0ch00_RYX-incomp-chim_SL3_120k-B-R1684-Map20	LTR	Gypsy	none	none	none	none	none	none	none	01	00	00	none	01	none	01	00	5.44	-1.42	0.000132269	0.00666	+DESL	0	-1.39	1	1	non-DESL	0	2.32378	3.88826	0	0	0	-2.24	-0.92	0.7727	inbetween
SL3.0ch00	9374001	9374200	200	*	SL3.0ch00-9374001	SL3.0-Genome	200	none	ms1479_SL3.0ch00_RXX-TRIM_SL3_120k-B-R86-Map20	SSR	SAT	Solyc00g011677.1.1	none		histone-lysine N-methyltransferase SUVR5 (AHRD V3.3 --* AT2G23740.6)	Solyc00g011677.1.1	none	none	01	00	00	none	01	none	01	00	3.24	-0.89	0.000287341	0.01302	+DESL	0	-1.39	1	1	non-DESL	0	3.1093	3.88171	0	3.10274	0	-0.24	0.05	1	non-DESL
SL3.0ch00	9374201	9374400	200	*	SL3.0ch00-9374201	SL3.0-Genome	200	none	ms1479_SL3.0ch00_RXX-TRIM_SL3_120k-B-R86-Map20	SSR	SAT	Solyc00g011677.1.1	none		histone-lysine N-methyltransferase SUVR5 (AHRD V3.3 --* AT2G23740.6)	none	none	none	01	00	00	none	01	none	01	00	4.05	-0.94	3.1072e-05	0.00186	+DESL	0	-1.39	1	1	non-DESL	0	1.55137	3.10274	3.10274	2.32378	0	0.03	0.16	1	non-DESL
SL3.0ch00	9375001	9375200	200	*	SL3.0ch00-9375001	SL3.0-Genome	200	none	ms1479_SL3.0ch00_RXX-TRIM_SL3_120k-B-R86-Map20	SSR	SAT	Solyc00g011677.1.1	none		histone-lysine N-methyltransferase SUVR5 (AHRD V3.3 --* AT2G23740.6)	none	none	none	01	00	00	none	01	none	01	00	2.72	-0.04	0.000563246	0.02329	+DESL	0	-1.39	1	1	non-DESL	3.1093	4.66067	4.66067	0.778964	4.66723	0.772407	1.02	1.54	0.76285	inbetween
SL3.0ch00	9468001	9468200	200	*	SL3.0ch00-9468001	SL3.0-Genome	200	none	ms687_SL3.0ch00_RYX-incomp-chim_SL3_120k-B-R1684-Map20	LTR	Gypsy	none	none	none	none	none	none	none	none	00	00	none	01	none	none	00	5.89	-1.16	7.10665e-06	0.0005	+DESL	0	-1.39	1	1	non-DESL	1.54481	1.55793	3.10274	0	1.54481	0	0.66	0.28	1	non-DESL
SL3.0ch00	9552201	9552400	200	*	SL3.0ch00-9552201	SL3.0-Genome	200	none	ms553342_SL3.0ch00_RLX-incomp_SL3_120k-B-R210-Map6	LTR	Copia_withPotentialHostGeneDomain	none	none	none	none	Solyc00g012430.1.1	none	none	none	00	00	none	01	none	none	00	2.89	7.07	1.27864e-10	0	+DESL	1.96	0.14	0.0283118	0.72908	+DESL	141.155	190.027	158.122	144.775	49.6176	33.3184	-2.6	7.28	0	-DESL
SL3.0ch00	9554001	9554200	200	*	SL3.0ch00-9554001	SL3.0-Genome	200	none	ms553339_SL3.0ch00_RYX-incomp-chim_SL3_120k-B-R1684-Map20	LTR	Gypsy	none	none	none	none	none	none	none	none	00	00	none	01	none	none	00	2.71	-0.82	0.000770685	0.03026	+DESL	0	-1.39	1	1	non-DESL	0.778964	1.55793	3.10274	0.772407	0.778964	0	-1.09	-0.24	1	non-DESL
SL3.0ch00	9565201	9565400	200	*	SL3.0ch00-9565201	SL3.0-Genome	200	none	ms9673_SL3.0ch00_RLX-incomp_SL3_120k-B-R210-Map6	LTR	Copia_withPotentialHostGeneDomain	Solyc00g012440.1.1	none		Senescence-associated protein (AHRD V3.3 *-* A0A072THH1_MEDTR)	Solyc00g012440.1.1	none	00	none	00	00	none	00	00	none	00	2.95	9.33	2.59126e-09	0	+DESL	3.24	-1.06	0.0936469	1	non-DESL	910.798	855.754	935.397	780.03	543.103	485.63	-2.7	9.54	0	-DESL
SL3.0ch00	9565401	9565600	200	*	SL3.0ch00-9565401	SL3.0-Genome	200	none	ms9673_SL3.0ch00_RLX-incomp_SL3_120k-B-R210-Map6	LTR	Copia_withPotentialHostGeneDomain	Solyc00g012440.1.1	none		Senescence-associated protein (AHRD V3.3 *-* A0A072THH1_MEDTR)	Solyc00g012440.1.1	none	00	none	00	00	none	00	00	none	00	1.23	5.39	0.000787629	0.03087	+DESL	1.2	-0.23	0.226523	1	inbetween	71.4549	136.553	100.034	38.8105	26.3471	21.7323	-0.76	5.71	0.90642	non-DESL
SL3.0ch00	9586401	9586600	200	*	SL3.0ch00-9586401	SL3.0-Genome	200	none	ms23591_SL3.0ch00_RLX-comp_SL3_120k-B-P281.302-Map5_reversed	LTR	Copia	none	none	none	none	none	none	00	none	00	00	none	00	00	none	00	-7.88	0.74	5.51807e-11	0	-DESL	0	-1.39	1	1	non-DESL	0	0	0	0	0	0	0	-2.1	1	non-DESL
SL3.0ch00	9627401	9627600	200	*	SL3.0ch00-9627401	SL3.0-Genome	200	none	none	none	none	Solyc00g012700.2.1	none		LOW QUALITY:FAR1 DNA-binding domain protein (AHRD V3.3 *** G7JKD1_MEDTR)	Solyc00g012702.1.1	none	00	none	00	00	none	00	00	none	00	8.85	1.34	2.54988e-18	0	+DESL	2.34	-1.22	0.236118	1	+DESL	0	0	0	0	0	0	-8.67	1.61	0	-DESL
SL3.0ch00	9627601	9627800	200	*	SL3.0ch00-9627601	SL3.0-Genome	200	none	none	none	none	none	none	none	none	Solyc00g012702.1.1	none	00	none	00	00	none	00	00	none	00	8.85	1.34	2.54988e-18	0	+DESL	2.34	-1.22	0.236118	1	+DESL	0	0	0	0	0	0	-8.67	1.61	0	-DESL
SL3.0ch00	9696401	9696600	200	*	SL3.0ch00-9696401	SL3.0-Genome	200	none	ms89814_SL3.0ch00_RYX-incomp-chim_SL3_120k-B-R1684-Map20	LTR	Gypsy	Solyc00g012704.1.1	none		Pex2/Pex12 N-terminal domain-containing protein / zinc finger (C3HC4-type RING finger) family protein (AHRD V3.3 --* AT1G79810.2)	none	none	00	none	00	00	none	00	00	none	00	5.6	-1.33	7.5015e-05	0.00405	+DESL	0	-1.39	1	1	non-DESL	0	2.32378	1.55137	1.55137	0.772407	0	-0.21	-0.33	1	non-DESL
SL3.0ch00	9726801	9727000	200	*	SL3.0ch00-9726801	SL3.0-Genome	200	none	none	none	none	Solyc00g013130.3.1	none		NADH dehydrogenase subunit 2 (AHRD V3.3 *-* A0A1B4ZAZ9_IPONI)	Solyc00g013120.3.1	none	00	none	00	00	00	00	00	00	00	2.83	-0.2	3.71525e-05	0.00219	+DESL	0	-1.39	1	1	non-DESL	1.55793	5.42652	2.32378	1.55137	0	0.778964	-1.56	0.28	0.47102	inbetween
SL3.0ch00	9728401	9728600	200	*	SL3.0ch00-9728401	SL3.0-Genome	200	none	none	none	none	Solyc00g013137.1.1	none		NADH dehydrogenase subunit 2 (AHRD V3.3 *-* D5I397_CITLA)	Solyc00g013133.1.1	none	00	none	00	00	00	00	00	00	00	5.89	-1.16	1.20983e-05	0.0008	+DESL	0	-1.39	1	1	non-DESL	0	2.32378	1.55137	1.55137	0.778964	0	-0.53	-0.24	1	non-DESL
SL3.0ch00	9730601	9730800	200	*	SL3.0ch00-9730601	SL3.0-Genome	200	none	none	none	none	none	none	none	none	Solyc00g013137.1.1	none	00	none	00	00	00	00	00	00	00	3.82	2.04	2.26905e-18	0	+DESL	0	-1.39	1	1	non-DESL	34.9747	0.772407	1.55137	5.41341	35.6487	0	-2.69	2.37	0	-DESL
SL3.0ch00	9731201	9731400	200	*	SL3.0ch00-9731201	SL3.0-Genome	200	none	none	none	none	none	none	none	none	Solyc00g013137.1.1	none	00	none	00	00	00	00	00	00	00	2.57	4.59	2.3691e-10	0	+DESL	-0.1	1.37	0.854724	1	non-DESL	55.136	50.4294	108.642	42.6398	13.1703	3.87515	-0.49	5.32	1	non-DESL
SL3.0ch00	9737201	9737400	200	*	SL3.0ch00-9737201	SL3.0-Genome	200	none	ms38904_SL3.0ch00_PotentialHostGene_SL3_120k-B-R2780-Map6	PHG	HostGene	Solyc00g013140.2.1	none	none	none	Solyc00g013150.1.1	none	00	none	00	00	00	00	00	00	00	1.92	1.07	1.23025e-05	0.00081	+DESL	0	-1.39	1	1	non-DESL	0	3.88826	0.778964	6.991	4.65411	3.87515	-1.07	1.51	0.59658	inbetween
SL3.0ch00	9738601	9738800	200	*	SL3.0ch00-9738601	SL3.0-Genome	200	none	none	none	none	Solyc00g013150.1.1	none		LOW QUALITY:U-box domain-containing protein kinase family protein (AHRD V3.3 --* AT5G61550.4)	Solyc00g013150.1.1	none	00	none	00	00	00	00	00	00	00	2.13	0.65	4.05935e-05	0.00237	+DESL	0	-1.39	1	1	non-DESL	3.10274	3.87515	2.31722	5.41996	10.8596	0	-1.02	1.17	0.84251	inbetween
SL3.0ch00	9740801	9741000	200	*	SL3.0ch00-9740801	SL3.0-Genome	200	none	none	none	none	none	none	none	none	Solyc00g013170.1.1	none	00	none	00	00	none	00	00	none	none	2.71	-0.82	0.000976712	0.0366	+DESL	0	-1.39	1	1	non-DESL	0.772407	2.33689	0.778964	1.54481	3.10274	0.778964	2.04	1.36	0.00818	+DESL
SL3.0ch00	9803601	9803800	200	*	SL3.0ch00-9803601	SL3.0-Genome	200	none	none	none	none	none	none	none	none	none	none	00	none	00	00	none	00	00	none	none	-11.8	4.37	3.64396e-32	0	-DESL	-7.98	1.78	1.37706e-13	0	-DESL	0	0	0	0	0	0	0	-2.1	1	non-DESL
SL3.0ch00	9817401	9817600	200	*	SL3.0ch00-9817401	SL3.0-Genome	200	none	ms341028_SL3.0ch00_noCat_SL3_120k-B-G125-Map20	Unknown	Unclassified	none	none	none	none	none	none	00	none	00	00	none	00	00	none	none	4	0.08	3.43979e-08	0	+DESL	2.37	-1.21	0.232793	1	non-DESL	0.778964	0	0.778964	3.09619	17.8113	0.772407	0.71	1.64	1	non-DESL
SL3.0ch00	9879001	9879200	200	*	SL3.0ch00-9879001	SL3.0-Genome	200	none	ms616146_SL3.0ch00_DTX-incomp_SL3_120k-B-G1814-Map7	DNA	hAT	none	none	none	none	none	none	00	none	00	00	none	00	00	none	none	3.43	-0.75	4.0941e-05	0.00239	+DESL	0	-1.39	1	1	non-DESL	0	0	3.88171	1.55793	3.87515	0	0.54	0.57	1	non-DESL
SL3.0ch00	9879201	9879400	200	*	SL3.0ch00-9879201	SL3.0-Genome	200	none	ms616146_SL3.0ch00_DTX-incomp_SL3_120k-B-G1814-Map7	DNA	hAT	none	none	none	none	none	none	00	none	00	00	none	00	00	none	none	6.12	-1.01	1.14973e-05	0.00077	+DESL	0	-1.39	1	1	non-DESL	0	0.778964	3.11586	1.55793	3.87515	0	0.37	0.31	1	non-DESL
SL3.0ch00	9914001	9914200	200	*	SL3.0ch00-9914001	SL3.0-Genome	200	none	ms604203_SL3.0ch00_DTX-incomp_SL3_120k-B-R2856-Map8	DNA	Harbinger	Solyc00g013186.1.1	none		Homogentisate phytyltransferase 1	none	none	00	none	00	00	none	00	00	none	none	-3.8	-0.35	4.57433e-05	0.00261	-DESL	-3.15	-1.06	0.107989	1	non-DESL	0	0	0	0	0.772407	0	-2.49	-1.92	1	non-DESL
SL3.0ch00	9923001	9923200	200	*	SL3.0ch00-9923001	SL3.0-Genome	200	none	ms556558_SL3.0ch00_RLX-incomp_SL3_120k-B-G2080-Map10_reversed	LTR	Gypsy	none	none	none	none	none	none	00	none	00	00	none	00	00	none	none	4.83	2.12	7.39271e-24	0	+DESL	3.18	-1.07	0.0980952	1	inbetween	0	3.09619	2.33033	0	3.88171	0	-3.43	2.43	0	-DESL
SL3.0ch00	9963601	9963800	200	*	SL3.0ch00-9963601	SL3.0-Genome	200	none	ms327266_SL3.0ch00_noCat_SL3_120k-B-R2743-Map5	Unknown	Unclassified	none	none	none	none	Solyc00g013188.1.1	none	00	none	00	00	none	00	00	none	none	5.03	-1.62	0.000656695	0.02643	+DESL	0	-1.39	1	1	non-DESL	0	0.772407	0.772407	0	0	0	-0.19	-0.72	1	non-DESL
SL3.0ch00	10109201	10109400	200	*	SL3.0ch00-10109201	SL3.0-Genome	200	none	none	none	none	none	none	none	none	Solyc00g014790.2.1	none	00	none	00	00	none	00	00	none	none	3.57	2.65	7.11839e-12	0	+DESL	0	-1.39	1	1	non-DESL	18.623	38.0774	25.614	6.99756	2.31722	0	-3.38	2.86	0	-DESL
SL3.0ch00	10109401	10109600	200	*	SL3.0ch00-10109401	SL3.0-Genome	200	none	none	none	none	none	none	none	none	Solyc00g014790.2.1	none	00	none	00	00	none	00	00	none	none	2.59	0.36	0.000121266	0.00619	+DESL	0	-1.39	1	1	non-DESL	0	13.9689	3.11586	0.772407	6.22515	0	-1.11	0.92	0.76741	inbetween
SL3.0ch00	10109801	10110000	200	*	SL3.0ch00-10109801	SL3.0-Genome	200	none	none	none	none	none	none	none	none	Solyc00g014790.2.1	none	00	none	00	00	none	00	00	none	none	3.58	-0.24	4.40462e-07	4e-05	+DESL	0	-1.39	1	1	non-DESL	1.55793	9.30823	3.88171	0.772407	1.55137	0	-2.9	0.11	0.00864	-DESL
SL3.0ch00	10110201	10110400	200	*	SL3.0ch00-10110201	SL3.0-Genome	200	none	ms577625_SL3.0ch00_noCat_SL3_120k-B-R7092-Map5	Unknown	Unclassified	none	none	none	none	Solyc00g014790.2.1	none	00	none	00	00	none	00	00	none	none	6.88	3.2	6.12556e-38	0	+DESL	0	-1.39	1	1	non-DESL	4.66723	18.6033	16.3189	10.0741	178.309	6.991	0.46	4.65	1	non-DESL
SL3.0ch00	10110401	10110600	200	*	SL3.0ch00-10110401	SL3.0-Genome	200	none	none	none	none	none	none	none	none	Solyc00g014790.2.1	none	00	none	00	00	none	00	00	none	none	3.35	1.55	6.7308e-13	0	+DESL	0	-1.39	1	1	non-DESL	3.88171	8.52271	7.76997	5.43308	38.758	0.778964	0.03	2.67	1	non-DESL
SL3.0ch00	10111601	10111800	200	*	SL3.0ch00-10111601	SL3.0-Genome	200	none	none	none	none	Solyc00g014790.2.1	none		LOW QUALITY:P-loop nucleoside triphosphate hydrolase superfamily protein (AHRD V3.3 --* AT5G37165.1)	none	none	00	none	00	00	none	00	00	none	none	-5.3	-1.18	0.00117172	0.04284	-DESL	0	-1.39	1	1	non-DESL	0	0	0	0	0	0	3.51	-1.65	1	non-DESL
SL3.0ch00	10119401	10119600	200	*	SL3.0ch00-10119401	SL3.0-Genome	200	none	none	none	none	Solyc00g014830.3.1	none		NADH dehydrogenase subunit 7 (AHRD V3.3 *** A0A0C5B9X5_9SOLA)	none	none	00	none	00	00	none	00	00	none	none	10.29	2.79	1.75194e-37	0	+DESL	0	-1.39	1	1	non-DESL	7.7503	22.4916	126.558	4.65411	15.5203	0	-1.06	3.56	0.24632	inbetween
SL3.0ch00	10120201	10120400	200	*	SL3.0ch00-10120201	SL3.0-Genome	200	none	none	none	none	Solyc00g014830.3.1	none		NADH dehydrogenase subunit 7 (AHRD V3.3 *** A0A0C5B9X5_9SOLA)	none	none	00	none	00	00	none	00	00	none	none	1.94	0.76	8.10431e-05	0.00434	+DESL	0	-1.39	1	1	non-DESL	1.55793	1.54481	6.19893	3.09619	0.778964	3.10274	0	1.64	1	non-DESL
SL3.0ch00	10123001	10123200	200	*	SL3.0ch00-10123001	SL3.0-Genome	200	none	none	none	none	Solyc00g014830.3.1	none		NADH dehydrogenase subunit 7 (AHRD V3.3 *** A0A0C5B9X5_9SOLA)	none	none	00	none	00	00	none	00	00	none	none	2.16	0.83	3.29914e-06	0.00025	+DESL	0	-1.39	1	1	non-DESL	0	3.1093	3.11586	0	2.31722	0.772407	-0.62	1.49	1	non-DESL
SL3.0ch00	10124801	10125000	200	*	SL3.0ch00-10124801	SL3.0-Genome	200	none	ms577623_SL3.0ch00_RXX_SL3_120k-B-R3194-Map5	TE	Retrotransposon	Solyc00g014830.3.1	none		NADH dehydrogenase subunit 7 (AHRD V3.3 *** A0A0C5B9X5_9SOLA)	Solyc00g014840.1.1	none	00	none	00	00	none	00	00	none	none	5.24	-0.06	1.46569e-10	0	+DESL	0	-1.39	1	1	non-DESL	0	1.55137	0	3.88826	17.0585	0	1.06	1.77	0.56516	inbetween
SL3.0ch00	10125001	10125200	200	*	SL3.0ch00-10125001	SL3.0-Genome	200	none	none	none	none	Solyc00g014830.3.1	none		NADH dehydrogenase subunit 7 (AHRD V3.3 *** A0A0C5B9X5_9SOLA)	Solyc00g014840.1.1	none	00	none	00	00	none	00	00	none	none	2.9	0.23	6.97902e-07	6e-05	+DESL	0	-1.39	1	1	non-DESL	0.778964	2.33033	0	3.88826	17.0585	0	1.08	1.91	0.47102	inbetween
SL3.0ch00	10126201	10126400	200	*	SL3.0ch00-10126201	SL3.0-Genome	200	none	none	none	none	none	none	none	none	Solyc00g014830.3.1	none	00	none	00	00	none	00	00	none	none	2.02	-0.06	0.000690108	0.02744	+DESL	0	-1.39	1	1	non-DESL	0	3.11586	0.772407	0	0.778964	2.32378	-0.55	0.6	1	non-DESL
SL3.0ch00	10126801	10127000	200	*	SL3.0ch00-10126801	SL3.0-Genome	200	none	none	none	none	none	none	none	none	Solyc00g014830.3.1	none	00	none	00	00	none	00	00	none	none	3.11	-0.95	0.00058623	0.02407	+DESL	0	-1.39	1	1	non-DESL	0.772407	3.87515	0.772407	0	0.772407	0	-0.37	-0.09	1	non-DESL
SL3.0ch00	10128401	10128600	200	*	SL3.0ch00-10128401	SL3.0-Genome	200	none	none	none	none	none	none	none	none	Solyc00g014860.1.1	none	00	none	00	00	none	00	00	none	none	-2.76	-0.42	0.000869331	0.03367	-DESL	0	-1.39	1	1	non-DESL	0	0	0.778964	0	0.772407	0	-0.36	-1.52	1	non-DESL
SL3.0ch00	10142801	10143000	200	*	SL3.0ch00-10142801	SL3.0-Genome	200	none	none	none	none	Solyc00g014980.1.1	none		LOW QUALITY:F-box protein interaction domain protein (AHRD V3.3 *** G7IVR2_MEDTR)	none	none	00	none	00	00	none	00	00	none	none	5.03	-1.62	0.000932482	0.03524	+DESL	0	-1.39	1	1	non-DESL	0	0	0	0	0	0	-1.31	-1	1	non-DESL
SL3.0ch00	10220801	10221000	200	*	SL3.0ch00-10220801	SL3.0-Genome	200	none	ms619735_SL3.0ch00_RLX-incomp-chim_SL3_120k-B-G2044-Map6	LTR	Gypsy	none	none	none	none	none	none	00	none	00	00	none	00	00	none	none	5.44	-1.42	0.000132269	0.00666	+DESL	0	-1.39	1	1	non-DESL	0.778964	0	3.88826	0.772407	0	0	-0.78	-0.64	1	non-DESL
SL3.0ch00	10305601	10305800	200	*	SL3.0ch00-10305601	SL3.0-Genome	200	none	none	none	none	none	none	none	none	none	none	00	none	00	00	none	00	00	none	none	-5.31	-1.17	0.000927804	0.03522	-DESL	-1.07	-0.22	0.282056	1	inbetween	0	0	0	0	0	0	0	-2.1	1	non-DESL
SL3.0ch00	10306201	10306400	200	*	SL3.0ch00-10306201	SL3.0-Genome	200	none	ms615540_SL3.0ch00_RIX-incomp-chim_SL3_120k-B-P50.56-Map20	LTR	Copia	none	none	none	none	none	none	00	none	00	00	none	00	00	none	none	1.44	1.81	0.000124955	0.00635	+DESL	0	-1.39	1	1	non-DESL	9.30167	6.21204	5.43963	13.1506	28.684	0	-0.08	2.53	1	non-DESL
SL3.0ch00	10319601	10319800	200	*	SL3.0ch00-10319601	SL3.0-Genome	200	none	none	none	none	none	none	none	none	none	none	00	none	00	00	none	00	00	none	none	7.11	-0.26	1.23583e-08	0	+DESL	0	-1.39	1	1	non-DESL	1.55793	1.55137	1.55137	4.66067	9.34101	0	-1.46	0.45	0.47426	inbetween
SL3.0ch00	10319801	10320000	200	*	SL3.0ch00-10319801	SL3.0-Genome	200	none	none	none	none	none	none	none	none	none	none	00	none	00	00	none	00	00	none	none	7.22	-0.18	8.71502e-09	0	+DESL	0	-1.39	1	1	non-DESL	1.55793	1.55137	1.55137	4.66067	10.12	0	-1.17	0.62	0.84039	inbetween
SL3.0ch00	10326001	10326200	200	*	SL3.0ch00-10326001	SL3.0-Genome	200	none	ms345256_SL3.0ch00_RLX-incomp_SL3_120k-B-G2047-Map19	LTR	Gypsy	none	none	none	none	none	none	00	none	00	00	none	00	00	none	none	5.44	-1.42	9.88831e-05	0.00518	+DESL	2.37	-1.21	0.232793	1	non-DESL	0.772407	0.772407	3.88826	0	0.772407	0	-0.59	-0.58	1	non-DESL
SL3.0ch00	10326401	10326600	200	*	SL3.0ch00-10326401	SL3.0-Genome	200	none	ms345256_SL3.0ch00_RLX-incomp_SL3_120k-B-G2047-Map19	LTR	Gypsy	none	none	none	none	none	none	00	none	00	00	none	00	00	none	none	4.15	-0.87	1.37982e-05	0.0009	+DESL	0	-1.39	1	1	non-DESL	0	0	0.778964	1.55137	7.7503	0.778964	-1.36	-0.22	1	non-DESL
SL3.0ch00	10346201	10346400	200	*	SL3.0ch00-10346201	SL3.0-Genome	200	none	ms279551_SL3.0ch00_RXX-LARD_SL3_120k-B-R1426-Map12	SSR	SAT	Solyc00g015735.1.1	none		Bifunctional dihydrofolate reductase-thymidylate synthase (AHRD V3.3 --* DRTS_SOYBN)	none	none	00	none	00	00	none	00	00	none	none	-4.82	2.31	1.13532e-12	0	-DESL	3.21	-1.06	0.0958712	1	inbetween	0	1.55793	0	0	1.55137	0	-4.58	-1.39	0.28023	inbetween
SL3.0ch00	10426201	10426400	200	*	SL3.0ch00-10426201	SL3.0-Genome	200	none	ms38872_SL3.0ch00_RYX-incomp-chim_SL3_120k-B-G2058-Map5	LTR	Gypsy	none	none	none	none	none	none	00	none	00	00	none	00	00	none	none	3.02	-0.08	2.69781e-06	0.00021	+DESL	0	-1.39	1	1	non-DESL	0	0.772407	3.88826	0	13.9755	0	-0.82	0.65	1	non-DESL
SL3.0ch00	10496401	10496600	200	*	SL3.0ch00-10496401	SL3.0-Genome	200	none	ms345268_SL3.0ch00_RLX-comp_SL3_120k-B-R2-Map20-exon2			none	none	none	none	none	none	00	none	00	00	none	00	00	none	none	5.03	-1.62	0.000932482	0.03524	+DESL	0	-1.39	1	1	non-DESL	0	0	3.86859	0.778964	0	0	-0.65	-0.85	1	non-DESL
SL3.0ch00	10595201	10595400	200	*	SL3.0ch00-10595201	SL3.0-Genome	200	none	none	none	none	none	none	none	none	Solyc00g017870.1.1	none	00	none	00	00	none	00	00	none	none	-6.51	-0.36	1.25377e-06	0.0001	-DESL	0	-1.39	1	1	non-DESL	0	0	0	0	0	0	2.19	-1.93	1	non-DESL
SL3.0ch00	10679601	10679800	200	*	SL3.0ch00-10679601	SL3.0-Genome	200	none	none	none	none	none	none	none	none	none	none	00	none	00	00	none	00	00	none	none	2.83	-0.77	0.000522932	0.02178	+DESL	0.93	-0.93	0.540546	1	non-DESL	0	0.772407	0	0.778964	6.991	0.772407	2.8	2.05	0	+DESL
SL3.0ch00	10679801	10680000	200	*	SL3.0ch00-10679801	SL3.0-Genome	200	none	none	none	none	none	none	none	none	none	none	00	none	00	00	none	00	00	none	none	6.01	-1.08	6.96693e-06	0.00049	+DESL	0	-1.39	1	1	non-DESL	0	1.55137	0	0.778964	4.66723	0.772407	3.03	2.03	0	+DESL
SL3.0ch00	10680201	10680400	200	*	SL3.0ch00-10680201	SL3.0-Genome	200	none	none	none	none	none	none	none	none	none	none	00	none	00	00	none	00	00	none	none	3.5	0.51	7.47823e-10	0	+DESL	1.41	-0.81	0.320415	1	non-DESL	0.778964	0.778964	3.1093	6.97789	20.1416	0	1.43	2.5	0.04314	+DESL
SL3.0ch00	10681601	10681800	200	*	SL3.0ch00-10681601	SL3.0-Genome	200	none	none	none	none	none	none	none	none	none	none	00	none	00	00	none	00	00	none	none	3.48	0	9.08031e-08	1e-05	+DESL	0	-1.39	1	1	non-DESL	0.778964	2.33689	0	5.43308	13.9492	0	1.85	2.27	0.00274	+DESL
SL3.0ch00	10682001	10682200	200	*	SL3.0ch00-10682001	SL3.0-Genome	200	none	none	none	none	none	none	none	none	none	none	00	none	00	00	none	00	00	none	none	5.72	0.36	2.32886e-13	0	+DESL	-2.3	-1.21	0.252111	1	non-DESL	0	1.55137	3.08963	2.33033	24.8088	0.778964	1.72	2.69	0.00369	+DESL
SL3.0ch00	10682201	10682400	200	*	SL3.0ch00-10682201	SL3.0-Genome	200	none	none	none	none	none	none	none	none	none	none	00	none	00	00	none	00	00	none	none	5.38	0.06	2.63254e-11	0	+DESL	0	-1.39	1	1	non-DESL	0	0.778964	0.772407	2.32378	0.778964	0	-0.79	0.97	1	non-DESL
SL3.0ch00	10682401	10682600	200	*	SL3.0ch00-10682401	SL3.0-Genome	200	none	none	none	none	none	none	none	none	none	none	00	none	00	00	none	00	00	none	none	4.2	0.26	1.58336e-10	0	+DESL	2.37	-1.21	0.232793	1	non-DESL	0.778964	0.778964	3.10274	3.11586	20.1482	0.772407	1.34	2.24	0.09525	inbetween
SL3.0ch00	10682601	10682800	200	*	SL3.0ch00-10682601	SL3.0-Genome	200	none	none	none	none	none	none	none	none	none	none	00	none	00	00	none	00	00	none	none	4.65	0.16	1.25958e-10	0	+DESL	0	-1.39	1	1	non-DESL	0	1.55793	5.41996	9.31478	9.28856	1.55137	1.72	2.43	0.00538	+DESL
SL3.0ch00	10683001	10683200	200	*	SL3.0ch00-10683001	SL3.0-Genome	200	none	none	none	none	none	none	none	none	none	none	00	none	00	00	none	00	00	none	none	4.13	0.19	8.34284e-09	0	+DESL	0	-1.39	1	1	non-DESL	0.778964	0	1.54481	6.19893	15.4809	0.772407	2.07	2.71	0.00015	+DESL
SL3.0ch00	10685601	10685800	200	*	SL3.0ch00-10685601	SL3.0-Genome	200	none	ms28624_SL3.0ch00_RXX-TRIM_SL3_120k-B-R86-Map20	SSR	SAT	none	none	none	none	none	none	00	none	00	00	none	00	00	none	none	5.43	-1.42	0.000694607	0.02758	+DESL	0	-1.39	1	1	non-DESL	0	0	0	0.778964	3.1093	0	-0.36	-0.51	1	non-DESL
SL3.0ch00	10722601	10722800	200	*	SL3.0ch00-10722601	SL3.0-Genome	200	none	ms71402_SL3.0ch00_RLX-incomp_SL3_120k-B-G2031-Map7	Pararetrovirus	EPRV	none	none	none	none	none	none	00	none	00	00	none	00	00	none	none	-7.54	0.46	1.23529e-10	0	-DESL	0	-1.39	1	1	non-DESL	0	0	0	0	0	0	0	-2.1	1	non-DESL
SL3.0ch00	10728201	10728400	200	*	SL3.0ch00-10728201	SL3.0-Genome	200	none	ms98151_SL3.0ch00_RLX-incomp_SL3_120k-B-G2031-Map7	Pararetrovirus	EPRV	none	none	none	none	none	none	00	none	00	00	none	00	00	none	none	2.64	0.34	1.14471e-06	0.0001	+DESL	-2.28	-1.22	0.254346	1	non-DESL	0.772407	0.772407	13.1703	2.33033	6.2186	0	-1.51	0.82	0.2519	inbetween
SL3.0ch00	10728401	10728600	200	*	SL3.0ch00-10728401	SL3.0-Genome	200	none	ms98151_SL3.0ch00_RLX-incomp_SL3_120k-B-G2031-Map7	Pararetrovirus	EPRV	none	none	none	none	none	none	00	none	00	00	none	00	00	none	none	3.76	-0.52	7.86219e-06	0.00054	+DESL	0	-1.39	1	1	non-DESL	1.54481	0.778964	9.29511	0	1.54481	0	-1.99	-0.01	0.26322	inbetween
SL3.0ch00	10728601	10728800	200	*	SL3.0ch00-10728601	SL3.0-Genome	200	none	ms98151_SL3.0ch00_RLX-incomp_SL3_120k-B-G2031-Map7	Pararetrovirus	EPRV	none	none	none	none	none	none	00	none	00	00	none	00	00	none	none	2.83	0.16	7.63751e-05	0.00412	+DESL	-2.28	-1.22	0.254346	1	non-DESL	0.778964	2.32378	11.5992	1.55137	3.09619	0	0.06	1.25	1	non-DESL
SL3.0ch00	10728801	10729000	200	*	SL3.0ch00-10728801	SL3.0-Genome	200	none	ms98151_SL3.0ch00_RLX-incomp_SL3_120k-B-G2031-Map7	Pararetrovirus	EPRV	none	none	none	none	none	none	00	none	00	00	none	00	00	none	none	-6.26	-0.55	2.95916e-05	0.00179	-DESL	-2.28	-1.22	0.254346	1	non-DESL	0	0	0	0	0	0	3.01	-1.78	1	non-DESL
SL3.0ch00	10731001	10731200	200	*	SL3.0ch00-10731001	SL3.0-Genome	200	none	ms54215_SL3.0ch00_RLX-incomp_SL3_120k-B-G1631-Map16_reversed	Pararetrovirus	EPRV	none	none	none	none	none	none	00	none	00	00	none	00	00	none	none	-5.89	-0.8	8.82161e-05	0.00469	-DESL	2.37	-1.21	0.232793	1	non-DESL	0	0	0	0	0	0	3.53	-1.65	1	non-DESL
SL3.0ch00	10737801	10738000	200	*	SL3.0ch00-10737801	SL3.0-Genome	200	none	none	none	none	none	none	none	none	none	none	00	none	00	00	none	00	00	none	none	1.67	4.06	0.000535601	0.02224	+DESL	0.15	1.38	0.780974	1	inbetween	18.5771	30.2616	20.9533	10.8924	3.87515	0	-1.75	4.22	0.0007	-DESL
SL3.0ch00	10738201	10738400	200	*	SL3.0ch00-10738201	SL3.0-Genome	200	none	ms158045_SL3.0ch00_RLX-incomp_SL3_120k-B-G1656-Map8_reversed	LTR	Gypsy	none	none	none	none	none	none	00	none	00	00	none	00	00	none	none	5.03	-1.62	0.000914318	0.03488	+DESL	0	-1.39	1	1	non-DESL	0	0	1.55793	0	3.10274	0	-1.82	-1.09	1	non-DESL
SL3.0ch00	10740001	10740200	200	*	SL3.0ch00-10740001	SL3.0-Genome	200	none	ms89540_SL3.0ch00_RLX-incomp_SL3_120k-B-G1656-Map8_reversed	LTR	Gypsy	none	none	none	none	none	none	00	none	00	00	none	00	00	none	none	6.66	1.23	1.63015e-18	0	+DESL	0	-1.39	1	1	+DESL	2.32378	17.8768	38.0578	1.55793	2.31722	0	-1.04	2.05	0.47102	inbetween
SL3.0ch00	10758201	10758400	200	*	SL3.0ch00-10758201	SL3.0-Genome	200	none	ms155793_SL3.0ch00_RLX-incomp_SL3_120k-B-R195-Map20-exon2			none	none	none	none	none	none	00	none	00	00	none	00	00	none	none	-5.7	-0.93	0.000257332	0.01191	-DESL	-4.32	-0.7	0.0147245	0.45538	non-DESL	0	0	0	0	0	0	2.19	-1.93	1	non-DESL
SL3.0ch00	10804001	10804200	200	*	SL3.0ch00-10804001	SL3.0-Genome	200	none	ms603371_SL3.0ch00_RLX-incomp_SL3_120k-B-G1815-Map7	Pararetrovirus	EPRV	none	none	none	none	none	none	00	none	00	00	none	00	00	none	none	2.82	-0.76	0.000575599	0.02374	+DESL	0	-1.39	1	1	non-DESL	1.55793	2.31722	1.54481	0	5.42652	0	-0.37	0.08	1	non-DESL
SL3.0ch00	10820601	10820800	200	*	SL3.0ch00-10820601	SL3.0-Genome	200	none	none	none	none	none	none	none	none	Solyc00g019630.2.1	none	00	none	00	00	none	00	00	none	none	4.09	1.99	6.55585e-19	0	+DESL	2.34	-1.22	0.236118	1	non-DESL	10.8924	6.97789	6.19893	2.32378	3.09619	1.54481	-1.7	2.53	0.00386	-DESL
SL3.0ch00	10824401	10824600	200	*	SL3.0ch00-10824401	SL3.0-Genome	200	none	none	none	none	none	none	none	none	none	none	00	none	00	00	none	00	00	none	none	5.61	-1.33	0.000173493	0.00843	+DESL	0	-1.39	1	1	non-DESL	0.778964	1.54481	0	0	2.31722	0	-1.89	-0.76	0.9764	non-DESL
SL3.0ch00	10830801	10831000	200	*	SL3.0ch00-10830801	SL3.0-Genome	200	none	none	none	none	none	none	none	none	Solyc00g019740.1.1	none	00	none	00	00	none	00	00	none	none	1.45	1.24	0.000829387	0.0323	+DESL	0	-1.39	1	1	non-DESL	3.86859	19.4085	5.41996	2.33033	0	2.31722	-1.15	1.54	0.44513	inbetween
SL3.0ch00	10844801	10845000	200	*	SL3.0ch00-10844801	SL3.0-Genome	200	none	none	none	none	none	none	none	none	Solyc00g019970.2.1	none	00	none	00	00	none	00	00	none	none	2.9	1.18	3.10689e-06	0.00024	+DESL	0	-1.39	1	1	non-DESL	1.55137	3.88826	9.32134	3.10274	8.55549	0.772407	-0.04	2.21	1	non-DESL
SL3.0ch00	10845601	10845800	200	*	SL3.0ch00-10845601	SL3.0-Genome	200	none	none	none	none	Solyc00g019950.1.1	none	GO:0008137;GO:0055114	NADH dehydrogenase subunit 9 (AHRD V3.3 *** ATMG00070.1)	Solyc00g019970.2.1	none	00	none	00	00	none	00	00	none	none	1.71	1.17	5.55064e-05	0.00311	+DESL	0	-1.39	1	1	non-DESL	1.55793	10.8596	1.55793	3.88171	7.76341	10.853	-0.72	1.68	1	non-DESL
SL3.0ch00	10846001	10846200	200	*	SL3.0ch00-10846001	SL3.0-Genome	200	none	none	none	none	Solyc00g019950.1.1	none	GO:0008137;GO:0055114	NADH dehydrogenase subunit 9 (AHRD V3.3 *** ATMG00070.1)	Solyc00g019970.2.1	none	00	none	00	00	00	00	00	00	00	1.7	0.57	0.000347501	0.01537	+DESL	0	-1.39	1	1	non-DESL	0	3.1093	9.282	3.11586	7.75685	0	-1.73	0.8	0.10114	inbetween
SL3.0ch00	10846801	10847000	200	*	SL3.0ch00-10846801	SL3.0-Genome	200	none	none	none	none	Solyc00g019970.2.1	none		LOW QUALITY:protein kinase family protein (AHRD V3.3 --* AT4G12020.9)	Solyc00g019970.2.1	none	00	none	00	00	00	00	00	00	00	1.53	1.07	0.000465639	0.01976	+DESL	0	-1.39	1	1	non-DESL	1.55793	5.43308	13.9689	4.64756	6.19237	0.778964	-0.93	1.46	0.9171	non-DESL
SL3.0ch00	10847201	10847400	200	*	SL3.0ch00-10847201	SL3.0-Genome	200	none	none	none	none	Solyc00g019970.2.1	none		LOW QUALITY:protein kinase family protein (AHRD V3.3 --* AT4G12020.9)	Solyc00g019950.1.1	none	00	none	00	00	00	00	00	00	00	3.94	0.37	2.91995e-09	0	+DESL	0	-1.39	1	1	non-DESL	2.32378	6.20548	2.33033	0.778964	12.4372	0	0.43	1.76	1	non-DESL
SL3.0ch00	10847401	10847600	200	*	SL3.0ch00-10847401	SL3.0-Genome	200	none	none	none	none	Solyc00g019970.2.1	none		LOW QUALITY:protein kinase family protein (AHRD V3.3 --* AT4G12020.9)	Solyc00g019950.1.1	none	00	none	00	00	00	00	00	00	00	2.28	0.33	2.35098e-05	0.00145	+DESL	0	-1.39	1	1	non-DESL	0	6.991	0.778964	2.33033	13.1703	0	-1.17	0.84	0.76285	inbetween
SL3.0ch00	10850001	10850200	200	*	SL3.0ch00-10850001	SL3.0-Genome	200	none	none	none	none	Solyc00g019980.2.1	none		LOW QUALITY:FAM91 carboxy-terminus protein (AHRD V3.3 --* AT1G35220.5)	Solyc00g019990.1.1	none	00	none	00	00	00	00	00	00	00	1.49	6.7	2.77945e-05	0.00169	+DESL	0	-1.39	1	1	non-DESL	582.649	29.4564	113.355	44.1583	27.9181	37.9594	0.54	7.72	1	non-DESL
SL3.0ch00	10850801	10851000	200	*	SL3.0ch00-10850801	SL3.0-Genome	200	none	none	none	none	Solyc00g019980.2.1	none		LOW QUALITY:FAM91 carboxy-terminus protein (AHRD V3.3 --* AT1G35220.5)	Solyc00g020000.1.1	none	00	none	00	00	00	00	00	00	00	2.38	4.35	5.74552e-05	0.00321	+DESL	0	-1.39	1	1	non-DESL	104.034	75.2841	34.9288	3.1093	9.30167	24.8088	-0.02	5.25	1	non-DESL
SL3.0ch00	10852401	10852600	200	*	SL3.0ch00-10852401	SL3.0-Genome	200	none	none	none	none	none	none	none	none	Solyc00g020020.2.1	none	00	none	00	00	00	00	00	00	00	3.02	-0.08	2.39316e-06	0.00019	+DESL	0	-1.39	1	1	non-DESL	1.55137	10.8399	1.55137	0.778964	1.55137	0	-3.4	0.16	0.00122	-DESL
SL3.0ch00	10852801	10853000	200	*	SL3.0ch00-10852801	SL3.0-Genome	200	none	ms146980_SL3.0ch00_PotentialHostGene_SL3_120k-B-R2052-Map9	PHG	HostGene	Solyc00g020000.1.1	none		LOW QUALITY:Mitogen-activated protein kinase (AHRD V3.3 --* A0A0E0HQW2_ORYNI)	Solyc00g020020.2.1	none	00	none	00	00	00	00	00	00	00	2.86	-0.43	0.000354412	0.01565	+DESL	0	-1.39	1	1	non-DESL	0.778964	8.54237	0.778964	1.55137	0.778964	2.33689	-2.22	-0.06	0.15751	inbetween
SL3.0ch00	10853001	10853200	200	*	SL3.0ch00-10853001	SL3.0-Genome	200	none	none	none	none	Solyc00g020010.1.1	none		LOW QUALITY:Kinesin-like calmodulin-binding protein (AHRD V3.3 --* A0A199VU23_ANACO)	Solyc00g020020.2.1	none	00	none	00	00	00	00	00	00	00	3.65	-0.2	1.72518e-06	0.00014	+DESL	0	-1.39	1	1	non-DESL	0.778964	6.19893	1.54481	1.55793	5.45275	0	4.61	4.45	0	+DESL
SL3.0ch00	10853201	10853400	200	*	SL3.0ch00-10853201	SL3.0-Genome	200	none	none	none	none	Solyc00g020010.1.1	none		LOW QUALITY:Kinesin-like calmodulin-binding protein (AHRD V3.3 --* A0A199VU23_ANACO)	Solyc00g020020.2.1	none	00	none	00	00	00	00	00	00	00	4.59	0.13	1.61648e-08	0	+DESL	0	-1.39	1	1	non-DESL	0.778964	17.8572	0	0.778964	0.778964	0	-2.25	0.62	0.01569	-DESL
SL3.0ch00	10853401	10853600	200	*	SL3.0ch00-10853401	SL3.0-Genome	200	none	none	none	none	none	none	none	none	Solyc00g020020.2.1	none	00	none	00	00	00	00	00	00	00	3.15	3.81	2.3259e-12	0	+DESL	0	-1.39	1	1	non-DESL	0.772407	10.0937	36.4671	16.3255	5.42652	135.081	-2.77	4.03	0	-DESL
SL3.0ch00	10855001	10855200	200	*	SL3.0ch00-10855001	SL3.0-Genome	200	none	none	none	none	none	none	none	none	Solyc00g020040.1.1	none	00	none	00	00	00	00	00	00	00	3.33	-0.82	0.000577145	0.02374	+DESL	0	-1.39	1	1	non-DESL	0.778964	4.66067	3.1093	0.778964	0	0	-1.17	-0.19	1	non-DESL
SL3.0ch00	10855801	10856000	200	*	SL3.0ch00-10855801	SL3.0-Genome	200	none	none	none	none	none	none	none	none	Solyc00g020040.1.1	none	00	none	00	00	00	00	00	00	00	2.81	-0.76	0.00042027	0.0181	+DESL	0	-1.39	1	1	non-DESL	0	0.772407	2.33689	3.88826	3.08963	0	-1.58	-0.28	0.85971	inbetween
SL3.0ch00	10908401	10908600	200	*	SL3.0ch00-10908401	SL3.0-Genome	200	none	ms137056_SL3.0ch00_RIX-incomp-chim_SL3_120k-B-R187-Map11_reversed	TE	Confused_TE	none	none	none	none	none	none	00	none	00	00	00	00	00	00	00	6.94	-0.41	2.78003e-09	0	+DESL	0	-1.39	1	1	non-DESL	0	0	0	0	17.0913	0.772407	-0.53	0.6	1	non-DESL
SL3.0ch00	10912801	10913000	200	*	SL3.0ch00-10912801	SL3.0-Genome	200	none	ms137061_SL3.0ch00_RIX-incomp_SL3_120k-B-R6856-Map5-exon2			none	none	none	none	none	none	00	none	00	00	00	00	00	00	00	-6.97	-0.01	1.56267e-07	2e-05	-DESL	-4.86	-0.47	0.00373573	0.15947	non-DESL	0	0	0	0	0	0	2.17	-1.93	1	non-DESL
SL3.0ch00	10914001	10914200	200	*	SL3.0ch00-10914001	SL3.0-Genome	200	none	none	none	none	none	none	none	none	none	none	00	none	00	00	00	00	00	00	00	-6.99	0.01	2.77176e-08	0	-DESL	-2.04	1.41	0.000652301	0.03548	inbetween	0	0	0	0	0	0	0	-2.1	1	non-DESL
SL3.0ch00	10938401	10938600	200	*	SL3.0ch00-10938401	SL3.0-Genome	200	none	ms125096_SL3.0ch00_RIX-incomp_SL3_120k-B-R989-Map16	TE	Confused_TE	none	none	none	none	none	none	00	none	00	00	00	00	00	00	00	-3.05	-0.22	0.000422228	0.01817	-DESL	-2.28	-1.22	0.254346	1	non-DESL	0	0.772407	0	0	0.778964	0	1.31	-1.03	1	non-DESL
SL3.0ch00	10939401	10939600	200	*	SL3.0ch00-10939401	SL3.0-Genome	200	none	ms125103_SL3.0ch00_noCat_SL3_120k-B-R3086-Map6	Unknown	Unclassified	none	none	none	none	none	none	00	none	00	00	00	00	00	00	00	1.94	1.18	3.61284e-05	0.00213	+DESL	-5	-0.39	0.00226171	0.10172	inbetween	1.55137	5.42652	21.7389	3.10274	11.6713	0	-1.74	1.44	0.02125	-DESL
SL3.0ch00	10940801	10941000	200	*	SL3.0ch00-10940801	SL3.0-Genome	200	none	ms125103_SL3.0ch00_noCat_SL3_120k-B-R3086-Map6	Unknown	Unclassified	none	none	none	none	none	none	00	none	00	00	00	00	00	00	00	-6.18	-0.6	1.69982e-05	0.00109	-DESL	-5.99	0.2	2.40059e-05	0.00185	-DESL	0	0	0	0	0	0	2.19	-1.93	1	non-DESL
SL3.0ch00	10942001	10942200	200	*	SL3.0ch00-10942001	SL3.0-Genome	200	none	ms125105_SL3.0ch00_DXX-MITE_SL3_120k-B-R3744-Map5	DNA	TIR_MITEov10	none	none	none	none	none	none	00	none	00	00	00	00	00	00	00	-6.52	-0.35	1.64515e-06	0.00013	-DESL	-6.69	0.7	1.97177e-07	2e-05	-DESL	0	0	0	0	0	0	0	-2.1	1	non-DESL
SL3.0ch00	10942201	10942400	200	*	SL3.0ch00-10942201	SL3.0-Genome	200	none	ms125105_SL3.0ch00_DXX-MITE_SL3_120k-B-R3744-Map5	DNA	TIR_MITEov10	none	none	none	none	none	none	00	none	00	00	00	00	00	00	00	-7.76	0.65	2.18762e-11	0	-DESL	-7.92	1.73	3.24827e-13	0	-DESL	0	0	0	0	0	0	2.17	-1.93	1	non-DESL
SL3.0ch00	10942401	10942600	200	*	SL3.0ch00-10942401	SL3.0-Genome	200	none	ms125105_SL3.0ch00_DXX-MITE_SL3_120k-B-R3744-Map5	DNA	TIR_MITEov10	none	none	none	none	none	none	00	none	00	00	00	00	00	00	00	-1.22	3.55	0.000450395	0.01922	-DESL	-3.12	-1.07	0.111132	1	non-DESL	0.778964	0	4.64756	19.4348	60.451	1.54481	1.71	4.07	0.00131	+DESL
SL3.0ch00	10942801	10943000	200	*	SL3.0ch00-10942801	SL3.0-Genome	200	none	ms125102_SL3.0ch00_noCat_SL3_120k-B-R2842-Map5	Unknown	Unclassified	none	none	none	none	none	none	00	none	00	00	00	00	00	00	00	-6.17	-0.61	1.31426e-05	0.00086	-DESL	-6	0.2	2.3138e-05	0.00179	inbetween	0	0	0	0	0	0	3.51	-1.65	1	non-DESL
SL3.0ch00	10946001	10946200	200	*	SL3.0ch00-10946001	SL3.0-Genome	200	none	none	none	none	none	none	none	none	Solyc00g020545.1.1	none	00	none	00	00	00	00	00	00	00	-5.63	-0.97	0.000276836	0.0126	-DESL	-4.63	-0.58	0.00723394	0.27156	inbetween	0	0	0	0	0	0	2.19	-1.93	1	non-DESL
SL3.0ch00	10946801	10947000	200	*	SL3.0ch00-10946801	SL3.0-Genome	200	none	ms125106_SL3.0ch00_DXX-MITE_SL3_120k-B-R3744-Map5	DNA	TIR_MITEov10	none	none	none	none	Solyc00g020940.1.1	none	00	none	00	00	00	00	00	00	00	-4.14	1.1	6.27655e-10	0	-DESL	-7.49	1.35	7.35415e-11	0	-DESL	0	0.778964	0	0.778964	0	0	-0.33	-1.29	1	non-DESL
SL3.0ch00	10947601	10947800	200	*	SL3.0ch00-10947601	SL3.0-Genome	200	none	ms125109_SL3.0ch00_RLX-incomp_SL3_120k-B-R8423-Map5	LTR	Gypsy	Solyc00g020545.1.1	none		Ferric reductase oxidase (AHRD V3.3 *-* V9HYU8_MANES)	Solyc00g020940.1.1	none	00	none	00	00	00	00	00	00	00	-5.44	0.95	1.34923e-12	0	-DESL	-6.09	0.26	1.35125e-05	0.0011	-DESL	0	0	0	0	0.772407	0	-2.49	-1.92	1	non-DESL
SL3.0ch00	10947801	10948000	200	*	SL3.0ch00-10947801	SL3.0-Genome	200	none	ms125109_SL3.0ch00_RLX-incomp_SL3_120k-B-R8423-Map5	LTR	Gypsy	Solyc00g020545.1.1	none		Ferric reductase oxidase (AHRD V3.3 *-* V9HYU8_MANES)	Solyc00g020940.1.1	none	00	none	00	00	00	00	00	00	00	-2.89	1.41	1.8616e-08	0	-DESL	-5.98	0.19	2.58321e-05	0.00197	-DESL	0	0	2.31722	0.772407	3.88171	0	0.42	-0.07	1	non-DESL
SL3.0ch00	11015001	11015200	200	*	SL3.0ch00-11015001	SL3.0-Genome	200	none	none	none	none	Solyc00g021630.1.1	none	GO:0008137;GO:0055114	NADH-ubiquinone oxidoreductase chain 6 (AHRD V3.3 *** A0A075VXD0_CAPAN)	none	none	00	none	00	00	00	00	00	00	00	1.66	3.51	2.68221e-05	0.00164	+DESL	0	-1.39	1	1	non-DESL	5.43963	13.9886	10.8793	17.8309	18.6033	28.6971	-0.07	4.26	1	non-DESL
SL3.0ch00	11015201	11015400	200	*	SL3.0ch00-11015201	SL3.0-Genome	200	none	none	none	none	Solyc00g021630.1.1	none	GO:0008137;GO:0055114	NADH-ubiquinone oxidoreductase chain 6 (AHRD V3.3 *** A0A075VXD0_CAPAN)	none	none	00	none	00	00	00	00	00	00	00	2.49	0.37	2.5893e-06	0.0002	+DESL	0	-1.39	1	1	non-DESL	2.33033	2.33033	3.86859	3.10274	2.33033	3.09619	-1.41	0.85	0.35407	inbetween
SL3.0ch00	11015601	11015800	200	*	SL3.0ch00-11015601	SL3.0-Genome	200	none	none	none	none	Solyc00g021630.1.1	none	GO:0008137;GO:0055114	NADH-ubiquinone oxidoreductase chain 6 (AHRD V3.3 *** A0A075VXD0_CAPAN)	Solyc00g021630.1.1	none	00	none	00	00	00	00	00	00	00	1.37	1.83	0.000991922	0.0371	+DESL	0	-1.39	1	1	non-DESL	3.09619	8.53582	5.41996	6.991	8.52926	2.32378	-0.69	2.25	1	non-DESL
SL3.0ch00	11015801	11016000	200	*	SL3.0ch00-11015801	SL3.0-Genome	200	none	none	none	none	none	none	none	none	Solyc00g021630.1.1	none	00	none	00	00	00	00	00	00	00	2.82	1.65	6.01648e-11	0	+DESL	0	-1.39	1	1	non-DESL	2.32378	6.97789	5.41996	10.0937	9.30823	2.32378	-0.84	2.33	0.88322	inbetween
SL3.0ch00	11016201	11016400	200	*	SL3.0ch00-11016201	SL3.0-Genome	200	none	none	none	none	Solyc00g021640.3.1	none		Ribosomal protein S4 (AHRD V3.3 *** A0A142I0Z6_NICSY)	Solyc00g021630.1.1	none	00	none	00	00	00	00	00	00	00	3.01	-0.64	0.000477304	0.02022	+DESL	0	-1.39	1	1	non-DESL	0.772407	0.772407	0.778964	2.33033	3.08963	0	-0.32	0.26	1	non-DESL
SL3.0ch00	11016601	11016800	200	*	SL3.0ch00-11016601	SL3.0-Genome	200	none	none	none	none	Solyc00g021640.3.1	none		Ribosomal protein S4 (AHRD V3.3 *** A0A142I0Z6_NICSY)	Solyc00g021630.1.1	none	00	none	00	00	00	00	00	00	00	5.44	-1.42	0.000132269	0.00666	+DESL	0	-1.39	1	1	non-DESL	1.55137	1.55137	0	0.772407	0.778964	0	0.08	-0.34	1	non-DESL
SL3.0ch00	11016801	11017000	200	*	SL3.0ch00-11016801	SL3.0-Genome	200	none	none	none	none	Solyc00g021640.3.1	none		Ribosomal protein S4 (AHRD V3.3 *** A0A142I0Z6_NICSY)	Solyc00g021630.1.1	none	00	none	00	00	00	00	00	00	00	5.43	-1.42	0.000694607	0.02758	+DESL	0	-1.39	1	1	non-DESL	0	1.55137	0.778964	2.33689	0.778964	0	0.77	-0.03	1	non-DESL
SL3.0ch00	11017001	11017200	200	*	SL3.0ch00-11017001	SL3.0-Genome	200	none	none	none	none	Solyc00g021640.3.1	none		Ribosomal protein S4 (AHRD V3.3 *** A0A142I0Z6_NICSY)	Solyc00g021630.1.1	none	00	none	00	00	00	00	00	00	00	2.46	-0.04	0.000621711	0.02539	+DESL	0	-1.39	1	1	non-DESL	2.31722	2.33033	0.772407	2.32378	6.97133	0.778964	0.79	1.37	1	non-DESL
SL3.0ch00	11017201	11017400	200	*	SL3.0ch00-11017201	SL3.0-Genome	200	none	ms117239_SL3.0ch00_RLX-incomp_SL3_120k-B-R7971-Map6_reversed	LTR	Gypsy	Solyc00g021640.3.1	none		Ribosomal protein S4 (AHRD V3.3 *** A0A142I0Z6_NICSY)	Solyc00g021630.1.1	none	00	none	00	00	00	00	00	00	00	1.96	0.44	0.000418701	0.01804	+DESL	0	-1.39	1	1	non-DESL	4.66067	3.89482	3.88826	0	1.54481	1.55137	-0.58	1.07	1	non-DESL
SL3.0ch00	11017601	11017800	200	*	SL3.0ch00-11017601	SL3.0-Genome	200	none	none	none	none	Solyc00g021640.3.1	none		Ribosomal protein S4 (AHRD V3.3 *** A0A142I0Z6_NICSY)	Solyc00g021650.1.1	none	00	none	00	00	00	00	00	00	00	3.7	-0.15	1.2586e-07	1e-05	+DESL	0	-1.39	1	1	non-DESL	1.55137	10.853	0	0.778964	1.55137	3.08963	-0.78	0.67	1	non-DESL
SL3.0ch00	11018401	11018600	200	*	SL3.0ch00-11018401	SL3.0-Genome	200	none	none	none	none	Solyc00g021640.3.1	none		Ribosomal protein S4 (AHRD V3.3 *** A0A142I0Z6_NICSY)	Solyc00g021650.1.1	none	00	none	00	00	00	00	00	00	00	6.37	2.3	3.46454e-30	0	+DESL	0	-1.39	1	1	non-DESL	3.10274	26.3143	5.41996	13.9755	74.4658	0	-1.51	2.95	0.01228	-DESL
SL3.0ch00	11020001	11020200	200	*	SL3.0ch00-11020001	SL3.0-Genome	200	none	none	none	none	none	none	none	none	Solyc00g021640.3.1	none	00	none	00	00	00	00	00	00	00	6.51	-0.74	4.30932e-08	0	+DESL	0	-1.39	1	1	non-DESL	0.778964	6.19237	1.55137	0	0.772407	0.778964	-1.29	0	1	non-DESL
SL3.0ch00	11020201	11020400	200	*	SL3.0ch00-11020201	SL3.0-Genome	200	none	none	none	none	none	none	none	none	Solyc00g021640.3.1	none	00	none	00	00	00	00	00	00	00	4.41	1.31	9.65857e-17	0	+DESL	0	-1.39	1	1	non-DESL	1.55137	10.0675	5.41996	6.98445	32.5722	0.778964	-0.86	2.14	0.85246	inbetween
SL3.0ch00	11020401	11020600	200	*	SL3.0ch00-11020401	SL3.0-Genome	200	none	none	none	none	none	none	none	none	Solyc00g021640.3.1	none	00	none	00	00	00	00	00	00	00	2.62	0.02	0.000142633	0.00712	+DESL	0	-1.39	1	1	non-DESL	0	0.778964	0.778964	6.18581	9.282	0.778964	-0.3	0.91	1	non-DESL
SL3.0ch00	11021001	11021200	200	*	SL3.0ch00-11021001	SL3.0-Genome	200	none	none	none	none	none	none	none	none	Solyc00g021640.3.1	none	00	none	00	00	00	00	00	00	00	3.68	-1.17	0.000336003	0.0149	+DESL	0	-1.39	1	1	non-DESL	0.772407	0.778964	0	0.778964	3.88171	0	0.2	-0.06	1	non-DESL
SL3.0ch00	11054401	11054600	200	*	SL3.0ch00-11054401	SL3.0-Genome	200	none	none	none	none	none	none	none	none	none	none	00	none	00	00	00	00	00	00	00	-1.84	1.41	4.75192e-05	0.0027	-DESL	0	-1.39	1	1	non-DESL	0.772407	2.33689	0	3.88826	6.20548	0	-2.77	-0.26	0.06118	inbetween
SL3.0ch00	11058601	11058800	200	*	SL3.0ch00-11058601	SL3.0-Genome	200	none	none	none	none	Solyc00g022100.1.1	none		Ribosomal protein L10 (AHRD V3.3 *** E0D3E6_SOLLC)	Solyc00g022090.2.1	none	00	none	00	00	00	00	00	00	00	2.3	2.59	0.000468322	0.01986	+DESL	0	-1.39	1	1	non-DESL	11.632	13.9886	3.89482	8.55549	3.1093	2.33689	-1.45	2.95	0.01998	-DESL
SL3.0ch00	11083801	11084000	200	*	SL3.0ch00-11083801	SL3.0-Genome	200	none	ms102069_SL3.0ch00_noCat_SL3_120k-B-G916-Map5	Unknown	Unclassified	none	none	none	none	none	none	00	none	00	00	00	00	00	00	00	2.63	-0.59	0.000293561	0.01324	+DESL	0	-1.39	1	1	non-DESL	1.54481	1.55793	1.55137	6.19893	1.55793	0	0.62	0.7	1	non-DESL
SL3.0ch00	11111601	11111800	200	*	SL3.0ch00-11111601	SL3.0-Genome	200	none	ms612955_SL3.0ch00_RLX-comp_SL3_120k-B-R2-Map20	LTR	Gypsy	none	none	none	none	none	none	00	none	00	00	00	00	00	00	00	6.33	-0.87	5.58945e-06	0.0004	+DESL	3.24	-1.06	0.0936469	1	non-DESL	0	2.33033	7.00412	0	1.55137	0	0.18	0.38	1	non-DESL
SL3.0ch00	11111801	11112000	200	*	SL3.0ch00-11111801	SL3.0-Genome	200	none	ms612955_SL3.0ch00_RLX-comp_SL3_120k-B-R2-Map20	LTR	Gypsy	none	none	none	none	none	none	00	none	00	00	00	00	00	00	00	6.59	-0.68	4.28169e-08	0	+DESL	0	-1.39	1	1	non-DESL	0	0.772407	10.8399	0.778964	0.778964	0	-0.78	0.22	1	non-DESL
SL3.0ch00	11112001	11112200	200	*	SL3.0ch00-11112001	SL3.0-Genome	200	none	ms612955_SL3.0ch00_RLX-comp_SL3_120k-B-R2-Map20	LTR	Gypsy	none	none	none	none	none	none	00	none	00	00	00	00	00	00	00	6.12	-1.01	1.93817e-06	0.00015	+DESL	0	-1.39	1	1	non-DESL	0.778964	0	9.31478	0	0	0	-0.65	-0.11	1	non-DESL
SL3.0ch00	11114801	11115000	200	*	SL3.0ch00-11114801	SL3.0-Genome	200	none	ms16680_SL3.0ch00_RLX-incomp_SL3_120k-B-G2047-Map19	LTR	Gypsy	none	none	none	none	none	none	00	none	00	00	00	00	00	00	00	5.25	-1.52	0.000272381	0.01249	+DESL	3.18	-1.07	0.0980952	1	non-DESL	0.772407	0.778964	3.10274	0	0	0	-1.16	-0.85	1	non-DESL
SL3.0ch00	11129001	11129200	200	*	SL3.0ch00-11129001	SL3.0-Genome	200	none	ms1535_SL3.0ch00_RLX-comp_SL3_120k-B-R1504-Map20_reversed	LTR	Gypsy	none	none	none	none	none	none	00	none	00	00	00	00	00	00	00	7.96	0.49	7.07595e-17	0	+DESL	0	-1.39	1	1	non-DESL	0.778964	1.54481	29.4695	1.55137	0	0	-1.49	1.21	0.14407	inbetween
SL3.0ch00	11129201	11129400	200	*	SL3.0ch00-11129201	SL3.0-Genome	200	none	ms1535_SL3.0ch00_RLX-comp_SL3_120k-B-R1504-Map20_reversed	LTR	Gypsy	none	none	none	none	none	none	00	none	00	00	00	00	00	00	00	8.11	0.62	6.13598e-18	0	+DESL	0	-1.39	1	1	non-DESL	1.55137	2.33033	32.5788	0.778964	0.778964	0	-1.45	1.35	0.13762	inbetween
SL3.0ch00	11129401	11129600	200	*	SL3.0ch00-11129401	SL3.0-Genome	200	none	ms1535_SL3.0ch00_RLX-comp_SL3_120k-B-R1504-Map20_reversed	LTR	Gypsy	none	none	none	none	none	none	00	none	00	00	00	00	00	00	00	8.31	0.82	3.1616e-17	0	+DESL	0	-1.39	1	1	non-DESL	1.55137	0.778964	39.6222	1.55793	2.31722	0	-1.25	1.59	0.26947	inbetween
SL3.0ch00	11129601	11129800	200	*	SL3.0ch00-11129601	SL3.0-Genome	200	none	ms1535_SL3.0ch00_RLX-comp_SL3_120k-B-R1504-Map20_reversed	LTR	Gypsy	none	none	none	none	none	none	00	none	00	00	00	00	00	00	00	6.01	-1.08	6.96693e-06	0.00049	+DESL	0	-1.39	1	1	non-DESL	1.55137	3.09619	3.89482	0	0	0	-1.12	-0.33	1	non-DESL
SL3.0ch00	11129801	11130000	200	*	SL3.0ch00-11129801	SL3.0-Genome	200	none	ms1535_SL3.0ch00_RLX-comp_SL3_120k-B-R1504-Map20_reversed	LTR	Gypsy	none	none	none	none	none	none	00	none	00	00	00	00	00	00	00	6.74	-0.56	3.76097e-09	0	+DESL	0	-1.39	1	1	non-DESL	0.778964	0.778964	11.6254	0	0	0	-1.36	0.18	0.81757	inbetween
SL3.0ch00	11130001	11130200	200	*	SL3.0ch00-11130001	SL3.0-Genome	200	none	ms1535_SL3.0ch00_RLX-comp_SL3_120k-B-R1504-Map20_reversed	LTR	Gypsy	none	none	none	none	none	none	00	none	00	00	00	00	00	00	00	8.43	3.01	6.95703e-41	0	+DESL	0	-1.39	1	1	non-DESL	3.88171	14.7544	179.206	3.86859	5.43308	0	-0.43	4.02	1	non-DESL
SL3.0ch00	11130201	11130400	200	*	SL3.0ch00-11130201	SL3.0-Genome	200	none	ms1535_SL3.0ch00_RLX-comp_SL3_120k-B-R1504-Map20_reversed	LTR	Gypsy	none	none	none	none	none	none	00	none	00	00	00	00	00	00	00	8.94	1.43	1.00757e-24	0	+DESL	0	-1.39	1	1	non-DESL	0	3.10274	56.6742	2.32378	5.43308	0	-0.51	2.46	1	non-DESL
SL3.0ch00	11149601	11149800	200	*	SL3.0ch00-11149601	SL3.0-Genome	200	none	ms94276_SL3.0ch00_noCat_SL3_120k-B-R2527-Map6	Unknown	Unclassified	none	none	none	none	none	none	00	none	00	00	00	00	00	00	00	-6.91	-0.06	7.57126e-07	7e-05	-DESL	-0.34	1.76	0.507436	1	-DESL	0	0	0	0	0	0	2.17	-1.93	1	non-DESL
SL3.0ch00	11154801	11155000	200	*	SL3.0ch00-11154801	SL3.0-Genome	200	none	ms94281_SL3.0ch00_noCat_SL3_120k-B-R542-Map5	Unknown	Unclassified	none	none	none	none	none	none	00	none	00	00	00	00	00	00	00	-7.77	0.66	3.57568e-12	0	-DESL	0.02	2.72	0.969774	1	-DESL	0	0	0	0	0	0	0	-2.1	1	non-DESL
SL3.0ch00	11155201	11155400	200	*	SL3.0ch00-11155201	SL3.0-Genome	200	none	ms94281_SL3.0ch00_noCat_SL3_120k-B-R542-Map5	Unknown	Unclassified	none	none	none	none	none	none	00	none	00	00	00	00	00	00	00	-7.57	0.49	3.90938e-11	0	-DESL	-0.71	2.22	0.128649	1	-DESL	0	0	0	0	0	0	0	-2.1	1	non-DESL
SL3.0ch00	11155401	11155600	200	*	SL3.0ch00-11155401	SL3.0-Genome	200	none	ms94281_SL3.0ch00_noCat_SL3_120k-B-R542-Map5	Unknown	Unclassified	none	none	none	none	none	none	00	none	00	00	00	00	00	00	00	-5.25	1.56	2.56191e-15	0	-DESL	-0.24	3.28	0.539643	1	-DESL	0	0	0	0	0	0	0.55	-1.3	1	non-DESL
SL3.0ch00	11155601	11155800	200	*	SL3.0ch00-11155601	SL3.0-Genome	200	none	ms94281_SL3.0ch00_noCat_SL3_120k-B-R542-Map5	Unknown	Unclassified	none	none	none	none	none	none	00	none	00	00	00	00	00	00	00	-4.01	0.52	4.11633e-07	4e-05	-DESL	-0.42	2.3	0.351863	1	-DESL	0	0	0	0	0	0.778964	0.17	-1.41	1	non-DESL
SL3.0ch00	11155801	11156000	200	*	SL3.0ch00-11155801	SL3.0-Genome	200	none	ms94282_SL3.0ch00_noCat_SL3_120k-B-R542-Map5	Unknown	Unclassified	none	none	none	none	none	none	00	none	00	00	00	00	00	00	00	-5.18	1.51	1.14998e-15	0	-DESL	0.06	3.67	0.875812	1	-DESL	0.778964	0	0	0	0.778964	0	-3.35	-1.77	1	non-DESL
SL3.0ch00	11156001	11156200	200	*	SL3.0ch00-11156001	SL3.0-Genome	200	none	ms94286_SL3.0ch00_noCat_SL3_120k-B-R3120-Map5	Unknown	Unclassified	none	none	none	none	none	none	00	none	00	00	00	00	00	00	00	-4.1	1.69	1.61033e-11	0	-DESL	-0.23	3.53	0.550454	1	-DESL	0.778964	0	0.772407	0.778964	1.55793	0	0.07	-0.79	1	non-DESL
SL3.0ch00	11169601	11169800	200	*	SL3.0ch00-11169601	SL3.0-Genome	200	none	ms59974_SL3.0ch00_RLX-incomp_SL3_120k-B-G2012-Map20_reversed	LTR	Gypsy	none	none	none	none	none	none	00	none	00	00	00	00	00	00	00	5.88	-1.16	0.000189683	0.00911	+DESL	0	-1.39	1	1	non-DESL	0	0	4.66723	0	2.33689	0	-2.13	-0.62	0.59924	inbetween
SL3.0ch00	11170001	11170200	200	*	SL3.0ch00-11170001	SL3.0-Genome	200	none	ms59974_SL3.0ch00_RLX-incomp_SL3_120k-B-G2012-Map20_reversed	LTR	Gypsy	none	none	none	none	none	none	00	none	00	00	00	00	00	00	00	8.71	1.2	8.92868e-21	0	+DESL	0	-1.39	1	1	non-DESL	0.772407	0.778964	49.7029	3.87515	3.10274	0	-2.05	1.77	0.00097	-DESL
SL3.0ch00	11183001	11183200	200	*	SL3.0ch00-11183001	SL3.0-Genome	200	none	none	none	none	none	none	none	none	Solyc00g023580.1.1	none	00	none	00	00	00	00	00	00	00	-3.22	1.17	2.6779e-09	0	-DESL	0	-1.39	1	1	non-DESL	0	1.54481	0	0	1.55793	0.778964	-0.37	-0.78	1	non-DESL
SL3.0ch00	11183601	11183800	200	*	SL3.0ch00-11183601	SL3.0-Genome	200	none	none	none	none	none	none	none	none	Solyc00g023580.1.1	none	00	none	00	00	00	00	00	00	00	6.94	-0.41	3.9449e-10	0	+DESL	0	-1.39	1	1	non-DESL	1.55137	4.64756	0.778964	2.33033	7.76341	0.772407	0.07	0.86	1	non-DESL
SL3.0ch00	11183801	11184000	200	*	SL3.0ch00-11183801	SL3.0-Genome	200	none	none	none	none	none	none	none	none	Solyc00g023580.1.1	none	00	none	00	00	00	00	00	00	00	2.5	-0.44	0.000263936	0.01219	+DESL	0	-1.39	1	1	non-DESL	1.55137	1.54481	0	2.32378	6.991	1.54481	0.24	0.65	1	non-DESL
SL3.0ch00	11193601	11193800	200	*	SL3.0ch00-11193601	SL3.0-Genome	200	none	none	none	none	none	none	none	none	none	none	00	none	00	00	00	00	00	00	00	2.6	-0.59	0.00116724	0.0428	+DESL	0	-1.39	1	1	non-DESL	1.54481	1.54481	0.778964	1.55137	6.19893	0	0.93	0.88	1	non-DESL
SL3.0ch00	11193801	11194000	200	*	SL3.0ch00-11193801	SL3.0-Genome	200	none	none	none	none	none	none	none	none	none	none	00	none	00	00	00	00	00	00	00	5.97	0.59	3.90014e-15	0	+DESL	0	-1.39	1	1	non-DESL	1.55137	2.32378	3.87515	6.19237	17.0913	0	0.11	1.9	1	non-DESL
SL3.0ch00	11194001	11194200	200	*	SL3.0ch00-11194001	SL3.0-Genome	200	none	none	none	none	none	none	none	none	none	none	00	none	00	00	00	00	00	00	00	5.69	0.33	2.70814e-13	0	+DESL	0	-1.39	1	1	non-DESL	0.778964	2.32378	3.87515	4.64756	13.1965	0	0.19	1.67	1	non-DESL
SL3.0ch00	11199401	11199600	200	*	SL3.0ch00-11199401	SL3.0-Genome	200	none	none	none	none	Solyc00g023710.1.1	none		LOW QUALITY:Maturase K (AHRD V3.3 --* MATK_OPUQU)	Solyc00g023710.1.1	none	00	none	00	00	00	00	00	00	00	3.11	-0.95	0.00058623	0.02407	+DESL	0	-1.39	1	1	non-DESL	0	0.772407	1.55137	0.778964	5.41996	0	0.68	0.39	1	non-DESL
SL3.0ch00	11200001	11200200	200	*	SL3.0ch00-11200001	SL3.0-Genome	200	none	none	none	none	none	none	none	none	Solyc00g023710.1.1	none	00	none	00	00	00	00	00	00	00	5.6	-1.33	7.27591e-05	0.00395	+DESL	0	-1.39	1	1	non-DESL	1.55793	0.772407	0.772407	0.778964	1.55137	0.778964	-0.08	-0.29	1	non-DESL
SL3.0ch00	11226001	11226200	200	*	SL3.0ch00-11226001	SL3.0-Genome	200	none	ms81563_SL3.0ch00_DXX_SL3_120k-B-R2407-Map6	DNA	PutativeNonAutoClassII	none	none	none	none	Solyc00g024150.3.1	none	00	none	00	00	00	00	00	00	00	-2.97	-0.27	0.000255851	0.01187	-DESL	-5.17	-0.3	0.00121921	0.06031	non-DESL	0	0.772407	0	0	0.772407	0	-0.34	-1.51	1	non-DESL
SL3.0ch00	11226201	11226400	200	*	SL3.0ch00-11226201	SL3.0-Genome	200	none	ms81563_SL3.0ch00_DXX_SL3_120k-B-R2407-Map6	DNA	PutativeNonAutoClassII	none	none	none	none	Solyc00g024150.3.1	none	00	none	00	00	00	00	00	00	00	-1.87	1.09	6.32748e-05	0.00351	-DESL	-5.46	-0.14	0.000380185	0.02187	non-DESL	0.778964	2.32378	0.778964	0	5.41996	0	-1.72	-0.38	0.76285	inbetween
SL3.0ch00	11228201	11228400	200	*	SL3.0ch00-11228201	SL3.0-Genome	200	none	ms81565_SL3.0ch00_noCat_SL3_120k-B-G1099-Map5	Unknown	Unclassified	Solyc00g024150.3.1	none		Transcriptional coactivator/pterin dehydratase (AHRD V3.3 *** AT5G51110.1)	none	none	00	none	00	00	00	00	00	00	00	5.03	-1.62	0.000656695	0.02643	+DESL	0	-1.39	1	1	inbetween	0	0.778964	0	0	3.87515	0	-4.84	-1.27	0.16088	inbetween
SL3.0ch00	11239201	11239400	200	*	SL3.0ch00-11239201	SL3.0-Genome	200	none	ms76439_SL3.0ch00_RLX-incomp_SL3_120k-B-G2080-Map10_reversed	LTR	Gypsy	none	none	none	none	none	none	00	none	00	00	00	00	00	00	00	6.33	-0.87	1.99902e-06	0.00016	+DESL	0	-1.39	1	1	non-DESL	0	0.778964	9.32134	0	0	0	-0.55	0.09	1	non-DESL
SL3.0ch00	11239401	11239600	200	*	SL3.0ch00-11239401	SL3.0-Genome	200	none	ms76439_SL3.0ch00_RLX-incomp_SL3_120k-B-G2080-Map10_reversed	LTR	Gypsy	none	none	none	none	none	none	00	none	00	00	00	00	00	00	00	8.22	0.72	5.51418e-19	0	+DESL	0	-1.39	1	1	non-DESL	2.33033	7.74374	30.2747	0	1.54481	0	-0.5	1.77	1	non-DESL
SL3.0ch00	11264001	11264200	200	*	SL3.0ch00-11264001	SL3.0-Genome	200	none	none	none	none	none	none	none	none	none	none	00	none	00	00	00	00	00	00	00	5.03	-1.62	0.000932482	0.03524	+DESL	0	-1.39	1	1	non-DESL	0.778964	0.772407	0	0.778964	0.772407	0	3.72	1.72	0	+DESL
SL3.0ch00	11280601	11280800	200	*	SL3.0ch00-11280601	SL3.0-Genome	200	none	ms491308_SL3.0ch00_noCat_SL3_120k-B-R9272-Map5	Unknown	Unclassified	none	none	none	none	none	none	00	none	00	00	00	00	00	00	00	-3.3	-0.7	0.000957657	0.03593	-DESL	0	-1.39	1	1	non-DESL	0	0	0	0	0.772407	0	1.06	-1.51	1	non-DESL
SL3.0ch00	11281001	11281200	200	*	SL3.0ch00-11281001	SL3.0-Genome	200	none	ms619651_SL3.0ch00_noCat_SL3_120k-B-R9272-Map5	Unknown	Unclassified	none	none	none	none	none	none	00	none	00	00	00	00	00	00	00	-6.23	-0.57	7.93623e-06	0.00055	-DESL	0	-1.39	1	1	non-DESL	0	0	0	0	0	0	5.32	-0.87	0.0705	inbetween
SL3.0ch00	11281601	11281800	200	*	SL3.0ch00-11281601	SL3.0-Genome	200	none	ms491310_SL3.0ch00_RLX-incomp-chim_SL3_120k-B-R152-Map20	LTR	Copia	none	none	none	none	none	none	00	none	00	00	00	00	00	00	00	-4.6	0.26	6.12016e-08	1e-05	-DESL	0	-1.39	1	1	non-DESL	0	0	0	0	0.778964	0	3.88	-0.14	0.01035	+DESL
SL3.0ch00	11281801	11282000	200	*	SL3.0ch00-11281801	SL3.0-Genome	200	none	none	none	none	none	none	none	none	none	none	00	none	00	00	00	00	00	00	00	-6.83	-0.11	7.91625e-08	1e-05	-DESL	0	-1.39	1	1	non-DESL	0	0	0	0	0	0	5.94	-0.48	0.0065	+DESL
SL3.0ch00	11282001	11282200	200	*	SL3.0ch00-11282001	SL3.0-Genome	200	none	ms175157_SL3.0ch00_RLX-incomp_SL3_120k-B-R1902-Map10_reversed	LTR	Gypsy	none	none	none	none	none	none	00	none	00	00	00	00	00	00	00	5.44	-1.42	0.00028053	0.01273	+DESL	2.37	-1.21	0.232793	1	non-DESL	0.778964	2.33033	1.55793	0	0.772407	0	0.54	-0.15	1	non-DESL
SL3.0ch00	11282601	11282800	200	*	SL3.0ch00-11282601	SL3.0-Genome	200	none	ms175157_SL3.0ch00_RLX-incomp_SL3_120k-B-R1902-Map10_reversed	LTR	Gypsy	none	none	none	none	none	none	00	none	00	00	00	00	00	00	00	5.75	-1.24	1.58135e-05	0.00102	+DESL	0	-1.39	1	1	non-DESL	0	0.772407	3.88171	0.778964	2.32378	0	1.29	0.52	0.78806	inbetween
SL3.0ch00	11282801	11283000	200	*	SL3.0ch00-11282801	SL3.0-Genome	200	none	ms175157_SL3.0ch00_RLX-incomp_SL3_120k-B-R1902-Map10_reversed	LTR	Gypsy	none	none	none	none	none	none	00	none	00	00	00	00	00	00	00	5.75	-1.24	1.58135e-05	0.00102	+DESL	0	-1.39	1	1	non-DESL	0	0	6.97789	0	0	0	0.19	-0.06	1	non-DESL
SL3.0ch00	11283801	11284000	200	*	SL3.0ch00-11283801	SL3.0-Genome	200	none	ms603353_SL3.0ch00_RLX-incomp_SL3_120k-B-R1182-Map13	LTR	Gypsy	none	none	none	none	none	none	00	none	00	00	00	00	00	00	00	5.89	-1.16	2.63537e-05	0.00161	+DESL	0	-1.39	1	1	non-DESL	0.778964	3.10274	3.88826	0	0	0	-0.83	-0.34	1	non-DESL
SL3.0ch00	11284801	11285000	200	*	SL3.0ch00-11284801	SL3.0-Genome	200	none	ms603354_SL3.0ch00_RLX-incomp_SL3_120k-B-R1902-Map10_reversed	LTR	Gypsy	none	none	none	none	none	none	00	none	00	00	00	00	00	00	00	4.43	-0.68	1.92722e-06	0.00015	+DESL	0	-1.39	1	1	non-DESL	0.778964	0	4.65411	2.33033	3.87515	0	-0.47	0.26	1	non-DESL
SL3.0ch00	11288801	11289000	200	*	SL3.0ch00-11288801	SL3.0-Genome	200	none	ms1601_SL3.0ch00_RLX-incomp_SL3_120k-B-R1182-Map13	LTR	Gypsy	none	none	none	none	none	none	00	none	00	00	00	00	00	00	00	7.5	0.06	3.14558e-13	0	+DESL	0	-1.39	1	1	non-DESL	0.772407	8.55549	16.2861	0	0	0	-1.66	0.74	0.16058	inbetween
SL3.0ch00	11289201	11289400	200	*	SL3.0ch00-11289201	SL3.0-Genome	200	none	ms1601_SL3.0ch00_RLX-incomp_SL3_120k-B-R1182-Map13-exon2			none	none	none	none	none	none	00	none	00	00	00	00	00	00	00	3.24	0.51	1.4568e-08	0	+DESL	0	-1.39	1	1	non-DESL	0.778964	0.778964	21.6733	3.88826	4.65411	0	-0.19	1.53	1	non-DESL
SL3.0ch00	11289601	11289800	200	*	SL3.0ch00-11289601	SL3.0-Genome	200	none	ms1601_SL3.0ch00_RLX-incomp_SL3_120k-B-R1182-Map13-exon2			none	none	none	none	none	none	00	none	00	00	00	00	00	00	00	5.25	-1.52	0.000272381	0.01249	+DESL	0	-1.39	1	1	non-DESL	0	0.778964	0.778964	0	3.10274	0	1.35	0.15	0.99532	non-DESL
SL3.0ch00	11300401	11300600	200	*	SL3.0ch00-11300401	SL3.0-Genome	200	none	ms236604_SL3.0ch00_RYX-incomp-chim_SL3_120k-B-G2027-Map9	LTR	Gypsy	none	none		Retrotransposon protein	none	none	00	none	00	00	00	00	00	00	00	6.88	-0.46	8.10774e-10	0	+DESL	0	-1.39	1	1	non-DESL	0	3.88171	6.97789	0	3.10274	0	-0.77	0.46	1	non-DESL
SL3.0ch00	11300601	11300800	200	*	SL3.0ch00-11300601	SL3.0-Genome	200	none	ms236604_SL3.0ch00_RYX-incomp-chim_SL3_120k-B-G2027-Map9	LTR	Gypsy	none	none		Retrotransposon protein	none	none	00	none	00	00	00	00	00	00	00	7.27	-0.13	1.31812e-11	0	+DESL	0	-1.39	1	1	non-DESL	3.10274	3.10274	14.7479	0	0.778964	0	-0.38	0.95	1	non-DESL
SL3.0ch00	11301201	11301400	200	*	SL3.0ch00-11301201	SL3.0-Genome	200	none	ms236604_SL3.0ch00_RYX-incomp-chim_SL3_120k-B-G2027-Map9	LTR	Gypsy	none	none		Retrotransposon protein	none	none	00	none	00	00	00	00	00	00	00	5.44	-1.42	9.88831e-05	0.00518	+DESL	0	-1.39	1	1	non-DESL	0	0	3.88171	0	1.54481	0	-0.55	-0.56	1	non-DESL
SL3.0ch00	11301401	11301600	200	*	SL3.0ch00-11301401	SL3.0-Genome	200	none	ms63366_SL3.0ch00_RLX-comp_SL3_120k-B-R1504-Map20_reversed	LTR	Gypsy	none	none		Retrotransposon protein	none	none	00	none	00	00	00	00	00	00	00	6.59	-0.68	2.21446e-08	0	+DESL	0	-1.39	1	1	inbetween	3.88171	0	6.21204	0.778964	0.772407	0	-0.75	0.23	1	non-DESL
SL3.0ch00	11301601	11301800	200	*	SL3.0ch00-11301601	SL3.0-Genome	200	none	ms63366_SL3.0ch00_RLX-comp_SL3_120k-B-R1504-Map20_reversed	LTR	Gypsy	none	none		Retrotransposon protein	none	none	00	none	00	00	00	00	00	00	00	6.01	-1.08	3.4855e-06	0.00026	+DESL	0	-1.39	1	1	non-DESL	0.778964	0	7.75685	0	0	0	-0.52	-0.15	1	non-DESL
SL3.0ch00	11301801	11302000	200	*	SL3.0ch00-11301801	SL3.0-Genome	200	none	ms63366_SL3.0ch00_RLX-comp_SL3_120k-B-R1504-Map20_reversed	LTR	Gypsy	none	none		Retrotransposon protein	none	none	00	none	00	00	00	00	00	00	00	5.25	-1.52	0.000495017	0.02076	+DESL	0	-1.39	1	1	non-DESL	0	0.772407	3.09619	0	0.772407	0	-0.36	-0.63	1	non-DESL
SL3.0ch00	11302201	11302400	200	*	SL3.0ch00-11302201	SL3.0-Genome	200	none	ms63366_SL3.0ch00_RLX-comp_SL3_120k-B-R1504-Map20_reversed	LTR	Gypsy	none	none		Retrotransposon protein	none	none	00	none	00	00	00	00	00	00	00	7.51	2.09	1.12758e-28	0	+DESL	-2.3	-1.21	0.252111	1	+DESL	1.54481	13.982	86.1634	0.772407	6.98445	0	-0.45	3.11	1	non-DESL
SL3.0ch00	11302401	11302600	200	*	SL3.0ch00-11302401	SL3.0-Genome	200	none	ms63366_SL3.0ch00_RLX-comp_SL3_120k-B-R1504-Map20_reversed	LTR	Gypsy	none	none		Retrotransposon protein	none	none	00	none	00	00	00	00	00	00	00	3.39	-0.38	1.27787e-05	0.00084	+DESL	0	-1.39	1	1	non-DESL	0	3.10274	10.1069	1.55137	1.55137	0	-1.41	0.21	0.76285	inbetween
SL3.0ch00	11303801	11304000	200	*	SL3.0ch00-11303801	SL3.0-Genome	200	none	ms63366_SL3.0ch00_RLX-comp_SL3_120k-B-R1504-Map20_reversed-exon2			none	none		Retrotransposon protein	none	none	00	none	00	00	00	00	00	00	00	5.44	-1.42	0.00028053	0.01273	+DESL	0	-1.39	1	1	non-DESL	0	0	2.33033	0.778964	0	0.778964	-0.21	-0.46	1	non-DESL
SL3.0ch00	11304001	11304200	200	*	SL3.0ch00-11304001	SL3.0-Genome	200	none	ms63366_SL3.0ch00_RLX-comp_SL3_120k-B-R1504-Map20_reversed-exon2			none	none		Retrotransposon protein	none	none	00	none	00	00	00	00	00	00	00	5.25	-0.06	6.51574e-09	0	+DESL	0	-1.39	1	1	non-DESL	0.778964	0	17.0913	0.772407	0.772407	0	-0.92	0.79	1	non-DESL
SL3.0ch00	11304201	11304400	200	*	SL3.0ch00-11304201	SL3.0-Genome	200	none	ms63366_SL3.0ch00_RLX-comp_SL3_120k-B-R1504-Map20_reversed-exon2			none	none		Retrotransposon protein	none	none	00	none	00	00	00	00	00	00	00	8.6	1.09	1.51243e-22	0	+DESL	0	-1.39	1	1	+DESL	1.54481	2.32378	46.5477	2.32378	2.32378	0	-1.17	1.89	0.28518	inbetween
SL3.0ch00	11304401	11304600	200	*	SL3.0ch00-11304401	SL3.0-Genome	200	none	ms63366_SL3.0ch00_RLX-comp_SL3_120k-B-R1504-Map20_reversed-exon2			none	none		Retrotransposon protein	none	none	00	none	00	00	00	00	00	00	00	5.38	0.06	2.44371e-11	0	+DESL	0	-1.39	1	1	non-DESL	0	0.772407	20.1678	0	1.55793	0	-0.73	0.99	1	non-DESL
SL3.0ch00	11304601	11304800	200	*	SL3.0ch00-11304601	SL3.0-Genome	200	none	ms63366_SL3.0ch00_RLX-comp_SL3_120k-B-R1504-Map20_reversed-exon2			none	none		Retrotransposon protein	none	none	00	none	00	00	00	00	00	00	00	7.08	1.66	2.23234e-26	0	+DESL	0	-1.39	1	1	non-DESL	0.772407	6.21204	69.0524	1.54481	1.54481	0	-1.27	2.4	0.10917	inbetween
SL3.0ch00	11304801	11305000	200	*	SL3.0ch00-11304801	SL3.0-Genome	200	none	ms63367_SL3.0ch00_RYX-incomp-chim_SL3_120k-B-R1684-Map20	LTR	Gypsy	none	none		Retrotransposon protein	none	none	00	none	00	00	00	00	00	00	00	3.67	-1.16	0.000431236	0.01852	+DESL	0	-1.39	1	1	non-DESL	0	0.772407	6.97789	0	0	0	-0.85	-0.43	1	non-DESL
SL3.0ch00	13718001	13718200	200	*	SL3.0ch00-13718001	SL3.0-Genome	200	none	ms2453_SL3.0ch00_RLX-incomp_SL3_120k-B-R6408-Map12_reversed	LTR	Copia	none	none	none	none	Solyc00g072800.3.1	none	00	none	00	none	00	00	00	00	00	-2.17	0.85	4.13885e-05	0.00241	-DESL	0	-1.39	1	1	non-DESL	0	0	0.778964	2.33033	2.33033	0	1.42	0.48	0.67186	inbetween
SL3.0ch00	13718201	13718400	200	*	SL3.0ch00-13718201	SL3.0-Genome	200	none	none	none	none	none	none	none	none	Solyc00g072800.3.1	none	00	none	00	none	00	00	00	00	00	4.6	-0.57	1.83247e-06	0.00015	+DESL	0	-1.39	1	1	non-DESL	0	0.772407	2.32378	3.08963	8.52926	0	-0.23	0.5	1	non-DESL
SL3.0ch00	13720401	13720600	200	*	SL3.0ch00-13720401	SL3.0-Genome	200	none	ms2452_SL3.0ch00_RIX-incomp_SL3_120k-B-R3283-Map20_reversed	TE	Confused_TE_withPotentialHostGeneDomain	none	none	none	none	none	none	00	none	00	none	00	none	00	00	00	5.03	-1.62	0.000656695	0.02643	+DESL	0	-1.39	1	1	non-DESL	0	0	0	0.778964	2.33033	0	0.03	-0.64	1	non-DESL
SL3.0ch00	13763601	13763800	200	*	SL3.0ch00-13763601	SL3.0-Genome	200	none	none	none	none	Solyc00g073900.1.1	none		LOW QUALITY:DNAJ heat shock N-terminal domain-containing protein (AHRD V3.3 --* AT5G27240.3)	Solyc00g073900.1.1	none	00	none	00	none	00	none	00	00	00	7.87	0.4	1.94416e-14	0	+DESL	2.34	-1.22	0.236118	1	inbetween	0	0	0	0	0	0	-7.68	0.69	0	-DESL
SL3.0ch00	13768601	13768800	200	*	SL3.0ch00-13768601	SL3.0-Genome	200	none	ms619523_SL3.0ch00_RLX-incomp-chim_SL3_120k-B-P8.287-Map5	LTR	Copia	none	none	none	none	none	none	00	none	00	none	00	none	00	00	00	1.25	1.57	0.00106107	0.03944	+DESL	2.34	-1.22	0.236118	1	non-DESL	3.08963	9.31478	4.64756	4.65411	25.5878	0	0.36	2.46	1	non-DESL
SL3.0ch00	13769001	13769200	200	*	SL3.0ch00-13769001	SL3.0-Genome	200	none	ms619523_SL3.0ch00_RLX-incomp-chim_SL3_120k-B-P8.287-Map5	LTR	Copia	none	none	none	none	none	none	00	none	00	none	00	none	00	00	00	3.25	-0.48	1.14788e-05	0.00077	+DESL	0.09	-1.06	0.960114	1	non-DESL	0.772407	0.772407	9.31478	0.778964	2.31722	0.778964	-0.16	0.53	1	non-DESL
SL3.0ch00	13769201	13769400	200	*	SL3.0ch00-13769201	SL3.0-Genome	200	none	ms619523_SL3.0ch00_RLX-incomp-chim_SL3_120k-B-P8.287-Map5	LTR	Copia	none	none	none	none	none	none	00	none	00	none	00	none	00	00	00	3.76	-0.11	6.02074e-08	1e-05	+DESL	0	-1.39	1	1	non-DESL	1.54481	2.32378	13.9623	0	2.33033	0	-0.69	0.75	1	non-DESL
SL3.0ch00	13769401	13769600	200	*	SL3.0ch00-13769401	SL3.0-Genome	200	none	ms619523_SL3.0ch00_RLX-incomp-chim_SL3_120k-B-P8.287-Map5	LTR	Copia	none	none	none	none	none	none	00	none	00	none	00	none	00	00	00	3.77	-0.52	3.04233e-06	0.00023	+DESL	0	-1.39	1	1	non-DESL	0.772407	1.54481	10.8596	0	0.772407	0	-0.18	0.52	1	non-DESL
SL3.0ch00	13769801	13770000	200	*	SL3.0ch00-13769801	SL3.0-Genome	200	none	ms619523_SL3.0ch00_RLX-incomp-chim_SL3_120k-B-P8.287-Map5	LTR	Copia	none	none	none	none	none	none	00	none	00	none	00	none	00	00	00	2.82	-0.76	0.000555886	0.02301	+DESL	0.06	-1.07	0.971137	1	non-DESL	2.33033	0	4.66067	0	2.32378	0	0.09	0.27	1	non-DESL
SL3.0ch00	13770001	13770200	200	*	SL3.0ch00-13770001	SL3.0-Genome	200	none	ms619523_SL3.0ch00_RLX-incomp-chim_SL3_120k-B-P8.287-Map5	LTR	Copia	none	none	none	none	none	none	00	none	00	none	00	none	00	00	00	5.89	-1.16	6.98519e-06	0.00049	+DESL	0	-1.39	1	1	non-DESL	0	0.778964	6.98445	0	0	0	0.24	0.07	1	non-DESL
SL3.0ch00	13770201	13770400	200	*	SL3.0ch00-13770201	SL3.0-Genome	200	none	ms619523_SL3.0ch00_RLX-incomp-chim_SL3_120k-B-P8.287-Map5	LTR	Copia	none	none	none	none	none	none	00	none	00	none	00	none	00	00	00	5.03	-1.62	0.000932482	0.03524	+DESL	2.37	-1.21	0.232793	1	non-DESL	0	0	0.772407	2.32378	0	0	0.8	-0.31	1	non-DESL
SL3.0ch00	13770401	13770600	200	*	SL3.0ch00-13770401	SL3.0-Genome	200	none	ms619523_SL3.0ch00_RLX-incomp-chim_SL3_120k-B-P8.287-Map5	LTR	Copia	none	none	none	none	none	none	00	none	00	none	00	none	00	00	00	6.88	-0.46	8.10774e-10	0	+DESL	2.37	-1.21	0.232793	1	non-DESL	0.772407	0.772407	11.6517	1.54481	1.54481	0	-0.28	0.65	1	non-DESL
SL3.0ch00	13770801	13771000	200	*	SL3.0ch00-13770801	SL3.0-Genome	200	none	ms619523_SL3.0ch00_RLX-incomp-chim_SL3_120k-B-P8.287-Map5	LTR	Copia	none	none	none	none	none	none	00	none	00	none	00	none	00	00	00	3.94	-1.02	0.000140797	0.00703	+DESL	0	-1.39	1	1	non-DESL	0	0	6.19893	0.772407	1.54481	0	-1.16	-0.33	1	non-DESL
SL3.0ch00	13771401	13771600	200	*	SL3.0ch00-13771401	SL3.0-Genome	200	none	ms619523_SL3.0ch00_RLX-incomp-chim_SL3_120k-B-P8.287-Map5	LTR	Copia	none	none	none	none	none	none	00	none	00	none	00	none	00	00	00	6.33	-0.87	2.29252e-07	2e-05	+DESL	2.37	-1.21	0.232793	1	non-DESL	0	0.772407	8.52271	0.778964	0.778964	0	-0.22	0.22	1	non-DESL
SL3.0ch00	13771601	13771800	200	*	SL3.0ch00-13771601	SL3.0-Genome	200	none	ms619523_SL3.0ch00_RLX-incomp-chim_SL3_120k-B-P8.287-Map5	LTR	Copia	none	none	none	none	none	none	00	none	00	none	00	none	00	00	00	4.59	-0.57	3.04494e-07	3e-05	+DESL	2.37	-1.21	0.232793	1	non-DESL	0	0.772407	11.632	0.778964	1.55137	0	-0.65	0.33	1	non-DESL
SL3.0ch00	13771801	13772000	200	*	SL3.0ch00-13771801	SL3.0-Genome	200	none	ms619523_SL3.0ch00_RLX-incomp-chim_SL3_120k-B-P8.287-Map5	LTR	Copia	none	none	none	none	none	none	00	none	00	none	00	none	00	00	00	5.75	-1.24	2.12793e-05	0.00133	+DESL	0	-1.39	1	1	non-DESL	0.772407	0.778964	4.65411	0.772407	0	0	-0.39	-0.29	1	non-DESL
SL3.0ch00	13772201	13772400	200	*	SL3.0ch00-13772201	SL3.0-Genome	200	none	ms619483_SL3.0ch00_RLX-incomp_SL3_120k-B-R570-Map6_reversed	LTR	Gypsy	none	none	none	none	none	none	00	none	00	none	00	none	00	00	00	5.75	-1.24	0.00010843	0.00559	+DESL	0	-1.39	1	1	non-DESL	0	0.778964	0.778964	2.31722	3.08963	0	1.23	0.5	0.90697	non-DESL
SL3.0ch00	13772401	13772600	200	*	SL3.0ch00-13772401	SL3.0-Genome	200	none	ms619483_SL3.0ch00_RLX-incomp_SL3_120k-B-R570-Map6_reversed	LTR	Gypsy	none	none	none	none	none	none	00	none	00	none	00	none	00	00	00	5.03	-1.62	0.000932482	0.03524	+DESL	0	-1.39	1	1	non-DESL	0	0	1.55137	0.772407	1.54481	0	2.05	0.43	0.12252	inbetween
SL3.0ch00	13778801	13779000	200	*	SL3.0ch00-13778801	SL3.0-Genome	200	none	none	none	none	none	none	none	none	none	none	00	none	00	none	00	none	00	00	00	-1.64	1.92	3.38587e-05	0.00201	-DESL	-5.16	-0.31	0.00125988	0.0616	non-DESL	0.772407	1.55137	4.64756	3.87515	9.30823	0.778964	-0.55	0.85	1	non-DESL
SL3.0ch00	13779601	13779800	200	*	SL3.0ch00-13779601	SL3.0-Genome	200	none	none	none	none	none	none	none	none	none	none	00	none	00	none	00	none	00	00	00	-1.92	2.87	1.07204e-07	1e-05	-DESL	-10.06	3.72	1.14029e-29	0	non-DESL	2.33033	2.33689	1.55137	3.86859	22.4523	1.55793	-3.89	0.89	0	-DESL
SL3.0ch00	13780401	13780600	200	*	SL3.0ch00-13780401	SL3.0-Genome	200	none	ms19293_SL3.0ch00_noCat_SL3_120k-B-R283-Map20	Unknown	Unclassified	none	none	none	none	none	none	00	none	00	none	00	none	00	00	00	1.68	2.55	2.6679e-06	0.00021	+DESL	4.67	-0.58	0.0056102	0.21938	+DESL	0.772407	2.33689	3.86859	23.2968	72.083	9.32134	1.25	4.11	0.06963	inbetween
SL3.0ch00	13781601	13781800	200	*	SL3.0ch00-13781601	SL3.0-Genome	200	none	ms19293_SL3.0ch00_noCat_SL3_120k-B-R283-Map20	Unknown	Unclassified	none	none	none	none	none	none	00	none	00	none	00	none	00	00	00	2.08	1.84	5.70934e-08	1e-05	+DESL	0	-1.39	1	1	non-DESL	0	2.33033	0.772407	7.77652	62.8207	0.772407	0.49	3.01	1	non-DESL
SL3.0ch00	13840601	13840800	200	*	SL3.0ch00-13840601	SL3.0-Genome	200	none	ms9717_SL3.0ch00_noCat_SL3_120k-B-R8130-Map7	Unknown	Unclassified	none	none	none	none	none	none	00	none	00	none	none	none	00	00	00	4.05	-0.94	3.06599e-05	0.00184	+DESL	0	-1.39	1	1	non-DESL	0	0.772407	0	0	8.53582	0	-0.25	0.04	1	non-DESL
SL3.0ch00	13845801	13846000	200	*	SL3.0ch00-13845801	SL3.0-Genome	200	none	none	none	none	none	none	none	none	none	none	00	none	00	none	none	none	00	00	00	-5.45	-1.09	0.00126899	0.04582	-DESL	-0.32	0.58	0.647572	1	inbetween	0	0	0	0	0	0	0	-2.1	1	non-DESL
SL3.0ch00	13847201	13847400	200	*	SL3.0ch00-13847201	SL3.0-Genome	200	none	ms618742_SL3.0ch00_RLX-incomp_SL3_120k-B-R444-Map10	LTR	Gypsy	none	none	none	none	none	none	00	none	00	none	none	none	00	00	00	-5.22	0.77	1.03585e-10	0	-DESL	0.04	2.84	0.921846	1	inbetween	0	0	0	0	0.772407	0	0.51	-1.64	1	non-DESL
SL3.0ch00	13847401	13847600	200	*	SL3.0ch00-13847401	SL3.0-Genome	200	none	ms618741_SL3.0ch00_DTX-incomp_SL3_120k-B-R4254-Map14_reversed	DNA	MuDR	none	none	none	none	none	none	00	none	00	none	none	none	00	00	00	-6.7	-0.22	2.40822e-07	2e-05	-DESL	0.39	0.74	0.55008	1	inbetween	0	0	0	0	0	0	2.17	-1.93	1	non-DESL
SL3.0ch00	13848201	13848400	200	*	SL3.0ch00-13848201	SL3.0-Genome	200	none	ms701_SL3.0ch00_RYX-incomp-chim_SL3_120k-B-R1684-Map20	LTR	Gypsy	none	none	none	none	none	none	00	none	00	none	none	none	00	00	00	7.17	-0.22	1.03194e-08	0	+DESL	0	-1.39	1	1	+DESL	0.778964	3.87515	3.89482	5.45275	6.2186	0	0.58	1.33	1	non-DESL
SL3.0ch00	13892001	13892200	200	*	SL3.0ch00-13892001	SL3.0-Genome	200	none	ms617122_SL3.0ch00_RLX-incomp-chim_SL3_120k-B-R7766-Map11_reversed	TE	Confused_TE	none	none	none	none	none	none	00	none	00	none	none	none	00	00	00	-4.02	0.53	9.58906e-08	1e-05	-DESL	0.28	1.97	0.559458	1	-DESL	0	0.778964	0	0	0.778964	0	0.56	-1.3	1	non-DESL
SL3.0ch00	13892601	13892800	200	*	SL3.0ch00-13892601	SL3.0-Genome	200	none	ms617123_SL3.0ch00_RLX-incomp-chim_SL3_120k-B-R7766-Map11_reversed	TE	Confused_TE	none	none	none	none	none	none	00	none	00	none	none	none	00	00	00	-5.79	-0.87	0.000131878	0.00666	-DESL	1.43	1.19	0.0181724	0.55127	inbetween	0	0	0	0	0	0	3.91	-1.53	0.88322	inbetween
SL3.0ch00	13903601	13903800	200	*	SL3.0ch00-13903601	SL3.0-Genome	200	none	ms9616_SL3.0ch00_SSR_SL3_120k-B-R1121-Map20	SSR	SSR	none	none	none	none	none	none	00	none	00	none	none	none	00	00	00	-1.45	3.81	3.5494e-05	0.0021	-DESL	0.77	0	0.382944	1	non-DESL	3.88171	5.43963	3.88826	14.7544	62.0089	0	0.39	3.28	1	non-DESL
SL3.0ch00	13910401	13910600	200	*	SL3.0ch00-13910401	SL3.0-Genome	200	none	ms617902_SL3.0ch00_RYX-incomp-chim_SL3_120k-B-G103-Map20	LTR	Gypsy	none	none	none	none	none	none	00	none	00	none	none	none	00	00	00	3.68	-1.17	0.000336003	0.0149	+DESL	0	-1.39	1	1	non-DESL	0	1.55793	5.42652	0	0	0	-5.56	-0.9	0.01533	-DESL
SL3.0ch00	13930401	13930600	200	*	SL3.0ch00-13930401	SL3.0-Genome	200	none	none	none	none	none	none	none	none	none	none	00	none	00	none	none	none	00	00	00	-6.23	-0.56	8.14161e-06	0.00056	-DESL	0	-1.39	1	1	non-DESL	0	0	0	0	0	0	3.53	-1.65	1	non-DESL
SL3.0ch00	13930601	13930800	200	*	SL3.0ch00-13930601	SL3.0-Genome	200	none	none	none	none	none	none	none	none	none	none	00	none	00	none	none	none	00	00	00	-3.57	-0.52	0.000203666	0.00972	-DESL	0	-1.39	1	1	non-DESL	0	0	0	0.778964	0	0	1.44	-1.4	1	non-DESL
SL3.0ch00	13931201	13931400	200	*	SL3.0ch00-13931201	SL3.0-Genome	200	none	ms354376_SL3.0ch00_RLX-incomp_SL3_120k-B-R5679-Map8_reversed	LTR	Gypsy	none	none	none	none	none	none	00	none	00	none	none	none	00	00	00	-3.52	0.13	3.72695e-06	0.00028	-DESL	0	-1.39	1	1	non-DESL	0	0	0	0	0	0	-1.17	-1.63	1	non-DESL
SL3.0ch00	13935601	13935800	200	*	SL3.0ch00-13935601	SL3.0-Genome	200	none	ms617040_SL3.0ch00_RYX-incomp-chim_SL3_120k-B-G37-Map5_reversed	LTR	Gypsy	none	none	none	none	none	none	00	none	00	none	none	none	00	00	00	2.04	0.17	0.000169067	0.00824	+DESL	0	-1.39	1	1	non-DESL	0	0.778964	4.66067	3.10274	13.1834	0	-1.03	0.67	1	non-DESL
SL3.0ch00	13940001	13940200	200	*	SL3.0ch00-13940001	SL3.0-Genome	200	none	ms445054_SL3.0ch00_RLX-incomp_SL3_120k-B-R6751-Map5	LTR	Gypsy	none	none	none	none	none	none	00	none	00	none	none	none	00	00	00	5.25	-1.52	0.00114618	0.04215	+DESL	0	-1.39	1	1	non-DESL	0	0	0	0	0	0	-5.04	-1.17	0.09241	inbetween
SL3.0ch00	13968201	13968400	200	*	SL3.0ch00-13968201	SL3.0-Genome	200	none	ms616983_SL3.0ch00_RYX-incomp-chim_SL3_120k-B-G198-Map20_reversed	LTR	Copia	none	none	none	none	none	none	00	none	00	none	none	none	00	00	00	-5.52	-1.04	0.000371934	0.0163	-DESL	0	-1.39	1	1	non-DESL	0	0	0	0	0	0	2.17	-1.93	1	non-DESL
SL3.0ch00	13968401	13968600	200	*	SL3.0ch00-13968401	SL3.0-Genome	200	none	ms616983_SL3.0ch00_RYX-incomp-chim_SL3_120k-B-G198-Map20_reversed	LTR	Copia	none	none	none	none	none	none	00	none	00	none	none	none	00	00	00	-3.45	-0.6	0.000502779	0.02106	-DESL	0	-1.39	1	1	non-DESL	0	0	0	0	0.778964	0	-2.48	-1.93	1	non-DESL
SL3.0ch00	13968801	13969000	200	*	SL3.0ch00-13968801	SL3.0-Genome	200	none	ms175029_SL3.0ch00_RLX-incomp_SL3_120k-B-G94-Map20_reversed	Pararetrovirus	EPRV	none	none	none	none	none	none	00	none	00	none	none	none	00	00	00	3.87	-0.03	4.82591e-08	1e-05	+DESL	2.3	-0.05	0.0213279	0.63173	+DESL	0.778964	3.10274	13.1899	0	0	0	0.92	1.63	0.91709	non-DESL
SL3.0ch00	13969201	13969400	200	*	SL3.0ch00-13969201	SL3.0-Genome	200	none	ms175029_SL3.0ch00_RLX-incomp_SL3_120k-B-G94-Map20_reversed	Pararetrovirus	EPRV	none	none	none	none	none	none	00	none	00	none	none	none	00	00	00	2.71	-0.54	0.000158524	0.0078	+DESL	-2.28	-1.22	0.254346	1	non-DESL	0.778964	1.55793	8.51615	0	0.772407	0.778964	1.81	1.54	0.01845	+DESL
SL3.0ch00	13971201	13971400	200	*	SL3.0ch00-13971201	SL3.0-Genome	200	none	ms71404_SL3.0ch00_RLX-incomp_SL3_120k-B-G2038-Map13_reversed	Pararetrovirus	EPRV	none	none	none	none	none	none	00	none	00	none	none	none	00	00	00	1.38	1.42	0.000587822	0.02413	+DESL	0	-1.39	1	1	inbetween	3.88171	2.32378	33.3578	4.641	3.08963	0	1.01	2.75	0.42862	inbetween
SL3.0ch00	13971401	13971600	200	*	SL3.0ch00-13971401	SL3.0-Genome	200	none	ms71404_SL3.0ch00_RLX-incomp_SL3_120k-B-G2038-Map13_reversed	Pararetrovirus	EPRV	none	none	none	none	none	none	00	none	00	none	none	none	00	00	00	4.07	2.3	6.90856e-20	0	+DESL	0	-1.39	1	1	non-DESL	3.88826	13.203	51.9742	11.6189	35.7209	0.778964	0.24	3.56	1	non-DESL
SL3.0ch00	13971601	13971800	200	*	SL3.0ch00-13971601	SL3.0-Genome	200	none	ms71404_SL3.0ch00_RLX-incomp_SL3_120k-B-G2038-Map13_reversed	Pararetrovirus	EPRV	none	none	none	none	none	none	00	none	00	none	none	none	00	00	00	2	0.04	0.000358396	0.01581	+DESL	0	-1.39	1	1	non-DESL	1.55137	2.33689	11.6254	0	3.09619	0	0.25	1.06	1	non-DESL
SL3.0ch00	13971801	13972000	200	*	SL3.0ch00-13971801	SL3.0-Genome	200	none	ms71405_SL3.0ch00_RLX-incomp_SL3_120k-B-P476.0-Map5_reversed	LTR	Gypsy	none	none	none	none	none	none	00	none	00	none	none	none	00	00	00	1.71	1.24	0.000105123	0.00544	+DESL	0	-1.39	1	1	non-DESL	1.54481	2.33033	35.7078	0	3.09619	0	0.32	2.23	1	non-DESL
SL3.0ch00	13983201	13983400	200	*	SL3.0ch00-13983201	SL3.0-Genome	200	none	ms616993_SL3.0ch00_RLX-incomp_SL3_120k-B-G2047-Map19	LTR	Gypsy	none	none	none	none	none	none	00	none	00	none	none	none	00	00	00	6.42	-0.8	1.41693e-06	0.00012	+DESL	0	-1.39	1	1	non-DESL	0	0.778964	8.55549	0.778964	0.772407	0	-0.42	0.2	1	non-DESL
SL3.0ch00	13985001	13985200	200	*	SL3.0ch00-13985001	SL3.0-Genome	200	none	ms616993_SL3.0ch00_RLX-incomp_SL3_120k-B-G2047-Map19-exon2			none	none	none	none	none	none	00	none	00	none	none	none	00	00	00	5.43	-1.42	0.000694607	0.02758	+DESL	0	-1.39	1	1	non-DESL	0	0	6.22515	0	0	0	-2.23	-0.92	0.78088	inbetween
SL3.0ch00	13990401	13990600	200	*	SL3.0ch00-13990401	SL3.0-Genome	200	none	ms616960_SL3.0ch00_RLX-incomp_SL3_120k-B-G191-Map20	LTR	Copia	none	none	none	none	none	none	00	none	00	none	none	none	00	00	00	5.89	-1.16	7.10665e-06	0.0005	+DESL	0	-1.39	1	1	non-DESL	0	1.55137	6.20548	0	0.772407	0	-0.37	-0.18	1	non-DESL
SL3.0ch00	13992801	13993000	200	*	SL3.0ch00-13992801	SL3.0-Genome	200	none	ms616961_SL3.0ch00_RIX-incomp-chim_SL3_120k-B-R3944-Map20	TE	Confused_TE	none	none	none	none	none	none	00	none	00	none	none	none	00	00	00	-5.42	-1.1	0.000577195	0.02374	-DESL	0	-1.39	1	1	non-DESL	0	0	0	0	0	0	0	-2.1	1	non-DESL
SL3.0ch00	13993201	13993400	200	*	SL3.0ch00-13993201	SL3.0-Genome	200	none	ms616963_SL3.0ch00_RIX-incomp-chim_SL3_120k-B-R55-Map7	TE	Confused_TE	none	none	none	none	none	none	00	none	00	none	none	none	00	00	00	-6.1	-0.63	0.000210849	0.01001	-DESL	0	-1.39	1	1	non-DESL	0	0	0	0	0	0	0	-2.1	1	non-DESL
SL3.0ch00	13994401	13994600	200	*	SL3.0ch00-13994401	SL3.0-Genome	200	none	ms617024_SL3.0ch00_RLX-incomp_SL3_120k-B-G249-Map5	LTR	Gypsy	none	none	none	none	none	none	00	none	00	none	none	none	00	00	00	-6.34	-0.48	4.0622e-06	0.0003	-DESL	0	-1.39	1	1	non-DESL	0	0	0	0	0	0	2.19	-1.93	1	non-DESL
SL3.0ch00	14047601	14047800	200	*	SL3.0ch00-14047601	SL3.0-Genome	200	none	none	none	none	Solyc00g080750.3.1	none		Plastid movement impaired protein (AHRD V3.3 *** A0A072VEV4_MEDTR)	none	none	00	none	00	none	none	none	00	00	00	-3.89	-0.29	4.18379e-05	0.00243	-DESL	-0.21	0.89	0.734034	1	-DESL	0	0	0	0	0.778964	0	-0.31	-1.78	1	non-DESL
SL3.0ch00	14048401	14048600	200	*	SL3.0ch00-14048401	SL3.0-Genome	200	none	none	none	none	Solyc00g080750.3.1	none		Plastid movement impaired protein (AHRD V3.3 *** A0A072VEV4_MEDTR)	none	none	00	none	00	none	none	none	00	00	00	-5.73	-0.91	0.000288653	0.01304	-DESL	-1.4	0.37	0.0750668	1	inbetween	0	0	0	0	0	0	2.17	-1.93	1	non-DESL
SL3.0ch00	14050201	14050400	200	*	SL3.0ch00-14050201	SL3.0-Genome	200	none	none	none	none	none	none	none	none	Solyc00g080750.3.1	none	00	none	00	none	none	none	00	00	00	-7.54	2.84	3.4851e-30	0	-DESL	-1.18	4.63	0.00150947	0.07226	-DESL	0	0	0	0.778964	0	0	-2.48	-1.93	1	non-DESL
SL3.0ch00	14050401	14050600	200	*	SL3.0ch00-14050401	SL3.0-Genome	200	none	ms616121_SL3.0ch00_RXX_SL3_120k-B-R4657-Map6	TE	Confused_TE	none	none	none	none	Solyc00g080750.3.1	none	00	none	00	none	none	none	00	00	00	-7.57	2.87	1.76596e-30	0	-DESL	-1.18	4.64	0.00142791	0.06867	-DESL	0	0	0	0.778964	0	0	-2.48	-1.93	1	non-DESL
SL3.0ch00	14061801	14062000	200	*	SL3.0ch00-14061801	SL3.0-Genome	200	none	none	none	none	none	none	none	none	none	none	00	none	00	none	none	none	00	00	00	7.77	0.31	2.94635e-15	0	+DESL	0	-1.39	1	1	non-DESL	1.54481	4.66067	18.6361	0.772407	2.31722	0	-1.11	1.13	0.68885	inbetween
SL3.0ch00	14062001	14062200	200	*	SL3.0ch00-14062001	SL3.0-Genome	200	none	none	none	none	none	none	none	none	none	none	00	none	00	none	none	none	00	00	00	6.05	0.67	5.0579e-13	0	+DESL	0	-1.39	1	1	non-DESL	0.778964	4.65411	26.4192	2.33033	1.55137	0	-1.11	1.47	0.52683	inbetween
SL3.0ch00	14062201	14062400	200	*	SL3.0ch00-14062201	SL3.0-Genome	200	none	none	none	none	none	none	none	none	none	none	00	none	00	none	none	none	00	00	00	4.55	0.55	1.70637e-12	0	+DESL	0	-1.39	1	1	non-DESL	0.778964	3.09619	24.0692	2.32378	2.33033	0	-1.46	1.21	0.16094	inbetween
SL3.0ch00	14062401	14062600	200	*	SL3.0ch00-14062401	SL3.0-Genome	200	none	none	none	none	none	none	none	none	none	none	00	none	00	none	none	none	00	00	00	6.01	-1.08	2.7438e-06	0.00021	+DESL	0	-1.39	1	1	non-DESL	0.778964	0.778964	4.65411	0.772407	0	0	-0.06	0.03	1	non-DESL
SL3.0ch00	14069001	14069200	200	*	SL3.0ch00-14069001	SL3.0-Genome	200	none	ms616170_SL3.0ch00_RLX-incomp_SL3_120k-B-G2038-Map13_reversed	Pararetrovirus	EPRV	none	none	none	none	none	none	00	none	00	none	none	none	00	00	00	-1.85	0.62	0.000865432	0.03354	-DESL	0	-1.39	1	1	non-DESL	0	0.772407	3.88171	0.778964	0.778964	0	1.26	0.38	0.95486	non-DESL
SL3.0ch00	14069201	14069400	200	*	SL3.0ch00-14069201	SL3.0-Genome	200	none	ms616170_SL3.0ch00_RLX-incomp_SL3_120k-B-G2038-Map13_reversed	Pararetrovirus	EPRV	none	none	none	none	none	none	00	none	00	none	none	none	00	00	00	-2.91	0.44	7.64756e-06	0.00053	-DESL	0.9	-0.93	0.550923	1	non-DESL	0.778964	0.778964	1.54481	0	0	0	0.75	-0.72	1	non-DESL
SL3.0ch00	14069601	14069800	200	*	SL3.0ch00-14069601	SL3.0-Genome	200	none	ms616170_SL3.0ch00_RLX-incomp_SL3_120k-B-G2038-Map13_reversed	Pararetrovirus	EPRV	none	none	none	none	none	none	00	none	00	none	none	none	00	00	00	-2.56	0.17	0.000200767	0.0096	-DESL	0.41	0.2	0.608198	1	inbetween	0	0	3.11586	0	0	0	1.02	-0.6	1	non-DESL
SL3.0ch00	14071001	14071200	200	*	SL3.0ch00-14071001	SL3.0-Genome	200	none	ms616171_SL3.0ch00_RLX-incomp_SL3_120k-B-G2038-Map13_reversed	Pararetrovirus	EPRV	none	none	none	none	none	none	00	none	00	none	none	none	00	00	00	-1.9	0.78	0.000208505	0.00991	-DESL	0	-1.39	1	1	non-DESL	0	0.772407	6.20548	0	0.772407	0	1.5	0.66	0.44082	inbetween
SL3.0ch00	14098601	14098800	200	*	SL3.0ch00-14098601	SL3.0-Genome	200	none	none	none	none	none	none	none	none	none	none	00	none	00	none	none	none	00	00	00	-5.31	-1.17	0.000927804	0.03522	-DESL	0.06	-1.07	0.971137	1	non-DESL	0	0	0	0	0	0	3	-1.79	1	non-DESL
SL3.0ch00	18826001	18826200	200	*	SL3.0ch00-18826001	SL3.0-Genome	200	none	ms273661_SL3.0ch00_RLX-incomp_SL3_120k-B-R1711-Map17_reversed	LTR	Gypsy_withPotentialHostGeneDomain	none	none	none	none	none	none	00	00	00	none	none	00	none	00	00	6.19	3.27	2.59459e-35	0	+DESL	0	-1.39	1	1	non-DESL	2.32378	10.0675	182.48	10.8727	41.8346	2.33033	-0.12	4.4	1	non-DESL
SL3.0ch00	18826201	18826400	200	*	SL3.0ch00-18826201	SL3.0-Genome	200	none	ms273661_SL3.0ch00_RLX-incomp_SL3_120k-B-R1711-Map17_reversed	LTR	Gypsy_withPotentialHostGeneDomain	none	none	none	none	none	none	00	00	00	none	none	00	none	00	00	5.75	-1.24	4.20644e-05	0.00244	+DESL	0	-1.39	1	1	non-DESL	0	0	5.43963	0.778964	1.55137	0	0.54	0.1	1	non-DESL
SL3.0ch00	18826401	18826600	200	*	SL3.0ch00-18826401	SL3.0-Genome	200	none	ms273661_SL3.0ch00_RLX-incomp_SL3_120k-B-R1711-Map17_reversed	LTR	Gypsy_withPotentialHostGeneDomain	none	none	none	none	none	none	00	00	00	none	none	00	none	00	00	3.53	0.73	2.79994e-09	0	+DESL	-1.17	-0.49	0.313647	1	non-DESL	0.772407	3.1093	20.2006	3.10274	10.8727	0	-0.4	1.68	1	non-DESL
SL3.0ch00	18837401	18837600	200	*	SL3.0ch00-18837401	SL3.0-Genome	200	none	ms273684_SL3.0ch00_RXX_SL3_120k-B-R2153-Map8	TE	Confused_TE_withPotentialHostGeneDomain	none	none	none	none	none	none	00	00	00	none	none	00	none	00	00	-5.57	1.06	2.4399e-13	0	-DESL	-8.48	2.23	9.17679e-17	0	-DESL	0	0	0	0	0	0	-2.49	-1.92	1	non-DESL
SL3.0ch00	18837601	18837800	200	*	SL3.0ch00-18837601	SL3.0-Genome	200	none	ms273684_SL3.0ch00_RXX_SL3_120k-B-R2153-Map8	TE	Confused_TE_withPotentialHostGeneDomain	none	none	none	none	none	none	00	00	00	none	none	00	none	00	00	-5.28	0.81	2.90759e-11	0	-DESL	-8.21	1.98	5.89828e-15	0	-DESL	0	0	0	0	0	0	-2.49	-1.92	1	non-DESL
SL3.0ch00	18839001	18839200	200	*	SL3.0ch00-18839001	SL3.0-Genome	200	none	ms273685_SL3.0ch00_noCat_SL3_120k-B-R283-Map20	Unknown	Unclassified	none	none	none	none	none	none	00	00	00	none	none	00	none	00	00	-6.11	-0.65	2.20525e-05	0.00137	-DESL	-6.38	0.47	1.94629e-06	0.00019	-DESL	0	0	0	0	0	0	2.17	-1.93	1	non-DESL
SL3.0ch00	18844001	18844200	200	*	SL3.0ch00-18844001	SL3.0-Genome	200	none	ms273555_SL3.0ch00_RLX-incomp_SL3_120k-B-G191-Map20-exon2			none	none	none	none	none	none	00	00	00	none	none	00	none	00	00	-1.91	0.66	0.000382709	0.01672	-DESL	3.71	-0.93	0.0453448	1	non-DESL	0	0	0	3.10274	3.88826	0	-0.71	-0.5	1	non-DESL
SL3.0ch00	18901601	18901800	200	*	SL3.0ch00-18901601	SL3.0-Genome	200	none	ms264628_SL3.0ch00_RLX-incomp_SL3_120k-B-R140-Map20	LTR	Copia	none	none	none	none	none	none	00	00	00	none	none	00	none	00	00	-5.52	-1.05	0.000451886	0.01923	-DESL	0	-1.39	1	1	non-DESL	0	0	0	0	0	0	2.19	-1.93	1	non-DESL
SL3.0ch00	18929601	18929800	200	*	SL3.0ch00-18929601	SL3.0-Genome	200	none	ms264712_SL3.0ch00_RLX-incomp_SL3_120k-B-R1182-Map13	LTR	Gypsy	none	none	none	none	none	none	00	00	00	none	none	00	none	00	00	5.25	-1.52	0.000272381	0.01249	+DESL	0	-1.39	1	1	non-DESL	0	0	4.66067	0.772407	0	0	0.27	-0.4	1	non-DESL
SL3.0ch00	18930001	18930200	200	*	SL3.0ch00-18930001	SL3.0-Genome	200	none	ms264712_SL3.0ch00_RLX-incomp_SL3_120k-B-R1182-Map13	LTR	Gypsy	none	none	none	none	none	none	00	00	00	none	none	00	none	00	00	5.54	0.2	1.46933e-11	0	+DESL	0	-1.39	1	1	non-DESL	0.778964	1.55793	21.7454	0.772407	3.09619	0	-0.14	1.37	1	non-DESL
SL3.0ch00	18930201	18930400	200	*	SL3.0ch00-18930201	SL3.0-Genome	200	none	ms264712_SL3.0ch00_RLX-incomp_SL3_120k-B-R1182-Map13	LTR	Gypsy	none	none	none	none	none	none	00	00	00	none	none	00	none	00	00	5.61	0.27	1.06762e-11	0	+DESL	0	-1.39	1	1	non-DESL	0.778964	1.55793	21.7454	0.772407	3.87515	0	-0.21	1.41	1	non-DESL
SL3.0ch00	18952201	18952400	200	*	SL3.0ch00-18952201	SL3.0-Genome	200	none	ms264681_SL3.0ch00_RYX-incomp-chim_SL3_120k-B-G2058-Map5	LTR	Gypsy	none	none	none	none	none	none	00	00	00	none	none	00	none	00	00	5.75	-1.24	2.06963e-05	0.0013	+DESL	0	-1.39	1	1	non-DESL	0	1.55137	5.43308	0	0.778964	0	-0.39	-0.3	1	non-DESL
SL3.0ch00	18962401	18962600	200	*	SL3.0ch00-18962401	SL3.0-Genome	200	none	ms264750_SL3.0ch00_noCat_SL3_120k-B-R3538-Map5	Unknown	Unclassified	none	none	none	none	none	none	00	00	00	none	none	00	none	00	00	-5.53	-1.03	0.000494432	0.02076	-DESL	0	-1.39	1	1	non-DESL	0	0	0	0	0	0	5.79	-0.59	0.01268	+DESL
SL3.0ch00	18968201	18968400	200	*	SL3.0ch00-18968201	SL3.0-Genome	200	none	ms264664_SL3.0ch00_RLX-incomp_SL3_120k-B-G2038-Map13_reversed	Pararetrovirus	EPRV	none	none	none	none	none	none	00	00	00	none	00	00	00	00	00	2.37	1.73	8.94361e-09	0	+DESL	0.09	-1.06	0.960114	1	non-DESL	3.1093	4.65411	12.4175	9.29511	40.3094	0.772407	0.62	3.04	1	non-DESL
SL3.0ch00	18968801	18969000	200	*	SL3.0ch00-18968801	SL3.0-Genome	200	none	ms264664_SL3.0ch00_RLX-incomp_SL3_120k-B-G2038-Map13_reversed	Pararetrovirus	EPRV	none	none	none	none	none	none	00	00	00	none	00	00	00	00	00	4.04	0.46	3.23726e-10	0	+DESL	3.21	-1.06	0.0958712	1	inbetween	2.33033	1.55793	24.0626	0	0	0	1.29	2.39	0.11493	inbetween
SL3.0ch00	18987201	18987400	200	*	SL3.0ch00-18987201	SL3.0-Genome	200	none	ms254861_SL3.0ch00_RXX-TRIM_SL3_120k-B-G2078-Map11	SSR	SAT	none	none	none	none	none	none	00	00	00	none	00	00	00	00	00	2.23	-0.39	0.00139182	0.04972	+DESL	0	-1.39	1	1	non-DESL	0	1.55793	4.65411	0	5.43963	2.31722	0.7	0.89	1	non-DESL
SL3.0ch00	18987401	18987600	200	*	SL3.0ch00-18987401	SL3.0-Genome	200	none	ms254861_SL3.0ch00_RXX-TRIM_SL3_120k-B-G2078-Map11	SSR	SAT	none	none	none	none	none	none	00	00	00	none	00	00	00	00	00	5.25	-1.52	0.000275959	0.01259	+DESL	2.34	-1.22	0.236118	1	non-DESL	0.772407	0.778964	1.55137	0.778964	1.54481	0	1.99	0.57	0.1011	inbetween
SL3.0ch00	18987601	18987800	200	*	SL3.0ch00-18987601	SL3.0-Genome	200	none	ms254861_SL3.0ch00_RXX-TRIM_SL3_120k-B-G2078-Map11	SSR	SAT	none	none	none	none	none	none	00	00	00	none	00	00	00	00	00	2.82	-0.76	0.000938613	0.03545	+DESL	0	-1.39	1	1	non-DESL	0.772407	1.55137	2.33033	1.55793	1.55793	0.778964	0.58	0.51	1	non-DESL
SL3.0ch00	18988001	18988200	200	*	SL3.0ch00-18988001	SL3.0-Genome	200	none	ms254861_SL3.0ch00_RXX-TRIM_SL3_120k-B-G2078-Map11	SSR	SAT	none	none	none	none	none	none	00	00	00	none	00	00	00	00	00	5.25	-1.52	0.000482657	0.02037	+DESL	0	-1.39	1	1	non-DESL	1.55137	0	1.55137	0	1.55793	0	0.59	-0.26	1	non-DESL
SL3.0ch00	18989001	18989200	200	*	SL3.0ch00-18989001	SL3.0-Genome	200	none	ms254861_SL3.0ch00_RXX-TRIM_SL3_120k-B-G2078-Map11	SSR	SAT	none	none	none	none	none	none	00	00	00	none	00	00	00	00	00	3.12	-0.95	0.000663963	0.02667	+DESL	0	-1.39	1	1	non-DESL	0.778964	0.778964	4.65411	0.778964	0	1.55137	0.81	0.45	1	non-DESL
SL3.0ch00	18996801	18997000	200	*	SL3.0ch00-18996801	SL3.0-Genome	200	none	ms254872_SL3.0ch00_RLX-incomp_SL3_120k-B-G244-Map20	LTR	Gypsy	none	none	none	none	none	none	00	00	00	none	00	00	00	00	00	2.53	-0.65	0.000583316	0.02397	+DESL	0	-1.39	1	1	non-DESL	0	0	6.21204	0	4.641	0	-1.44	-0.16	1	non-DESL
SL3.0ch00	18999201	18999400	200	*	SL3.0ch00-18999201	SL3.0-Genome	200	none	ms254855_SL3.0ch00_RLX-incomp_SL3_120k-B-G2047-Map19	LTR	Gypsy	none	none	none	none	none	none	00	00	00	none	00	00	00	00	00	3	-1.03	0.00128497	0.04633	+DESL	0	-1.39	1	1	non-DESL	0	3.1093	3.88171	1.55137	0	0	0.22	0.05	1	non-DESL
SL3.0ch00	19012401	19012600	200	*	SL3.0ch00-19012401	SL3.0-Genome	200	none	none	none	none	Solyc00g244280.1.1	none		LOW QUALITY:PAS domain-containing protein tyrosine kinase family protein (AHRD V3.3 --* AT1G67890.4)	Solyc00g244300.1.1	none	00	00	00	none	00	00	00	00	00	2.77	1.92	1.38643e-09	0	+DESL	0	-1.39	1	1	non-DESL	14.7413	8.55549	4.66067	3.1093	27.1719	6.21204	-2.13	2.22	0.00014	-DESL
SL3.0ch00	19013801	19014000	200	*	SL3.0ch00-19013801	SL3.0-Genome	200	none	ms254940_SL3.0ch00_RLX-incomp_SL3_120k-B-R1711-Map17_reversed	LTR	Gypsy_withPotentialHostGeneDomain	none	none	none	none	Solyc00g244280.1.1	none	00	00	00	none	00	00	00	00	00	6.4	0.99	9.6393e-19	0	+DESL	0	-1.39	1	1	non-DESL	0	4.65411	32.5591	1.55137	10.8465	0	-0.68	1.95	1	non-DESL
SL3.0ch00	19014201	19014400	200	*	SL3.0ch00-19014201	SL3.0-Genome	200	none	ms254940_SL3.0ch00_RLX-incomp_SL3_120k-B-R1711-Map17_reversed	LTR	Gypsy_withPotentialHostGeneDomain	none	none	none	none	Solyc00g244280.1.1	none	00	00	00	none	00	00	00	00	00	5.54	0.2	1.96363e-12	0	+DESL	0	-1.39	1	1	non-DESL	0	0.778964	17.8375	3.11586	6.19893	0	-1.21	0.97	0.59173	inbetween
SL3.0ch00	19014401	19014600	200	*	SL3.0ch00-19014401	SL3.0-Genome	200	none	ms254940_SL3.0ch00_RLX-incomp_SL3_120k-B-R1711-Map17_reversed	LTR	Gypsy_withPotentialHostGeneDomain	none	none	none	none	Solyc00g244280.1.1	none	00	00	00	none	00	00	00	00	00	7.84	0.37	9.62149e-16	0	+DESL	0	-1.39	1	1	non-DESL	3.86859	3.86859	16.2927	4.66067	2.33033	0	-0.49	1.43	1	non-DESL
SL3.0ch00	19014601	19014800	200	*	SL3.0ch00-19014601	SL3.0-Genome	200	none	ms254940_SL3.0ch00_RLX-incomp_SL3_120k-B-R1711-Map17_reversed	LTR	Gypsy_withPotentialHostGeneDomain	none	none	none	none	Solyc00g244280.1.1	none	00	00	00	none	00	00	00	00	00	7.27	1.85	3.82734e-27	0	+DESL	0	-1.39	1	1	non-DESL	4.66723	5.42652	68.28	3.88826	9.31478	0	-0.04	3.06	1	non-DESL
SL3.0ch00	19014801	19015000	200	*	SL3.0ch00-19014801	SL3.0-Genome	200	none	ms254940_SL3.0ch00_RLX-incomp_SL3_120k-B-R1711-Map17_reversed	LTR	Gypsy_withPotentialHostGeneDomain	none	none	none	none	none	none	00	00	00	none	00	00	00	00	00	6.87	-0.46	2.90425e-08	0	+DESL	0	-1.39	1	1	non-DESL	0	0	12.4372	0.778964	3.10274	0	-1.11	0.35	1	non-DESL
SL3.0ch00	19015001	19015200	200	*	SL3.0ch00-19015001	SL3.0-Genome	200	none	ms254940_SL3.0ch00_RLX-incomp_SL3_120k-B-R1711-Map17_reversed	LTR	Gypsy_withPotentialHostGeneDomain	none	none	none	none	none	none	00	00	00	none	00	00	00	00	00	5.47	0.13	1.02182e-11	0	+DESL	0	-1.39	1	1	non-DESL	3.09619	0.778964	15.5072	1.55137	2.33689	0	-0.59	1.11	1	non-DESL
SL3.0ch00	19015201	19015400	200	*	SL3.0ch00-19015201	SL3.0-Genome	200	none	ms254941_SL3.0ch00_RLX-incomp_SL3_120k-B-R2532-Map6	Pararetrovirus	EPRV	none	none	none	none	none	none	00	00	00	none	00	00	00	00	00	2.16	2.71	8.47839e-09	0	+DESL	0	-1.39	1	1	non-DESL	7.76997	9.29511	16.3058	13.1834	82.9885	2.31722	1.04	4.23	0.26846	inbetween
SL3.0ch00	19015401	19015600	200	*	SL3.0ch00-19015401	SL3.0-Genome	200	none	ms254941_SL3.0ch00_RLX-incomp_SL3_120k-B-R2532-Map6	Pararetrovirus	EPRV	none	none	none	none	none	none	00	00	00	none	00	00	00	00	00	2.25	3.26	2.1473e-09	0	+DESL	0	-1.39	1	1	non-DESL	9.3279	17.8572	115.62	12.4044	39.4977	0	-0.28	4.05	1	non-DESL
SL3.0ch00	19015601	19015800	200	*	SL3.0ch00-19015601	SL3.0-Genome	200	none	ms254941_SL3.0ch00_RLX-incomp_SL3_120k-B-R2532-Map6	Pararetrovirus	EPRV	none	none	none	none	none	none	00	00	00	none	00	00	00	00	00	6.59	-0.68	1.83375e-08	0	+DESL	0	-1.39	1	1	non-DESL	0	2.32378	6.97133	0.778964	2.33033	0	-0.56	0.3	1	non-DESL
SL3.0ch00	19015801	19016000	200	*	SL3.0ch00-19015801	SL3.0-Genome	200	none	ms254941_SL3.0ch00_RLX-incomp_SL3_120k-B-R2532-Map6	Pararetrovirus	EPRV	none	none	none	none	none	none	00	00	00	none	00	00	00	00	00	6.5	1.9	5.18326e-27	0	+DESL	0	-1.39	1	1	non-DESL	2.32378	4.66723	76.842	13.1703	0.778964	0	-0.76	2.8	1	non-DESL
SL3.0ch00	19016001	19016200	200	*	SL3.0ch00-19016001	SL3.0-Genome	200	none	ms254941_SL3.0ch00_RLX-incomp_SL3_120k-B-R2532-Map6	Pararetrovirus	EPRV	none	none	none	none	none	none	00	00	00	none	00	00	00	00	00	6.09	2.41	7.46079e-30	0	+DESL	0	-1.39	1	1	non-DESL	3.10274	6.2186	109.421	16.2796	1.55793	0	-0.92	3.22	0.53679	inbetween
SL3.0ch00	19016601	19016800	200	*	SL3.0ch00-19016601	SL3.0-Genome	200	none	ms254876_SL3.0ch00_RLX-comp_SL3_120k-B-G251-Map7_reversed	LTR	Copia	none	none	none	none	none	none	00	00	00	none	00	00	00	00	00	1.46	3.8	8.08835e-06	0.00056	+DESL	0	-1.39	1	1	non-DESL	4.66067	13.2162	13.9623	41.8805	172.189	2.33033	0.09	4.58	1	non-DESL
SL3.0ch00	19035401	19035600	200	*	SL3.0ch00-19035401	SL3.0-Genome	200	none	ms254896_SL3.0ch00_RLX-incomp_SL3_120k-B-R142-Map20	LTR	Copia	none	none	none	none	none	none	00	00	00	none	00	00	00	00	00	-2.27	-0.03	0.000782567	0.03069	-DESL	0.68	1.76	0.183481	1	-DESL	0	0.772407	0	0	0.778964	0	2.55	0.3	0.03766	+DESL
SL3.0ch00	19036201	19036400	200	*	SL3.0ch00-19036201	SL3.0-Genome	200	none	ms254912_SL3.0ch00_RXX-TRIM_SL3_120k-B-P204.205-Map5	DNA	PutativeNonAutoClassII	none	none	none	none	none	none	00	00	00	none	00	00	00	00	00	-1.95	1.05	4.60922e-05	0.00263	-DESL	-7.51	1.38	5.4402e-11	0	non-DESL	0	0	0.772407	0.772407	5.41996	0	0.69	0.4	1	non-DESL
SL3.0ch00	19038001	19038200	200	*	SL3.0ch00-19038001	SL3.0-Genome	200	none	ms254913_SL3.0ch00_RLX-comp_SL3_120k-B-R1663-Map20	Pararetrovirus	EPRV	none	none	none	none	none	none	00	00	00	none	00	00	00	00	00	-6.61	-0.3	7.13366e-06	0.0005	-DESL	0	-1.39	1	1	non-DESL	0	0	0	0	0	0	3.92	-1.52	0.88322	inbetween
SL3.0ch00	19046001	19046200	200	*	SL3.0ch00-19046001	SL3.0-Genome	200	none	ms254902_SL3.0ch00_noCat_SL3_120k-B-G1334-Map20	Unknown	Unclassified	none	none	none	none	none	none	00	00	00	none	00	00	00	00	00	-3.43	-0.61	0.000683469	0.02721	-DESL	0	-1.39	1	1	non-DESL	0	0	0.772407	0	0	0	1.04	-1.52	1	non-DESL
SL3.0ch00	19063001	19063200	200	*	SL3.0ch00-19063001	SL3.0-Genome	200	none	ms254950_SL3.0ch00_RLX-incomp_SL3_120k-B-R274-Map12	Pararetrovirus	EPRV	none	none	none	none	none	none	00	00	00	none	00	00	00	00	00	6.01	-1.08	3.4855e-06	0.00026	+DESL	0	-1.39	1	1	non-DESL	2.32378	0.778964	4.66067	0	1.55137	0	-0.97	-0.29	1	non-DESL
SL3.0ch00	19063601	19063800	200	*	SL3.0ch00-19063601	SL3.0-Genome	200	none	ms254950_SL3.0ch00_RLX-incomp_SL3_120k-B-R274-Map12	Pararetrovirus	EPRV	none	none	none	none	none	none	00	00	00	none	00	00	00	00	00	3.52	-1.25	0.00125194	0.04532	+DESL	0	-1.39	1	1	non-DESL	0	0	5.43308	0.778964	0	0	-0.37	-0.39	1	non-DESL
SL3.0ch00	19070001	19070200	200	*	SL3.0ch00-19070001	SL3.0-Genome	200	none	ms254631_SL3.0ch00_RXX-TRIM_SL3_120k-B-R86-Map20	SSR	SAT	none	none	none	none	none	none	00	00	00	none	00	00	00	00	00	6.12	-1.01	1.25271e-06	0.0001	+DESL	2.34	-1.22	0.236118	1	non-DESL	0	1.55793	3.87515	1.54481	2.32378	0	0.66	0.47	1	non-DESL
SL3.0ch00	19070201	19070400	200	*	SL3.0ch00-19070201	SL3.0-Genome	200	none	ms254631_SL3.0ch00_RXX-TRIM_SL3_120k-B-R86-Map20	SSR	SAT	none	none	none	none	none	none	00	00	00	none	00	00	00	00	00	6.12	-1.01	1.93817e-06	0.00015	+DESL	0	-1.39	1	1	non-DESL	1.55137	2.33689	3.1093	0.778964	1.54481	0	0.27	0.27	1	non-DESL
SL3.0ch00	19070601	19070800	200	*	SL3.0ch00-19070601	SL3.0-Genome	200	none	ms254631_SL3.0ch00_RXX-TRIM_SL3_120k-B-R86-Map20	SSR	SAT	none	none	none	none	none	none	00	00	00	none	00	00	00	00	00	3.67	-1.17	0.00034844	0.0154	+DESL	0	-1.39	1	1	non-DESL	1.54481	1.55137	0.778964	1.55137	1.55137	0	1.06	0.39	1	non-DESL
SL3.0ch00	19071001	19071200	200	*	SL3.0ch00-19071001	SL3.0-Genome	200	none	ms254631_SL3.0ch00_RXX-TRIM_SL3_120k-B-R86-Map20	SSR	SAT	none	none	none	none	none	none	00	00	00	none	00	00	00	00	00	2.04	0.17	0.000206728	0.00984	+DESL	3.73	-0.93	0.0440079	1	+DESL	0	2.33689	6.98445	3.08963	4.65411	0.778964	1.09	1.7	0.52736	inbetween
SL3.0ch00	19082001	19082200	200	*	SL3.0ch00-19082001	SL3.0-Genome	200	none	none	none	none	none	none	none	none	none	none	00	00	00	none	00	00	00	00	00	-6.01	-0.72	6.30912e-05	0.0035	-DESL	0	-1.39	1	1	non-DESL	0	0	0	0	0	0	3.01	-1.78	1	non-DESL
SL3.0ch00	19082201	19082400	200	*	SL3.0ch00-19082201	SL3.0-Genome	200	none	none	none	none	none	none	none	none	Solyc00g247300.3.1	none	00	00	00	none	00	00	00	00	00	-3.96	-0.24	2.24233e-05	0.00139	-DESL	-4.04	-0.81	0.0269138	0.70535	non-DESL	0	0	0	0	0	0.772407	1.06	-1.51	1	non-DESL
SL3.0ch00	19085201	19085400	200	*	SL3.0ch00-19085201	SL3.0-Genome	200	none	none	none	none	Solyc00g247300.3.1	none	GO:0005506;GO:0016705;GO:0020037;GO:0055114	Cytochrome P450 family protein (AHRD V3.3 *** B9HFW6_POPTR)	none	none	00	00	00	none	00	00	00	00	00	-2.62	3.37	1.74169e-09	0	-DESL	0	-1.39	1	1	non-DESL	3.10274	1.55137	2.32378	7.76341	17.8244	1.55137	2.2	3.18	2e-05	+DESL
SL3.0ch00	19090001	19090200	200	*	SL3.0ch00-19090001	SL3.0-Genome	200	none	ms245872_SL3.0ch00_RLX-incomp_SL3_120k-B-R1035-Map20	Pararetrovirus	EPRV	none	none	none	none	none	none	00	00	00	none	00	00	00	00	00	-2.77	2.29	1.35321e-09	0	-DESL	0	-1.39	1	1	non-DESL	1.55793	0	3.08963	1.55793	5.43963	1.55137	0.02	0.6	1	non-DESL
SL3.0ch00	19090201	19090400	200	*	SL3.0ch00-19090201	SL3.0-Genome	200	none	ms245872_SL3.0ch00_RLX-incomp_SL3_120k-B-R1035-Map20	Pararetrovirus	EPRV	none	none	none	none	none	none	00	00	00	none	00	00	00	00	00	-3.34	1.04	1.36879e-06	0.00011	-DESL	-0.25	1.53	0.644352	1	inbetween	0	0	2.33689	0	0.772407	0	0.12	-0.78	1	non-DESL
SL3.0ch00	19090401	19090600	200	*	SL3.0ch00-19090401	SL3.0-Genome	200	none	ms245872_SL3.0ch00_RLX-incomp_SL3_120k-B-R1035-Map20	Pararetrovirus	EPRV	none	none	none	none	none	none	00	00	00	none	00	00	00	00	00	-1.48	2.29	0.000372282	0.01632	-DESL	-0.2	1.51	0.71219	1	inbetween	0.772407	3.09619	22.4982	0	3.09619	0	1.06	2.16	0.45668	inbetween
SL3.0ch00	19094401	19094600	200	*	SL3.0ch00-19094401	SL3.0-Genome	200	none	ms245036_SL3.0ch00_RXX-LARD_SL3_120k-B-R722-Map11	SSR	SAT	none	none	none	none	none	none	00	00	00	none	00	00	00	00	00	-5.32	-1.17	0.00120523	0.04382	-DESL	-2.98	-0.13	0.0091477	0.32204	inbetween	0	0	0	0	0	0	3.03	-1.78	1	non-DESL
SL3.0ch00	19094601	19094800	200	*	SL3.0ch00-19094601	SL3.0-Genome	200	none	ms245036_SL3.0ch00_RXX-LARD_SL3_120k-B-R722-Map11	SSR	SAT	none	none	none	none	none	none	00	00	00	none	00	00	00	00	00	6.67	-0.62	2.92562e-08	0	+DESL	0	-1.39	1	1	non-DESL	0	1.54481	0	2.33033	10.8465	0	2.13	1.93	0.00077	+DESL
SL3.0ch00	19112201	19112400	200	*	SL3.0ch00-19112201	SL3.0-Genome	200	none	ms245857_SL3.0ch00_RIX-incomp_SL3_120k-B-R3283-Map20_reversed	TE	Confused_TE_withPotentialHostGeneDomain	Solyc00g247305.1.1	none		AT hook motif DNA-binding family protein (AHRD V3.3 *-* AT2G33620.4)	none	none	00	00	00	none	00	00	00	00	00	-3.03	-0.23	0.000165576	0.00809	-DESL	-6.79	0.78	8.54215e-08	1e-05	-DESL	0.772407	0	0	0	0	0	-0.34	-1.51	1	non-DESL
SL3.0ch00	19124001	19124200	200	*	SL3.0ch00-19124001	SL3.0-Genome	200	none	ms245831_SL3.0ch00_RLX-comp_SL3_120k-B-G2073-Map8_reversed-exon3			none	none	none	none	none	none	00	00	00	none	00	00	00	00	00	2.28	1.33	7.02325e-08	1e-05	+DESL	0	-1.39	1	1	non-DESL	3.1093	10.8727	31.0405	1.54481	4.641	0	0.65	2.64	1	non-DESL
SL3.0ch00	19135201	19135400	200	*	SL3.0ch00-19135201	SL3.0-Genome	200	none	ms245909_SL3.0ch00_RLX-incomp_SL3_120k-B-R6408-Map12_reversed	LTR	Copia	none	none	none	none	none	none	00	00	00	none	00	00	00	00	00	-5.52	-1.05	0.000451886	0.01923	-DESL	-5.78	0.06	7.54474e-05	0.00516	inbetween	0	0	0	0	0	0	0	-2.1	1	non-DESL
SL3.0ch00	19136401	19136600	200	*	SL3.0ch00-19136401	SL3.0-Genome	200	none	none	none	none	none	none	none	none	none	none	00	00	00	none	00	00	00	00	00	-6.57	-0.32	9.74559e-07	8e-05	-DESL	-4.34	-0.69	0.0143563	0.44788	non-DESL	0	0	0	0	0	0	3.94	-1.52	0.88322	inbetween
SL3.0ch00	19136601	19136800	200	*	SL3.0ch00-19136601	SL3.0-Genome	200	none	none	none	none	none	none	none	none	none	none	00	00	00	none	00	00	00	00	00	-2.41	3.39	3.12577e-10	0	-DESL	-10.45	4.1	3.59484e-33	0	-DESL	1.55793	2.31722	3.09619	11.6517	17.0192	1.54481	-0.78	1.59	1	non-DESL
SL3.0ch00	19138401	19138600	200	*	SL3.0ch00-19138401	SL3.0-Genome	200	none	ms245821_SL3.0ch00_RLX-incomp_SL3_120k-B-G2031-Map7	Pararetrovirus	EPRV	none	none	none	none	none	none	00	00	00	none	00	00	00	00	00	-3.92	-0.29	0.00035903	0.01583	-DESL	0	-1.39	1	1	non-DESL	0	0	0	0	0	0	0.52	-1.64	1	non-DESL
SL3.0ch00	19144201	19144400	200	*	SL3.0ch00-19144201	SL3.0-Genome	200	none	ms245810_SL3.0ch00_noCat_SL3_120k-B-R6825-Map20	Unknown	Unclassified	none	none	none	none	none	none	00	00	00	none	00	00	00	00	00	-2.61	-0.11	0.000501086	0.02099	-DESL	0	-1.39	1	1	non-DESL	0	0	0	0	0.772407	0	2.58	0.03	0.08701	inbetween
SL3.0ch00	19180001	19180200	200	*	SL3.0ch00-19180001	SL3.0-Genome	200	none	none	none	none	none	none	none	none	none	none	00	00	00	none	00	00	00	00	00	5.03	-1.62	0.000656695	0.02643	+DESL	0	-1.39	1	1	non-DESL	0	0.778964	1.54481	0	2.33033	0	0.31	-0.53	1	non-DESL
SL3.0ch00	19183801	19184000	200	*	SL3.0ch00-19183801	SL3.0-Genome	200	none	ms245825_SL3.0ch00_RLX-incomp_SL3_120k-B-G2038-Map13_reversed	Pararetrovirus	EPRV	none	none	none	none	none	none	00	00	00	none	00	00	00	00	00	-1.32	1.79	0.000987606	0.03695	-DESL	0	-1.39	1	1	non-DESL	0.772407	2.33689	18.6361	0	0.772407	0	-0.21	1.07	1	non-DESL
SL3.0ch00	19184001	19184200	200	*	SL3.0ch00-19184001	SL3.0-Genome	200	none	ms245825_SL3.0ch00_RLX-incomp_SL3_120k-B-G2038-Map13_reversed	Pararetrovirus	EPRV	none	none	none	none	none	none	00	00	00	none	00	00	00	00	00	-2.88	0.09	8.07078e-05	0.00433	-DESL	0	-1.39	1	1	non-DESL	0	0	2.32378	0	0	0	-1.72	-1.51	1	non-DESL
SL3.0ch00	19193601	19193800	200	*	SL3.0ch00-19193601	SL3.0-Genome	200	none	ms245881_SL3.0ch00_noCat_SL3_120k-B-R1377-Map13	Unknown	Unclassified	none	none	none	none	none	none	00	00	00	none	00	00	00	00	00	-2.22	-0.06	0.00110485	0.04084	-DESL	-5.88	0.13	4.46957e-05	0.00322	-DESL	0	0	0.772407	1.55137	0.778964	0	2.13	0.03	0.25353	inbetween
SL3.0ch00	19201001	19201200	200	*	SL3.0ch00-19201001	SL3.0-Genome	200	none	ms236608_SL3.0ch00_RYX-incomp-chim_SL3_120k-B-G2039-Map20	LTR	Gypsy	none	none	none	none	none	none	00	00	00	none	00	00	00	00	00	2.83	-0.77	0.000522932	0.02178	+DESL	0	-1.39	1	1	non-DESL	0.778964	0	0.778964	3.88171	4.65411	0	-1.54	-0.26	0.89684	inbetween
SL3.0ch00	19205001	19205200	200	*	SL3.0ch00-19205001	SL3.0-Genome	200	none	ms236192_SL3.0ch00_noCat_SL3_120k-B-R824-Map13	Unknown	Unclassified	none	none	none	none	none	none	00	00	00	none	00	00	00	00	00	-2.85	0.39	2.89968e-05	0.00175	-DESL	-7.56	1.42	3.00828e-11	0	inbetween	0.772407	0	0.778964	0	1.55793	0	-4.27	-1.5	0.47102	inbetween
SL3.0ch00	19220201	19220400	200	*	SL3.0ch00-19220201	SL3.0-Genome	200	none	none	none	none	none	none	none	none	none	none	00	00	00	none	00	00	00	00	00	-8.97	4.2	4.96614e-14	0	-DESL	-0.46	6.23	0.1926	1	-DESL	0	0.772407	0	0	0	0	1.71	-1.3	1	non-DESL
SL3.0ch00	19220401	19220600	200	*	SL3.0ch00-19220401	SL3.0-Genome	200	none	none	none	none	none	none	none	none	none	none	00	00	00	none	00	00	00	00	00	-6.82	2.98	1.02237e-10	0	-DESL	0.09	-0.39	0.929825	1	non-DESL	0	0	0.778964	0	0.772407	0	4.08	0.7	3e-05	+DESL
SL3.0ch00	19233201	19233400	200	*	SL3.0ch00-19233201	SL3.0-Genome	200	none	ms236691_SL3.0ch00_RLX-incomp_SL3_120k-B-R1655-Map20	Pararetrovirus	EPRV	none	none	none	none	none	none	00	00	00	none	00	00	00	00	00	-5.6	-0.99	0.000511887	0.02136	-DESL	-5.78	0.06	7.82053e-05	0.00532	non-DESL	0	0	0	0	0	0	2.19	-1.93	1	non-DESL
SL3.0ch00	19237601	19237800	200	*	SL3.0ch00-19237601	SL3.0-Genome	200	none	ms236654_SL3.0ch00_DXX_SL3_120k-B-R1505-Map15	DNA	PutativeNonAutoClassII	none	none	none	none	none	none	00	00	00	none	00	00	00	00	00	-6.09	2.32	4.03002e-22	0	-DESL	-0.24	4.4	0.507173	1	-DESL	0	0	0	1.55137	0	0	-3.35	-1.77	1	non-DESL
SL3.0ch00	19238801	19239000	200	*	SL3.0ch00-19238801	SL3.0-Genome	200	none	none	none	none	none	none	none	none	none	none	00	00	00	none	00	00	00	00	00	-1.94	2.37	2.55206e-06	0.0002	-DESL	-9.61	3.29	1.16187e-25	0	non-DESL	0.772407	2.32378	0.772407	0	15.5399	0.772407	-4.23	0.39	2e-05	-DESL
SL3.0ch00	19241001	19241200	200	*	SL3.0ch00-19241001	SL3.0-Genome	200	none	ms236651_SL3.0ch00_RLX-incomp_SL3_120k-B-G2031-Map7	Pararetrovirus	EPRV	none	none	none	none	none	none	00	00	00	none	00	00	00	00	00	4.23	1.71	2.93446e-15	0	+DESL	0.05	-0.81	0.971209	1	non-DESL	0	6.96478	51.9086	9.29511	10.0741	0.772407	0.5	3.17	1	non-DESL
SL3.0ch00	19241601	19241800	200	*	SL3.0ch00-19241601	SL3.0-Genome	200	none	ms236651_SL3.0ch00_RLX-incomp_SL3_120k-B-G2031-Map7	Pararetrovirus	EPRV	none	none	none	none	none	none	00	00	00	none	00	00	00	00	00	-2.6	1.54	4.51574e-07	4e-05	-DESL	-8.61	2.35	1.11437e-17	0	-DESL	0	0.772407	6.991	0.772407	0	0	0.46	0.27	1	non-DESL
SL3.0ch00	19241801	19242000	200	*	SL3.0ch00-19241801	SL3.0-Genome	200	none	ms236651_SL3.0ch00_RLX-incomp_SL3_120k-B-G2031-Map7	Pararetrovirus	EPRV	none	none	none	none	none	none	00	00	00	none	00	00	00	00	00	-6.06	2.79	5.90699e-25	0	-DESL	-10.02	3.68	2.76062e-29	0	-DESL	0	0.772407	1.55137	0	0	0	0.56	-1.02	1	non-DESL
SL3.0ch00	19242001	19242200	200	*	SL3.0ch00-19242001	SL3.0-Genome	200	none	ms236651_SL3.0ch00_RLX-incomp_SL3_120k-B-G2031-Map7	Pararetrovirus	EPRV	none	none	none	none	none	none	00	00	00	none	00	00	00	00	00	-1.73	1.54	7.39345e-05	0.004	-DESL	0.88	-0.93	0.558094	1	non-DESL	2.33689	1.55137	10.1003	0.772407	0	0	0.77	1.06	1	non-DESL
SL3.0ch00	19242201	19242400	200	*	SL3.0ch00-19242201	SL3.0-Genome	200	none	ms236651_SL3.0ch00_RLX-incomp_SL3_120k-B-G2031-Map7	Pararetrovirus	EPRV	none	none	none	none	none	none	00	00	00	none	00	00	00	00	00	-3.66	1.73	4.05993e-13	0	-DESL	-4.37	-0.68	0.0136363	0.44505	non-DESL	0	0.778964	2.33033	0	1.55137	0	-0.03	-0.52	1	non-DESL
SL3.0ch00	19242401	19242600	200	*	SL3.0ch00-19242401	SL3.0-Genome	200	none	ms236651_SL3.0ch00_RLX-incomp_SL3_120k-B-G2031-Map7	Pararetrovirus	EPRV	none	none	none	none	none	none	00	00	00	none	00	00	00	00	00	-8.45	4.56	4.95599e-35	0	-DESL	-10.95	4.59	8.22155e-38	0	-DESL	0	0.778964	0.772407	0	0	0	2.67	-0.32	0.19332	inbetween
SL3.0ch00	19242601	19242800	200	*	SL3.0ch00-19242601	SL3.0-Genome	200	none	ms236651_SL3.0ch00_RLX-incomp_SL3_120k-B-G2031-Map7	Pararetrovirus	EPRV	none	none	none	none	none	none	00	00	00	none	00	00	00	00	00	-11.83	4.41	1.86854e-36	0	-DESL	-7.56	1.41	3.245e-11	0	-DESL	0	0	0	0	0	0	6.93	0.25	1e-05	+DESL
SL3.0ch00	19242801	19243000	200	*	SL3.0ch00-19242801	SL3.0-Genome	200	none	ms236651_SL3.0ch00_RLX-incomp_SL3_120k-B-G2031-Map7	Pararetrovirus	EPRV	none	none	none	none	none	none	00	00	00	none	00	00	00	00	00	-6.82	5.14	2.82939e-33	0	-DESL	-7.05	0.98	8.8873e-09	0	-DESL	2.31722	0	2.33689	0.772407	1.55137	0	0.88	0.28	1	non-DESL
SL3.0ch00	19243001	19243200	200	*	SL3.0ch00-19243001	SL3.0-Genome	200	none	ms236724_SL3.0ch00_RLX-incomp_SL3_120k-B-R676-Map11	LTR	Gypsy	none	none	none	none	none	none	00	00	00	none	00	00	00	00	00	-7.07	4.13	4.96674e-28	0	-DESL	-3.69	-0.92	0.0507323	1	non-DESL	0	0	0.778964	0.772407	1.55137	0	2.33	0.17	0.10264	inbetween
SL3.0ch00	19246001	19246200	200	*	SL3.0ch00-19246001	SL3.0-Genome	200	none	ms236379_SL3.0ch00_RYX-incomp-chim_SL3_120k-B-P171.0-Map14_reversed	LTR	Gypsy	none	none	none	none	Solyc00g254110.1.1	none	00	00	00	none	00	00	00	00	00	2.18	-0.27	0.00131066	0.04718	+DESL	0	-1.39	1	1	non-DESL	0	0	0.778964	0.778964	12.4241	0.778964	-0.62	0.4	1	non-DESL
SL3.0ch00	19248001	19248200	200	*	SL3.0ch00-19248001	SL3.0-Genome	200	none	ms236681_SL3.0ch00_RLX-incomp_SL3_120k-B-R4194-Map10	LTR	Copia	Solyc00g254110.1.1	none		LOW QUALITY:Resistance-nodulation-cell division superfamily (AHRD V3.3 --* A0A061RF58_9CHLO)	Solyc00g254110.1.1	none	00	00	00	none	00	00	00	00	00	-9.38	2.08	9.93135e-25	0	-DESL	-1.79	3.66	9.13659e-06	0.00077	-DESL	0	0	0	0	0	0	3.51	-1.65	1	non-DESL
SL3.0ch00	19257201	19257400	200	*	SL3.0ch00-19257201	SL3.0-Genome	200	none	ms236601_SL3.0ch00_RLX-incomp_SL3_120k-B-G2016-Map19	LTR	Copia	none	none	none	none	none	none	00	00	00	none	00	00	00	00	00	3.21	-0.2	2.84691e-06	0.00022	+DESL	0.93	-0.93	0.540546	1	non-DESL	1.55137	0	2.32378	1.55137	11.6517	0	-0.36	0.73	1	non-DESL
SL3.0ch00	19285401	19285600	200	*	SL3.0ch00-19285401	SL3.0-Genome	200	none	none	none	none	none	none	none	none	none	none	00	00	00	none	00	00	00	00	00	5.89	-1.16	7.05953e-05	0.00385	+DESL	0	-1.39	1	1	non-DESL	0	0	0	0	0	0	-5.7	-0.82	0.00826	-DESL
SL3.0ch00	19299401	19299600	200	*	SL3.0ch00-19299401	SL3.0-Genome	200	none	ms236588_SL3.0ch00_RYX-incomp-chim_SL3_120k-B-G37-Map5_reversed	LTR	Gypsy	none	none	none	none	none	none	00	00	00	none	00	00	00	00	00	3.53	-1.25	0.00119453	0.04358	+DESL	0	-1.39	1	1	non-DESL	1.55793	0.778964	1.55793	0.772407	0.772407	0	0.02	-0.25	1	non-DESL
SL3.0ch00	19382601	19382800	200	*	SL3.0ch00-19382601	SL3.0-Genome	200	none	none	none	none	none	none	none	none	none	none	00	00	00	none	00	00	00	00	00	4.72	6.42	9.1955e-24	0	+DESL	0	-1.39	1	1	non-DESL	715.659	78.4131	100.073	34.9222	96.1981	67.4551	-4.16	6.62	0	-DESL
SL3.0ch00	19382801	19383000	200	*	SL3.0ch00-19382801	SL3.0-Genome	200	none	none	none	none	none	none	none	none	none	none	00	00	00	none	00	00	00	00	00	2.72	2.9	1.84817e-06	0.00015	+DESL	0	-1.39	1	1	non-DESL	3.88171	2.33689	0	0	0.772407	0	-1.72	3.28	0.00145	-DESL
SL3.0ch00	19388601	19388800	200	*	SL3.0ch00-19388601	SL3.0-Genome	200	none	ms227498_SL3.0ch00_noCat_SL3_120k-B-G1717-Map6	Unknown	Unclassified	none	none	none	none	none	none	00	00	00	none	00	00	00	00	00	-5.41	-1.11	0.000877577	0.03388	-DESL	-1.8	0.13	0.0445578	1	inbetween	0	0	0	0	0	0	0	-2.1	1	non-DESL
SL3.0ch00	19389201	19389400	200	*	SL3.0ch00-19389201	SL3.0-Genome	200	none	ms227500_SL3.0ch00_DHX-incomp_SL3_120k-B-R6171-Map7	TE	Confused_TE_withPotentialHostGeneDomain	none	none	none	none	none	none	00	00	00	none	00	00	00	00	00	-2.68	1.25	8.0524e-08	1e-05	-DESL	-1.34	2.08	0.00649339	0.25015	non-DESL	0	0	0	0.772407	3.86859	0	-0.54	-0.44	1	non-DESL
SL3.0ch00	19389401	19389600	200	*	SL3.0ch00-19389401	SL3.0-Genome	200	none	ms227497_SL3.0ch00_noCat_SL3_120k-B-R8959-Map7	Unknown	Unclassified	none	none	none	none	none	none	00	00	00	none	00	00	00	00	00	-4.63	0.28	4.9838e-08	1e-05	-DESL	-0.95	1.84	0.0590937	1	-DESL	0	0	0	0	0	0	0.53	-1.64	1	non-DESL
SL3.0ch00	19405801	19406000	200	*	SL3.0ch00-19405801	SL3.0-Genome	200	none	ms227721_SL3.0ch00_RLX-comp_SL3_120k-B-R2-Map20	LTR	Gypsy	none	none	none	none	none	none	00	00	00	none	00	00	00	00	00	6.12	-1.01	1.93817e-06	0.00015	+DESL	2.37	-1.21	0.232793	1	non-DESL	0	1.55137	8.54237	0	0	0	-0.92	-0.19	1	non-DESL
SL3.0ch00	19406001	19406200	200	*	SL3.0ch00-19406001	SL3.0-Genome	200	none	ms227721_SL3.0ch00_RLX-comp_SL3_120k-B-R2-Map20	LTR	Gypsy	none	none	none	none	none	none	00	00	00	none	00	00	00	00	00	5.6	-1.33	4.23691e-05	0.00245	+DESL	2.37	-1.21	0.232793	1	non-DESL	1.55137	0	5.43308	0	0	0	-0.96	-0.58	1	non-DESL
SL3.0ch00	19419601	19419800	200	*	SL3.0ch00-19419601	SL3.0-Genome	200	none	none	none	none	none	none	none	none	none	none	00	00	00	none	00	00	00	00	00	-3.23	-0.09	0.000138105	0.00691	-DESL	-2.28	-1.22	0.254346	1	non-DESL	0.772407	0	0	0	0.772407	0	-0.34	-1.51	1	non-DESL
SL3.0ch00	19425801	19426000	200	*	SL3.0ch00-19425801	SL3.0-Genome	200	none	ms218677_SL3.0ch00_RYX-incomp-chim_SL3_120k-B-G2043-Map7	LTR	Gypsy	none	none	none	none	none	none	00	00	00	none	00	00	00	00	00	2.11	-0.31	0.00125054	0.04529	+DESL	-0.77	-0.92	0.61339	1	non-DESL	0	1.55137	2.33033	2.31722	7.74374	0	-0.19	0.52	1	non-DESL
SL3.0ch00	19434201	19434400	200	*	SL3.0ch00-19434201	SL3.0-Genome	200	none	ms218657_SL3.0ch00_RLX-incomp_SL3_120k-B-G2031-Map7	Pararetrovirus	EPRV	none	none	none	none	none	none	00	00	00	none	00	00	00	00	00	6.74	-0.56	3.76097e-09	0	+DESL	0	-1.39	1	1	non-DESL	1.55137	0.778964	11.632	0	0.772407	0	0.88	1.13	1	non-DESL
SL3.0ch00	19463801	19464000	200	*	SL3.0ch00-19463801	SL3.0-Genome	200	none	none	none	none	none	none	none	none	none	none	00	00	00	none	00	00	00	00	00	2.76	0.13	1.26543e-05	0.00084	+DESL	0.86	-0.14	0.361532	1	non-DESL	1.55793	3.10274	1.55137	0	0	0	-1.81	0.55	0.13077	inbetween
SL3.0ch00	19464001	19464200	200	*	SL3.0ch00-19464001	SL3.0-Genome	200	none	ms218672_SL3.0ch00_noCat_SL3_120k-B-R5085-Map8	Unknown	Unclassified	none	none	none	none	none	none	00	00	00	none	00	00	00	00	00	3.11	-0.95	0.00058623	0.02407	+DESL	2.37	-1.21	0.232793	1	non-DESL	0	0	0.772407	0.778964	0	0	-1.61	-0.44	0.99334	non-DESL
SL3.0ch00	19480001	19480200	200	*	SL3.0ch00-19480001	SL3.0-Genome	200	none	ms218744_SL3.0ch00_RLX-incomp_SL3_120k-B-G2038-Map13_reversed	Pararetrovirus	EPRV	none	none	none	none	none	none	00	00	00	none	00	00	00	00	00	-1.97	0.4	0.000548182	0.02272	-DESL	3.78	-0.91	0.0413706	1	non-DESL	0	0	4.66067	0.772407	0	0	0.38	-0.35	1	non-DESL
SL3.0ch00	19498601	19498800	200	*	SL3.0ch00-19498601	SL3.0-Genome	200	none	ms218651_SL3.0ch00_RLX-incomp_SL3_120k-B-G1815-Map7	Pararetrovirus	EPRV	none	none	none	none	none	none	00	00	00	none	00	00	00	00	00	-1.42	2.93	8.17499e-05	0.00438	-DESL	1.36	0.48	0.0696768	1	non-DESL	2.33689	7.77652	26.3733	1.55137	6.96478	0	-0.4	2.04	1	non-DESL
SL3.0ch00	19499001	19499200	200	*	SL3.0ch00-19499001	SL3.0-Genome	200	none	ms218651_SL3.0ch00_RLX-incomp_SL3_120k-B-G1815-Map7	Pararetrovirus	EPRV	none	none	none	none	none	none	00	00	00	none	00	00	00	00	00	-2.49	4.02	1.17266e-09	0	-DESL	0.96	-0.92	0.530101	1	non-DESL	3.88171	5.41996	35.6619	2.32378	8.53582	0	-0.29	2.34	1	non-DESL
SL3.0ch00	19499401	19499600	200	*	SL3.0ch00-19499401	SL3.0-Genome	200	none	ms218651_SL3.0ch00_RLX-incomp_SL3_120k-B-G1815-Map7	Pararetrovirus	EPRV	none	none	none	none	none	none	00	00	00	none	00	00	00	00	00	-1.91	3.16	2.02439e-06	0.00016	-DESL	0.9	-0.93	0.550923	1	non-DESL	0.778964	10.0937	27.9509	1.54481	3.10274	0	-1.87	1.44	0.00969	-DESL
SL3.0ch00	19499801	19500000	200	*	SL3.0ch00-19499801	SL3.0-Genome	200	none	ms218651_SL3.0ch00_RLX-incomp_SL3_120k-B-G1815-Map7	Pararetrovirus	EPRV	none	none	none	none	none	none	00	00	00	none	00	00	00	00	00	3.93	3.25	2.40302e-22	0	+DESL	0.98	1.47	0.0740072	1	+DESL	11.632	29.4695	170.802	3.09619	3.10274	0.772407	1.26	5.11	0.05918	inbetween
SL3.0ch00	19512401	19512600	200	*	SL3.0ch00-19512401	SL3.0-Genome	200	none	ms218654_SL3.0ch00_RLX-comp_SL3_120k-B-P143.25-Map6	LTR	Copia	none	none	none	none	none	none	00	00	00	none	00	00	00	00	00	-2.18	1.51	1.8393e-05	0.00116	-DESL	-0.83	-0.3	0.419163	1	non-DESL	0	0	0.778964	0	9.282	0	-1.12	-0.08	1	non-DESL
SL3.0ch00	19526801	19527000	200	*	SL3.0ch00-19526801	SL3.0-Genome	200	none	ms218680_SL3.0ch00_RLX-incomp_SL3_120k-B-R3332-Map15	Pararetrovirus	EPRV	none	none	none	none	none	none	00	00	00	none	00	00	00	00	00	4.05	-0.94	3.06599e-05	0.00184	+DESL	0	-1.39	1	1	non-DESL	0	2.31722	5.43963	0.778964	0.772407	0	1.3	0.85	0.57983	inbetween
SL3.0ch00	19536001	19536200	200	*	SL3.0ch00-19536001	SL3.0-Genome	200	none	ms218682_SL3.0ch00_RYX-incomp-chim_SL3_120k-B-G198-Map20_reversed	LTR	Copia	none	none	none	none	none	none	00	00	00	none	00	00	00	00	00	-3.94	0.92	4.52031e-10	0	-DESL	0	-1.39	1	1	non-DESL	0	0	0	0.772407	1.55137	0	1.56	-0.59	1	non-DESL
SL3.0ch00	19536401	19536600	200	*	SL3.0ch00-19536401	SL3.0-Genome	200	none	ms218682_SL3.0ch00_RYX-incomp-chim_SL3_120k-B-G198-Map20_reversed	LTR	Copia	none	none	none	none	none	none	00	00	00	none	00	00	00	00	00	-6.57	-0.3	6.46967e-06	0.00046	-DESL	1.88	-0.68	0.165329	1	non-DESL	0	0	0	0	0	0	3.92	-1.52	0.88322	inbetween
SL3.0ch00	19557001	19557200	200	*	SL3.0ch00-19557001	SL3.0-Genome	200	none	ms209901_SL3.0ch00_RLX-incomp_SL3_120k-B-R2838-Map16_reversed	Pararetrovirus	EPRV	none	none	none	none	none	none	00	00	00	none	00	00	00	00	00	-6.32	-0.51	1.63898e-05	0.00105	-DESL	0	-1.39	1	1	non-DESL	0	0	0	0	0	0	2.19	-1.93	1	non-DESL
SL3.0ch00	19557201	19557400	200	*	SL3.0ch00-19557201	SL3.0-Genome	200	none	ms209901_SL3.0ch00_RLX-incomp_SL3_120k-B-R2838-Map16_reversed	Pararetrovirus	EPRV	none	none	none	none	none	none	00	00	00	none	00	00	00	00	00	-5.91	-0.8	0.000181154	0.00874	-DESL	0.9	-0.93	0.550923	1	non-DESL	0	0	0	0	0	0	7.62	0.81	0	+DESL
SL3.0ch00	19558001	19558200	200	*	SL3.0ch00-19558001	SL3.0-Genome	200	none	ms209899_SL3.0ch00_RLX-incomp_SL3_120k-B-R2839-Map20_reversed	Pararetrovirus	EPRV	none	none	none	none	none	none	00	00	00	none	00	00	00	00	00	2.77	2.57	3.66961e-12	0	+DESL	2.37	-1.21	0.232793	1	non-DESL	4.65411	10.0741	29.4629	17.052	65.93	0.778964	0.73	3.99	1	non-DESL
SL3.0ch00	19570601	19570800	200	*	SL3.0ch00-19570601	SL3.0-Genome	200	none	ms209950_SL3.0ch00_RLX-incomp_SL3_120k-B-P176.8-Map20	LTR	Copia	none	none	none	none	none	none	00	00	00	none	00	00	00	00	00	-5.41	-1.11	0.000877577	0.03388	-DESL	0	-1.39	1	1	non-DESL	0	0	0	0	0	0	0	-2.1	1	non-DESL
SL3.0ch00	19575601	19575800	200	*	SL3.0ch00-19575601	SL3.0-Genome	200	none	ms209973_SL3.0ch00_RYX-incomp-chim_SL3_120k-B-R1684-Map20	LTR	Gypsy	none	none	none	none	none	none	00	00	00	none	00	00	00	00	00	1.42	3.6	0.000264305	0.0122	+DESL	0	-1.39	1	1	non-DESL	17.8506	39.6354	11.632	11.6451	12.3979	9.30167	-0.81	3.96	0.76285	inbetween
SL3.0ch00	19575801	19576000	200	*	SL3.0ch00-19575801	SL3.0-Genome	200	none	ms209973_SL3.0ch00_RYX-incomp-chim_SL3_120k-B-R1684-Map20	LTR	Gypsy	none	none	none	none	none	none	00	00	00	none	00	00	00	00	00	3.23	3.44	2.9012e-14	0	+DESL	0.86	0.24	0.275657	1	inbetween	18.623	18.623	13.2293	19.3692	23.264	13.1834	-2.31	3.74	0	-DESL
SL3.0ch00	19576001	19576200	200	*	SL3.0ch00-19576001	SL3.0-Genome	200	none	ms209973_SL3.0ch00_RYX-incomp-chim_SL3_120k-B-R1684-Map20	LTR	Gypsy	none	none	none	none	none	none	00	00	00	none	00	00	00	00	00	2.62	2.48	1.07164e-09	0	+DESL	-0.51	-0.68	0.690323	1	inbetween	11.6517	12.4306	17.0913	19.402	7.74374	1.55137	-2.43	2.7	0	-DESL
SL3.0ch00	19576201	19576400	200	*	SL3.0ch00-19576201	SL3.0-Genome	200	none	ms209973_SL3.0ch00_RYX-incomp-chim_SL3_120k-B-R1684-Map20	LTR	Gypsy	none	none	none	none	none	none	00	00	00	none	00	00	00	00	00	1.57	3.4	0.000198932	0.00952	+DESL	1.01	1.42	0.0680252	1	inbetween	10.8465	4.66723	10.853	6.98445	5.43308	3.11586	-0.71	3.85	1	non-DESL
SL3.0ch00	19577001	19577200	200	*	SL3.0ch00-19577001	SL3.0-Genome	200	none	ms209973_SL3.0ch00_RYX-incomp-chim_SL3_120k-B-R1684-Map20	LTR	Gypsy	none	none	none	none	none	none	00	00	00	none	00	00	00	00	00	1.73	2.99	4.16521e-05	0.00243	+DESL	2.09	2.42	1.38472e-05	0.00113	inbetween	6.20548	12.4175	8.54237	7.7503	3.88826	3.86859	-1.23	3.31	0.08731	inbetween
SL3.0ch00	19577401	19577600	200	*	SL3.0ch00-19577401	SL3.0-Genome	200	none	ms209973_SL3.0ch00_RYX-incomp-chim_SL3_120k-B-R1684-Map20	LTR	Gypsy	none	none	none	none	none	none	00	00	00	none	00	00	00	00	00	1.68	3.2	0.000370504	0.0163	+DESL	-2.28	-1.22	0.254346	1	non-DESL	5.44619	14.7675	12.4306	1.55793	0.778964	1.55137	-0.29	3.84	1	non-DESL
SL3.0ch00	19580201	19580400	200	*	SL3.0ch00-19580201	SL3.0-Genome	200	none	ms210000_SL3.0ch00_RLX-incomp_SL3_120k-B-R5679-Map8_reversed	LTR	Gypsy	none	none	none	none	none	none	00	00	00	none	00	00	00	00	00	-3.99	-0.22	1.95334e-05	0.00123	-DESL	0.08	1.35	0.877972	1	-DESL	0	0	0	0	0	0	2.54	-0.95	0.80258	inbetween
SL3.0ch00	19581601	19581800	200	*	SL3.0ch00-19581601	SL3.0-Genome	200	none	none	none	none	none	none	none	none	none	none	00	00	00	none	00	00	00	00	00	-5.71	-0.92	0.000152448	0.00754	-DESL	-2.67	0.26	0.00416183	0.17009	-DESL	0	0	0	0	0	0	0	-2.1	1	non-DESL
SL3.0ch00	19581801	19582000	200	*	SL3.0ch00-19581801	SL3.0-Genome	200	none	ms209999_SL3.0ch00_noCat_SL3_120k-B-G1570-Map8	Unknown	Unclassified	none	none	none	none	none	none	00	00	00	none	00	00	00	00	00	-4.31	2.77	4.19113e-20	0	-DESL	-0.05	4.86	0.897459	1	-DESL	0.778964	3.1093	0	0.778964	0.772407	0	0.96	0.32	1	non-DESL
SL3.0ch00	19593401	19593600	200	*	SL3.0ch00-19593401	SL3.0-Genome	200	none	none	none	none	none	none	none	none	none	none	00	00	00	none	00	00	00	00	00	-5.45	-1.09	0.00126899	0.04582	-DESL	-5.72	0.01	0.000111725	0.00745	inbetween	0	0	0	0	0	0	2.17	-1.93	1	non-DESL
SL3.0ch00	19629601	19629800	200	*	SL3.0ch00-19629601	SL3.0-Genome	200	none	ms209495_SL3.0ch00_noCat_SL3_120k-B-R824-Map13	Unknown	Unclassified	none	none	none	none	none	none	00	00	00	none	00	00	00	00	00	3.69	-0.58	4.38974e-06	0.00032	+DESL	0	-1.39	1	1	non-DESL	0.778964	1.55137	0.772407	1.55793	6.19237	0	-1.92	-0.07	0.3316	inbetween
SL3.0ch00	19647801	19648000	200	*	SL3.0ch00-19647801	SL3.0-Genome	200	none	ms209944_SL3.0ch00_RLX-comp_SL3_120k-B-P143.25-Map6	LTR	Copia	none	none	none	none	none	none	00	00	00	none	00	00	00	00	00	-2.5	0.13	0.000194802	0.00934	-DESL	0	-1.39	1	1	non-DESL	0	0	0	0	2.32378	0.772407	1.81	-0.17	0.68029	inbetween
SL3.0ch00	19649401	19649600	200	*	SL3.0ch00-19649401	SL3.0-Genome	200	none	ms209946_SL3.0ch00_DXX_SL3_120k-B-P35.51-Map20_reversed	DNA	PutativeNonAutoClassII	none	none	none	none	none	none	00	00	00	none	00	00	00	00	00	-1.41	1.5	0.000682286	0.02718	-DESL	0	-1.39	1	1	non-DESL	0	3.1093	3.1093	3.09619	8.54237	0	0.03	0.84	1	non-DESL
SL3.0ch00	19656601	19656800	200	*	SL3.0ch00-19656601	SL3.0-Genome	200	none	ms209942_SL3.0ch00_RLX-incomp_SL3_120k-B-R1035-Map20	Pararetrovirus	EPRV	none	none	none	none	none	none	00	00	00	none	00	00	00	00	00	2.66	0.85	8.12502e-07	7e-05	+DESL	4.69	-0.57	0.00535047	0.21059	non-DESL	2.31722	3.10274	16.2599	2.31722	13.9492	0	0.73	2.29	1	non-DESL
SL3.0ch00	19658201	19658400	200	*	SL3.0ch00-19658201	SL3.0-Genome	200	none	ms209941_SL3.0ch00_RLX-incomp_SL3_120k-B-G94-Map20_reversed	Pararetrovirus	EPRV	none	none	none	none	none	none	00	00	00	none	00	00	00	00	00	-6.71	4.09	6.15834e-37	0	-DESL	-7.35	4.21	6.5026e-31	0	-DESL	0	0	0.778964	0.778964	2.33033	0	1.08	-0.36	1	non-DESL
SL3.0ch00	19658401	19658600	200	*	SL3.0ch00-19658401	SL3.0-Genome	200	none	ms209941_SL3.0ch00_RLX-incomp_SL3_120k-B-G94-Map20_reversed	Pararetrovirus	EPRV	none	none	none	none	none	none	00	00	00	none	00	00	00	00	00	-5.65	4.84	1.44855e-35	0	-DESL	-10.98	4.62	3.836e-38	0	-DESL	0	0	0.778964	5.43308	5.41341	0	0.29	0.67	1	non-DESL
SL3.0ch00	19658601	19658800	200	*	SL3.0ch00-19658601	SL3.0-Genome	200	none	ms209941_SL3.0ch00_RLX-incomp_SL3_120k-B-G94-Map20_reversed	Pararetrovirus	EPRV	none	none	none	none	none	none	00	00	00	none	00	00	00	00	00	-4.62	4.74	1.05836e-28	0	-DESL	-6.95	0.9	2.25718e-08	0	-DESL	0	1.55137	6.21204	1.55137	13.1768	0	0.31	1.49	1	non-DESL
SL3.0ch00	19658801	19659000	200	*	SL3.0ch00-19658801	SL3.0-Genome	200	none	ms209941_SL3.0ch00_RLX-incomp_SL3_120k-B-G94-Map20_reversed	Pararetrovirus	EPRV	none	none	none	none	none	none	00	00	00	none	00	00	00	00	00	-7.97	3.25	3.17435e-30	0	-DESL	-10.8	4.45	1.8108e-36	0	-DESL	0	0	0	0	0.772407	0	-0.32	-1.78	1	non-DESL
SL3.0ch00	19687201	19687400	200	*	SL3.0ch00-19687201	SL3.0-Genome	200	none	none	none	none	none	none	none	none	none	none	00	00	00	none	00	00	00	00	00	-1.3	1.68	0.00124776	0.04521	-DESL	-0.06	3.4	0.877482	1	non-DESL	1.55137	0.772407	3.09619	3.10274	9.30823	0	-4	0.21	0.00014	-DESL
SL3.0ch00	19705001	19705200	200	*	SL3.0ch00-19705001	SL3.0-Genome	200	none	ms201467_SL3.0ch00_RLX-comp-chim_SL3_120k-B-G1918-Map10_reversed	LTR	Gypsy	none	none	none	none	none	none	00	00	00	none	00	00	00	00	00	5.03	-1.62	0.000656695	0.02643	+DESL	0	-1.39	1	1	non-DESL	0	0.778964	0.778964	0	3.09619	0	-1.83	-1.08	1	non-DESL
SL3.0ch00	19711401	19711600	200	*	SL3.0ch00-19711401	SL3.0-Genome	200	none	ms201020_SL3.0ch00_RXX-TRIM_SL3_120k-B-R86-Map20	SSR	SAT	none	none	none	none	none	none	00	00	00	none	00	00	00	00	00	2.7	1.15	1.59659e-06	0.00013	+DESL	0	-1.39	1	1	non-DESL	4.65411	1.54481	4.65411	0	2.33033	0	-0.89	1.82	0.88322	inbetween
SL3.0ch00	19717801	19718000	200	*	SL3.0ch00-19717801	SL3.0-Genome	200	none	ms201441_SL3.0ch00_RLX-incomp_SL3_120k-B-R7204-Map5	LTR	Gypsy	none	none	none	none	none	none	00	00	00	none	00	00	00	00	00	3.67	-1.16	0.000431236	0.01852	+DESL	0	-1.39	1	1	non-DESL	0	0.778964	0.772407	0	6.19893	0	1.06	0.39	1	non-DESL
SL3.0ch00	19719801	19720000	200	*	SL3.0ch00-19719801	SL3.0-Genome	200	none	ms201447_SL3.0ch00_RLX-incomp_SL3_120k-B-G2080-Map10_reversed	LTR	Gypsy	none	none	none	none	none	none	00	00	00	none	00	00	00	00	00	7.77	0.31	2.41572e-15	0	+DESL	0	-1.39	1	1	non-DESL	0	8.52926	19.3889	1.55137	1.55137	0	-0.5	1.36	1	non-DESL
SL3.0ch00	19720001	19720200	200	*	SL3.0ch00-19720001	SL3.0-Genome	200	none	ms201447_SL3.0ch00_RLX-incomp_SL3_120k-B-G2080-Map10_reversed	LTR	Gypsy	none	none	none	none	none	none	00	00	00	none	00	00	00	00	00	6.33	-0.87	3.63239e-07	3e-05	+DESL	0	-1.39	1	1	non-DESL	1.55137	3.87515	5.41996	0	0	0	-0.67	0.06	1	non-DESL
SL3.0ch00	19727001	19727200	200	*	SL3.0ch00-19727001	SL3.0-Genome	200	none	ms201548_SL3.0ch00_noCat_SL3_120k-B-G1544-Map20	Unknown	Unclassified	none	none	none	none	none	none	00	00	00	none	00	00	00	00	00	-6.35	-0.47	4.48028e-06	0.00033	-DESL	-6.38	0.47	1.94629e-06	0.00019	-DESL	0	0	0	0	0	0	2.17	-1.93	1	non-DESL
SL3.0ch00	19732801	19733000	200	*	SL3.0ch00-19732801	SL3.0-Genome	200	none	ms201518_SL3.0ch00_RLX-comp_SL3_120k-B-R2-Map20	LTR	Gypsy	none	none	none	none	none	none	00	00	00	none	00	00	00	00	00	5.89	-1.16	7.10665e-06	0.0005	+DESL	0	-1.39	1	1	non-DESL	0	0	6.19893	0	2.33033	0	-0.69	-0.3	1	non-DESL
SL3.0ch00	19733801	19734000	200	*	SL3.0ch00-19733801	SL3.0-Genome	200	none	ms201518_SL3.0ch00_RLX-comp_SL3_120k-B-R2-Map20	LTR	Gypsy	none	none	none	none	none	none	00	00	00	none	00	00	00	00	00	5.75	-1.24	1.58135e-05	0.00102	+DESL	0	-1.39	1	1	non-DESL	0	0.778964	2.32378	0.778964	3.10274	0.772407	-1.66	-0.63	1	non-DESL
SL3.0ch00	19734001	19734200	200	*	SL3.0ch00-19734001	SL3.0-Genome	200	none	ms201518_SL3.0ch00_RLX-comp_SL3_120k-B-R2-Map20	LTR	Gypsy	none	none	none	none	none	none	00	00	00	none	00	00	00	00	00	5.75	-1.24	4.20644e-05	0.00244	+DESL	0	-1.39	1	1	non-DESL	0.778964	0	4.66067	0.778964	1.55137	0	-1.65	-0.63	1	non-DESL
SL3.0ch00	19751601	19751800	200	*	SL3.0ch00-19751601	SL3.0-Genome	200	none	ms201524_SL3.0ch00_RLX-incomp_SL3_120k-B-R261-Map11	LTR	Gypsy	none	none	none	none	none	none	00	00	00	none	00	00	00	00	00	5.03	-1.62	0.000656695	0.02643	+DESL	0	-1.39	1	1	non-DESL	1.55137	0	0	0.772407	2.33033	0	1.63	0.15	0.60805	inbetween
SL3.0ch00	19771801	19772000	200	*	SL3.0ch00-19771801	SL3.0-Genome	200	none	none	none	none	none	none	none	none	none	none	00	00	00	none	00	00	00	00	00	-1.69	1.51	0.00119055	0.04347	-DESL	-0.79	-0.93	0.601839	1	non-DESL	0.778964	0.778964	2.33033	0	2.32378	1.55137	-0.4	0.47	1	non-DESL
SL3.0ch01	88194001	88194200	200	*	SL3.0ch01-88194001	SL3.0-Genome	200	Euchromatin	none	none	none	none	none	none	none	Solyc01g097490.1.1	none	00	11	00	01	01	00	00	00	00	-5.29	2.99	6.11035e-25	0	-DESL	-0.34	4.92	0.343992	1	-DESL	0	0	0.772407	0	2.33033	0	-0.16	-0.71	1	non-DESL
SL3.0ch01	88194601	88194800	200	*	SL3.0ch01-88194601	SL3.0-Genome	200	Euchromatin	none	none	none	none	none	none	none	Solyc01g097490.1.1	none	00	11	00	01	01	00	00	00	00	-5.37	4.7	1.96276e-16	0	-DESL	-0.48	6.78	0.176643	1	-DESL	1.55793	2.33689	1.55793	0.778964	7.01067	0	-3.51	-0.16	0.00568	-DESL
SL3.0ch01	88221801	88222000	200	*	SL3.0ch01-88221801	SL3.0-Genome	200	Euchromatin	none	none	none	Solyc01g097520.3.1	none		annexin 5	Solyc01g097530.2.1	none	00	11	00	01	01	00	00	00	00	6.01	-1.08	1.73369e-05	0.00111	+DESL	2.34	-1.22	0.236118	1	inbetween	0	6.2186	1.55137	0	0	0	-2.27	-0.55	0.42663	inbetween
SL3.0ch01	88222201	88222400	200	*	SL3.0ch01-88222201	SL3.0-Genome	200	Euchromatin	none	none	none	none	none	none	none	Solyc01g097530.2.1	none	00	11	00	01	01	00	00	00	00	4.09	3.44	1.19652e-23	0	+DESL	-0.86	0.95	0.177143	1	inbetween	13.1768	17.8047	10.061	8.53582	6.96478	11.6254	-3.71	3.66	0	-DESL
SL3.0ch01	88222401	88222600	200	*	SL3.0ch01-88222401	SL3.0-Genome	200	Euchromatin	none	none	none	none	none	none	none	Solyc01g097530.2.1	none	00	11	00	01	01	00	00	00	00	3.94	3.49	2.99857e-24	0	+DESL	-0.39	1.47	0.470645	1	inbetween	14.7347	16.2599	10.0544	8.53582	7.74374	10.853	-3.79	3.69	0	-DESL
SL3.0ch01	88223201	88223400	200	*	SL3.0ch01-88223201	SL3.0-Genome	200	Euchromatin	none	none	none	Solyc01g097530.2.1	none	GO:0009772;GO:0019684;GO:0045156	LOW QUALITY:Photosystem II 32 kDa protein (AHRD V3.3 *** G4VY26_9MARC)	Solyc01g097530.2.1	none	00	11	00	01	01	00	00	00	00	2.08	0.07	0.000416397	0.01796	+DESL	-2.21	-0.48	0.0808597	1	non-DESL	3.88826	2.31722	0.778964	0	1.54481	0	-1.76	0.39	0.21892	inbetween
SL3.0ch01	88229801	88230000	200	*	SL3.0ch01-88229801	SL3.0-Genome	200	Euchromatin	none	none	none	none	none	none	none	Solyc01g097550.3.1	none	00	11	00	01	01	00	00	00	00	3.52	-1.25	0.00125194	0.04532	+DESL	3.18	-1.07	0.0980952	1	non-DESL	0	0	0	0.778964	6.21204	0	-5.4	-0.99	0.02802	-DESL
SL3.0ch01	88231401	88231600	200	*	SL3.0ch01-88231401	SL3.0-Genome	200	Euchromatin	none	none	none	Solyc01g097550.3.1	none		annexin 6	none	none	00	11	00	01	01	00	00	00	00	2.44	3.98	1.20747e-06	0.0001	+DESL	0	-1.39	1	1	non-DESL	3.89482	4.67378	5.43963	14.7675	310.177	6.98445	-6.49	3.91	0	-DESL
SL3.0ch01	88231601	88231800	200	*	SL3.0ch01-88231601	SL3.0-Genome	200	Euchromatin	none	none	none	Solyc01g097550.3.1	none		annexin 6	none	none	00	11	00	01	01	00	00	00	00	2.38	3.93	2.52862e-06	0.0002	+DESL	0	-1.39	1	1	non-DESL	3.11586	4.67378	5.43963	10.1069	303.186	6.21204	-6.67	3.84	0	-DESL
SL3.0ch01	88266801	88267000	200	*	SL3.0ch01-88266801	SL3.0-Genome	200	Euchromatin	ms117391_SL3.0ch01_noCat_SL3_120k-B-R280-Map9	Unknown	Unclassified	none	none	none	none	Solyc01g097600.2.1	none	00	11	00	01	01	00	00	00	00	-1.61	1	0.000649618	0.02633	-DESL	-1.14	1.87	0.0247672	0.70535	non-DESL	0.772407	0.772407	0.772407	0.772407	5.42652	0	0.69	0.58	1	non-DESL
SL3.0ch01	88277201	88277400	200	*	SL3.0ch01-88277201	SL3.0-Genome	200	Euchromatin	ms117447_SL3.0ch01_DTX-incomp_SL3_120k-B-R2321-Map8	DNA	hAT	Solyc01g097630.2.1	none		Ribosome biogenesis protein BMS1 (AHRD V3.3 *** A0A0B2PF71_GLYSO)	none	none	00	11	00	01	01	00	00	00	00	1.38	2.47	4.79748e-05	0.00273	+DESL	0.8	1.35	0.153284	1	non-DESL	3.87515	5.44619	6.21204	6.97789	76.0106	2.32378	-0.15	3.11	1	non-DESL
SL3.0ch01	88303401	88303600	200	*	SL3.0ch01-88303401	SL3.0-Genome	200	Euchromatin	none	none	none	Solyc01g097650.3.1	none	GO:0016020	Serinc-domain containing serine and sphingolipid biosynthesis protein (AHRD V3.3 *** AT3G24460.2)	none	none	00	11	00	01	01	00	00	00	00	2.82	-0.76	0.000397862	0.01726	+DESL	3.21	-0.08	0.00391398	0.16519	non-DESL	0	0.772407	0	1.55137	7.75685	0	-1.34	-0.21	1	non-DESL
SL3.0ch01	88314001	88314200	200	*	SL3.0ch01-88314001	SL3.0-Genome	200	Euchromatin	ms117360_SL3.0ch01_RLX-incomp_SL3_120k-B-G2062-Map10	LTR	Copia	none	none	none	none	none	none	00	11	00	01	01	00	00	00	00	1.46	2.84	3.15624e-05	0.00189	+DESL	1.37	1.34	0.0175201	0.53292	inbetween	6.98445	12.4175	6.98445	20.2006	76.0106	0	-2.23	2.85	1e-05	-DESL
SL3.0ch01	88317601	88317800	200	*	SL3.0ch01-88317601	SL3.0-Genome	200	Euchromatin	none	none	none	Solyc01g097700.1.1	none		LOW QUALITY:Extensin-like protein Dif10 (AHRD V3.3 *** Q43504_SOLLC)	Solyc01g097700.1.1	none	00	11	00	01	01	00	00	00	00	-1.38	1.36	0.00119394	0.04358	-DESL	-0.65	0.18	0.424323	1	non-DESL	0	2.31722	0.778964	1.55137	10.8596	0	-1.01	0.34	1	non-DESL
SL3.0ch01	88318001	88318200	200	*	SL3.0ch01-88318001	SL3.0-Genome	200	Euchromatin	none	none	none	Solyc01g097700.1.1	none		LOW QUALITY:Extensin-like protein Dif10 (AHRD V3.3 *** Q43504_SOLLC)	none	none	00	11	00	01	01	00	00	00	00	1.13	3.79	0.00122488	0.04446	+DESL	1.29	2.7	0.00321583	0.13941	inbetween	14.761	18.6296	20.973	40.3947	123.311	3.89482	-1.87	3.77	0.00024	-DESL
SL3.0ch01	88333201	88333400	200	*	SL3.0ch01-88333201	SL3.0-Genome	200	Euchromatin	none	none	none	none	none	none	none	Solyc01g097740.3.1	none	00	11	00	01	00	00	00	00	00	1.39	2.04	0.00085881	0.03331	+DESL	2.22	3.88	4.02526e-08	1e-05	non-DESL	4.66723	2.33033	3.88171	7.76997	52.7794	1.54481	-5.28	1.78	0	-DESL
SL3.0ch01	88349601	88349800	200	*	SL3.0ch01-88349601	SL3.0-Genome	200	Euchromatin	ms117401_SL3.0ch01_noCat_SL3_120k-B-R3657-Map7	Unknown	Unclassified	Solyc01g097760.3.1	none		60S ribosomal protein L7A-like protein (AHRD V3.3 *** Q2XPW4_SOLTU)	Solyc01g097760.3.1	none	00	11	00	01	00	00	00	00	00	-5.42	-1.1	0.000577195	0.02374	-DESL	-1.44	-0.07	0.130179	1	non-DESL	0	0	0	0	0	0	3.01	-1.78	1	non-DESL
SL3.0ch01	88426601	88426800	200	*	SL3.0ch01-88426601	SL3.0-Genome	200	Euchromatin	ms223843_SL3.0ch01_noCat_SL3_120k-B-P91.84-Map20	Unknown	Unclassified	none	none	none	none	none	none	00	11	00	01	00	00	00	00	00	-5.79	-0.87	0.000131878	0.00666	-DESL	3.73	-0.93	0.0440079	1	inbetween	0	0	0	0	0	0	5.16	-0.96	0.10983	inbetween
SL3.0ch01	88428801	88429000	200	*	SL3.0ch01-88428801	SL3.0-Genome	200	Euchromatin	ms223858_SL3.0ch01_noCat_SL3_120k-B-R2298-Map6	Unknown	Unclassified	none	none	none	none	Solyc01g097850.1.1	none	00	11	00	01	00	00	00	00	00	1.23	2.29	0.00107407	0.03984	+DESL	0.06	-1.07	0.971137	1	non-DESL	0	0	0	3.87515	75.9319	2.32378	-2.71	2.18	0	-DESL
SL3.0ch01	88430201	88430400	200	*	SL3.0ch01-88430201	SL3.0-Genome	200	Euchromatin	ms223873_SL3.0ch01_PotentialHostGene_SL3_120k-B-R3277-Map5	PHG	HostGene	Solyc01g097850.1.1	none		LOW QUALITY:Transcription factor	none	none	00	11	00	01	00	00	00	00	00	2.99	-1.02	0.0011195	0.04133	+DESL	0	-1.39	1	1	+DESL	0.772407	0.778964	0.772407	0.778964	4.641	0	2.04	1.16	0.01498	+DESL
SL3.0ch01	88440401	88440600	200	*	SL3.0ch01-88440401	SL3.0-Genome	200	Euchromatin	ms223862_SL3.0ch01_RIX-incomp_SL3_120k-B-R2432-Map18	TE	Confused_TE	none	none	none	none	Solyc01g097860.3.1	none	00	11	00	01	00	00	00	00	00	3.59	-0.24	3.97376e-07	4e-05	+DESL	0	-1.39	1	1	non-DESL	0.778964	0	0	3.88171	12.4044	0.772407	-1.36	0.39	0.69743	inbetween
SL3.0ch01	88440601	88440800	200	*	SL3.0ch01-88440601	SL3.0-Genome	200	Euchromatin	ms223862_SL3.0ch01_RIX-incomp_SL3_120k-B-R2432-Map18	TE	Confused_TE	none	none	none	none	none	none	00	11	00	01	00	00	00	00	00	-2.96	2.3	1.32652e-12	0	-DESL	-0.39	3.45	0.320519	1	inbetween	0.772407	0.778964	3.1093	0.772407	6.98445	0	-4.12	-0.36	0.0045	-DESL
SL3.0ch01	88441601	88441800	200	*	SL3.0ch01-88441601	SL3.0-Genome	200	Euchromatin	ms223834_SL3.0ch01_RLX-incomp_SL3_120k-B-G276-Map20_reversed	LTR	Gypsy	none	none	none	none	none	none	00	11	00	01	00	00	00	00	00	-2.87	-0.35	0.000505553	0.02115	-DESL	0	-1.39	1	1	non-DESL	0	0	0	0	0.772407	0	1.11	-1.11	1	non-DESL
SL3.0ch01	88441801	88442000	200	*	SL3.0ch01-88441801	SL3.0-Genome	200	Euchromatin	ms223834_SL3.0ch01_RLX-incomp_SL3_120k-B-G276-Map20_reversed	LTR	Gypsy	none	none	none	none	none	none	00	11	00	01	00	00	00	00	00	-2.87	-0.35	0.000489472	0.02062	-DESL	0	-1.39	1	1	non-DESL	0	0	0	0	0.772407	0	-3.36	-1.77	1	non-DESL
SL3.0ch01	88479001	88479200	200	*	SL3.0ch01-88479001	SL3.0-Genome	200	Euchromatin	none	none	none	Solyc01g097920.3.1	none		Cysteine synthase (AHRD V3.3 *** F6HTU8_VITVI)	none	none	00	11	00	01	00	00	00	00	00	1.94	0	0.00128908	0.04646	+DESL	3.28	2.45	7.064e-10	0	inbetween	0.772407	1.55793	0	3.88826	11.6451	0	-3.78	0.04	0.00085	-DESL
SL3.0ch01	88487601	88487800	200	*	SL3.0ch01-88487601	SL3.0-Genome	200	Euchromatin	none	none	none	Solyc01g097950.3.1	none		Cysteine synthase (AHRD V3.3 *** F6HTU8_VITVI)	Solyc01g097950.3.1	none	00	11	00	01	00	00	00	00	00	3.33	-0.12	2.3799e-06	0.00018	+DESL	0.65	-0.23	0.505822	1	inbetween	0.772407	3.88826	2.31722	3.88171	6.991	0.778964	-3.89	0.13	0.00036	-DESL
SL3.0ch01	88500401	88500600	200	*	SL3.0ch01-88500401	SL3.0-Genome	200	Euchromatin	none	none	none	none	none	none	none	Solyc01g097980.3.1	none	00	11	00	01	00	00	00	00	00	1.78	1.35	1.18923e-05	0.00079	+DESL	2.05	2.82	4.73693e-06	0.00042	inbetween	0.778964	3.88171	2.32378	17.052	22.5113	0	-2.8	1.39	2e-05	-DESL
SL3.0ch01	88534001	88534200	200	*	SL3.0ch01-88534001	SL3.0-Genome	200	Euchromatin	none	none	none	Solyc01g098060.1.1	none		MADS-box transcription factor family protein (AHRD V3.3 *-* AT1G72350.1)	Solyc01g098060.1.1	none	00	11	00	01	00	00	00	00	00	2.01	0.47	0.000160195	0.00787	+DESL	-1.35	0.38	0.0873625	1	inbetween	0.772407	3.1093	3.89482	2.33033	13.9623	2.33689	-7.33	0.4	0	-DESL
SL3.0ch01	88542001	88542200	200	*	SL3.0ch01-88542001	SL3.0-Genome	200	Euchromatin	ms223891_SL3.0ch01_DXX_SL3_120k-B-R4707-Map11_reversed	DNA	PutativeNonAutoClassII	none	none	none	none	none	none	00	11	00	01	00	00	00	00	00	2.64	1.87	1.19857e-10	0	+DESL	0.56	1.74	0.267821	1	inbetween	1.55793	1.54481	1.55137	10.8662	62.0155	0.778964	-5.41	1.9	0	-DESL
SL3.0ch01	88542201	88542400	200	*	SL3.0ch01-88542201	SL3.0-Genome	200	Euchromatin	ms223891_SL3.0ch01_DXX_SL3_120k-B-R4707-Map11_reversed	DNA	PutativeNonAutoClassII	none	none	none	none	none	none	00	11	00	01	00	00	00	00	00	2.44	0.65	7.04081e-06	0.00049	+DESL	0.49	0.77	0.449265	1	inbetween	0.778964	0.772407	0	1.55137	28.6577	0.778964	-5.46	0.69	0	-DESL
SL3.0ch01	88547001	88547200	200	*	SL3.0ch01-88547001	SL3.0-Genome	200	Euchromatin	none	none	none	none	none	none	none	none	none	00	11	00	01	00	00	00	00	00	-2.19	0.16	0.00125012	0.04529	-DESL	-0.82	1.65	0.118632	1	non-DESL	0	0	0	2.32378	0.772407	0.772407	-2.4	-1.27	1	non-DESL
SL3.0ch01	88556801	88557000	200	*	SL3.0ch01-88556801	SL3.0-Genome	200	Euchromatin	ms223860_SL3.0ch01_noCat_SL3_120k-B-R2298-Map6	Unknown	Unclassified	none	none	none	none	Solyc01g098080.3.1	none	00	11	00	01	00	00	00	00	00	1.68	1.54	3.82262e-05	0.00225	+DESL	1.19	2.6	0.00714077	0.27156	inbetween	1.55137	1.55793	2.32378	3.88826	44.2567	2.32378	-8.39	1.35	0	-DESL
SL3.0ch01	88557001	88557200	200	*	SL3.0ch01-88557001	SL3.0-Genome	200	Euchromatin	ms223860_SL3.0ch01_noCat_SL3_120k-B-R2298-Map6	Unknown	Unclassified	none	none	none	none	Solyc01g098080.3.1	none	00	11	00	01	00	00	00	00	00	1.62	3.56	8.65871e-07	7e-05	+DESL	1.38	3.83	0.000408936	0.02314	inbetween	6.98445	19.4282	10.0675	19.3954	155.824	3.86859	-10.42	3.32	0	-DESL
SL3.0ch01	88557801	88558000	200	*	SL3.0ch01-88557801	SL3.0-Genome	200	Euchromatin	ms223849_SL3.0ch01_RLX-incomp_SL3_120k-B-R1402-Map5_reversed	LTR	Gypsy	none	none	none	none	Solyc01g098080.3.1	none	00	11	00	01	00	00	00	00	00	2.92	-0.7	0.000643635	0.02611	+DESL	3.83	0.3	0.000171989	0.0109	non-DESL	0.772407	2.32378	0	0.778964	5.44619	0.778964	-3.11	-0.42	0.05135	inbetween
SL3.0ch01	88581201	88581400	200	*	SL3.0ch01-88581201	SL3.0-Genome	200	Euchromatin	none	none	none	Solyc01g098110.3.1	none		Esterase/lipase/thioesterase family protein (AHRD V3.3 *** AT1G54570.1)	none	none	00	11	00	01	00	00	00	00	00	5.44	-1.42	0.000707014	0.028	+DESL	0	-1.39	1	1	non-DESL	0	0	0	0	0	0	-5.26	-1.07	0.04945	-DESL
SL3.0ch01	88583801	88584000	200	*	SL3.0ch01-88583801	SL3.0-Genome	200	Euchromatin	ms117536_SL3.0ch01_noCat_SL3_120k-B-R2434-Map5	Unknown	Unclassified	Solyc01g098110.3.1	none		Esterase/lipase/thioesterase family protein (AHRD V3.3 *** AT1G54570.1)	none	none	00	11	00	01	00	00	00	00	00	-3.56	-0.52	0.000305338	0.01372	-DESL	0	-1.39	1	1	non-DESL	0	0	0	0.772407	0	0	2.2	-1.11	1	non-DESL
SL3.0ch01	88595001	88595200	200	*	SL3.0ch01-88595001	SL3.0-Genome	200	Euchromatin	none	none	none	Solyc01g098110.3.1	none		Esterase/lipase/thioesterase family protein (AHRD V3.3 *** AT1G54570.1)	none	none	00	11	00	01	00	00	00	00	00	2.27	1.82	4.16102e-08	0	+DESL	0	-1.39	1	1	non-DESL	3.1093	10.0806	5.43308	6.97789	43.4777	0	-2.13	2.06	0.00026	-DESL
SL3.0ch01	88595201	88595400	200	*	SL3.0ch01-88595201	SL3.0-Genome	200	Euchromatin	none	none	none	Solyc01g098110.3.1	none		Esterase/lipase/thioesterase family protein (AHRD V3.3 *** AT1G54570.1)	none	none	00	11	00	01	00	00	00	00	00	2.3	1.89	3.09914e-08	0	+DESL	0	-1.39	1	1	non-DESL	3.1093	10.0806	6.21204	8.53582	43.4777	0	-2.2	2.11	0.00012	-DESL
SL3.0ch01	88596601	88596800	200	*	SL3.0ch01-88596601	SL3.0-Genome	200	Euchromatin	none	none	none	Solyc01g098110.3.1	none		Esterase/lipase/thioesterase family protein (AHRD V3.3 *** AT1G54570.1)	none	none	00	11	00	01	00	00	00	00	00	2.44	-0.71	0.00126759	0.04582	+DESL	2.9	-0.24	0.0123224	0.41778	non-DESL	1.55137	6.97789	1.55793	0	0	0	-1.03	-0.14	1	non-DESL
SL3.0ch01	88597001	88597200	200	*	SL3.0ch01-88597001	SL3.0-Genome	200	Euchromatin	none	none	none	Solyc01g098110.3.1	none		Esterase/lipase/thioesterase family protein (AHRD V3.3 *** AT1G54570.1)	Solyc01g098140.3.1	none	00	11	00	01	00	00	00	00	00	5.25	-1.52	0.000275959	0.01259	+DESL	2.34	-1.22	0.236118	1	non-DESL	0	1.55793	1.55137	0	1.54481	0	-2.06	-1	1	non-DESL
SL3.0ch01	88598001	88598200	200	*	SL3.0ch01-88598001	SL3.0-Genome	200	Euchromatin	ms117579_SL3.0ch01_RLX-incomp_SL3_120k-B-R611-Map13_reversed	LTR	Gypsy_withPotentialHostGeneDomain	none	none	none	none	Solyc01g098140.3.1	none	00	11	00	01	00	00	00	00	00	2.9	-0.16	6.98998e-06	0.00049	+DESL	2.25	0.3	0.00870307	0.30756	inbetween	0	2.32378	2.33689	4.64756	6.20548	0	-0.97	0.5	1	non-DESL
SL3.0ch01	88616201	88616400	200	*	SL3.0ch01-88616201	SL3.0-Genome	200	Euchromatin	ms117580_SL3.0ch01_RIX-incomp_SL3_120k-B-R6856-Map5	TE	Confused_TE	none	none	none	none	Solyc01g098160.3.1	none	00	11	00	01	00	00	00	00	00	1.7	1.93	6.49062e-06	0.00046	+DESL	2.07	3.6	4.80285e-07	5e-05	inbetween	4.64756	6.22515	3.09619	12.4306	44.178	0	-4.89	1.77	0	-DESL
SL3.0ch01	88639601	88639800	200	*	SL3.0ch01-88639601	SL3.0-Genome	200	Euchromatin	none	none	none	Solyc01g098180.3.1	none		Translation initiation factor eIF-2B subunit epsilon (AHRD V3.3 *** A0A0B2P411_GLYSO)	none	none	00	11	00	01	00	00	00	00	00	8	0.52	9.47799e-09	0	+DESL	0	-1.39	1	1	+DESL	0	0	0	0	0	0	-7.83	0.82	0	-DESL
SL3.0ch01	88680401	88680600	200	*	SL3.0ch01-88680401	SL3.0-Genome	200	Euchromatin	none	none	none	Solyc01g098220.2.1	none		LOB domain-containing protein	Solyc01g098230.3.1	none	00	11	00	01	00	00	00	00	00	-2.65	2.89	1.43894e-10	0	-DESL	-1.22	4.43	0.00105014	0.05389	-DESL	0.778964	2.33689	0.778964	3.87515	15.5399	0	-7.2	0.29	0	-DESL
SL3.0ch01	88680601	88680800	200	*	SL3.0ch01-88680601	SL3.0-Genome	200	Euchromatin	none	none	none	Solyc01g098220.2.1	none		LOB domain-containing protein	Solyc01g098230.3.1	none	00	11	00	01	00	00	00	00	00	-2.27	1.18	2.62568e-06	0.0002	-DESL	-0.97	2.72	0.0242385	0.70167	-DESL	0	0	1.55137	0	6.98445	0	-5.69	-0.82	0.00857	-DESL
SL3.0ch01	88703801	88704000	200	*	SL3.0ch01-88703801	SL3.0-Genome	200	Euchromatin	none	none	none	none	none	none	none	Solyc01g098250.3.1	none	00	11	00	01	00	00	00	00	00	-5.45	0.95	9.89369e-11	0	-DESL	0.84	3.45	0.0336589	0.85426	-DESL	0.778964	0	0	0	0	0	-2.48	-1.93	1	non-DESL
SL3.0ch01	88704201	88704400	200	*	SL3.0ch01-88704201	SL3.0-Genome	200	Euchromatin	none	none	none	none	none	none	none	Solyc01g098250.3.1	none	00	11	00	01	00	00	00	00	00	2.63	-0.6	0.000751688	0.0296	+DESL	1.05	-0.06	0.249619	1	+DESL	0	0	0.778964	0	11.6517	0	-6.22	-0.48	0.00049	-DESL
SL3.0ch01	88721801	88722000	200	*	SL3.0ch01-88721801	SL3.0-Genome	200	Euchromatin	ms117537_SL3.0ch01_noCat_SL3_120k-B-R2436-Map17	Unknown	Unclassified	none	none	none	none	Solyc01g098260.1.1	none	00	11	00	01	00	00	00	00	00	2.52	0.4	2.80996e-06	0.00021	+DESL	3.19	1.7	2.34142e-07	3e-05	+DESL	0.778964	0.772407	2.31722	7.75685	13.9755	0.778964	-2.69	0.63	0.0019	-DESL
SL3.0ch01	88755001	88755200	200	*	SL3.0ch01-88755001	SL3.0-Genome	200	Euchromatin	ms117541_SL3.0ch01_RLX-incomp_SL3_120k-B-R2710-Map7	LTR	Gypsy	none	none	none	none	Solyc01g098320.3.1	none	00	11	00	01	00	00	00	00	00	-1.7	1.39	0.000148676	0.00739	-DESL	-1.2	2.78	0.00527284	0.20812	non-DESL	2.31722	0.778964	0.778964	0.772407	8.52926	0	-6.4	-0.35	0.00015	-DESL
SL3.0ch01	88755201	88755400	200	*	SL3.0ch01-88755201	SL3.0-Genome	200	Euchromatin	ms117541_SL3.0ch01_RLX-incomp_SL3_120k-B-R2710-Map7	LTR	Gypsy	none	none	none	none	Solyc01g098320.3.1	none	00	11	00	01	00	00	00	00	00	-4.87	0.48	4.44183e-08	0	-DESL	-5.42	1.62	9.38605e-11	0	-DESL	0	0	0	0	0.778964	0	-2.48	-1.93	1	non-DESL
SL3.0ch01	88760001	88760200	200	*	SL3.0ch01-88760001	SL3.0-Genome	200	Euchromatin	none	none	none	none	none	none	none	Solyc01g098330.1.1	none	00	11	00	01	00	00	00	00	00	1.5	1.37	0.000762052	0.02996	+DESL	0.96	2.34	0.0356972	0.9012	inbetween	0	1.55793	4.65411	13.982	26.3536	0.772407	-2.13	1.44	0.00172	-DESL
SL3.0ch01	88762401	88762600	200	*	SL3.0ch01-88762401	SL3.0-Genome	200	Euchromatin	ms117685_SL3.0ch01_DTX-incomp_SL3_120k-B-R2962-Map9	DNA	MuDR	none	none	none	none	Solyc01g098340.3.1	none	00	11	00	01	00	00	00	00	00	1.19	3.07	0.0003351	0.01488	+DESL	0.86	4.19	0.0218164	0.6402	non-DESL	3.88826	6.22515	6.97133	32.5919	92.3295	2.32378	-5.57	2.74	0	-DESL
SL3.0ch01	88772601	88772800	200	*	SL3.0ch01-88772601	SL3.0-Genome	200	Euchromatin	none	none	none	none	none	none	none	Solyc01g098350.3.1	none	00	11	00	01	00	00	00	00	00	1.61	1.92	4.2458e-05	0.00245	+DESL	0.98	2.74	0.0231051	0.6717	inbetween	2.33689	7.7503	6.20548	13.9558	38.7384	0.772407	-5.77	1.73	0	-DESL
SL3.0ch01	88781601	88781800	200	*	SL3.0ch01-88781601	SL3.0-Genome	200	Euchromatin	none	none	none	Solyc01g098380.3.1	none	GO:0008839;GO:0009089;GO:0055114;GO:0070402	Dihydrodipicolinate reductase	none	none	00	11	00	01	00	00	00	00	00	7.01	-0.36	1.69766e-06	0.00014	+DESL	0	-1.39	1	1	non-DESL	0	0	0	0	0	0	-6.83	-0.03	1e-05	-DESL
SL3.0ch01	88787001	88787200	200	*	SL3.0ch01-88787001	SL3.0-Genome	200	Euchromatin	none	none	none	none	none	none	none	Solyc01g098380.3.1	none	00	11	00	01	00	00	00	00	00	7.01	-0.36	5.73887e-06	0.00041	+DESL	2.37	-1.21	0.232793	1	non-DESL	0	0	0	0	0	0	-2.61	0.17	0.02042	-DESL
SL3.0ch01	88827401	88827600	200	*	SL3.0ch01-88827401	SL3.0-Genome	200	Euchromatin	ms117702_SL3.0ch01_noCat_SL3_120k-B-G1485-Map20	Unknown	Unclassified	none	none	none	none	Solyc01g098430.3.1	none	00	11	00	01	00	00	00	00	00	3.78	0.96	6.78185e-12	0	+DESL	2.25	1.03	0.00084823	0.04395	+DESL	1.55793	3.11586	3.10274	6.21204	28.7102	0	-8.13	1.11	0	-DESL
SL3.0ch01	88838201	88838400	200	*	SL3.0ch01-88838201	SL3.0-Genome	200	Euchromatin	none	none	none	Solyc01g098440.2.1	none	GO:0004672;GO:0005524;GO:0006468	Kinase family protein (AHRD V3.3 *** B9I821_POPTR)	none	none	00	11	00	01	00	00	00	00	00	4.85	-0.36	2.31018e-07	2e-05	+DESL	0	-1.39	1	1	non-DESL	1.55137	11.6582	0	0	3.88171	0	-6.73	-0.09	1e-05	-DESL
SL3.0ch01	88845801	88846000	200	*	SL3.0ch01-88845801	SL3.0-Genome	200	Euchromatin	none	none	none	Solyc01g098450.3.1	none		TATA box-binding protein-associated factor RNA polymerase I subunit C	Solyc01g098450.3.1	none	00	11	00	01	00	00	00	00	00	-7.63	0.5	4.15662e-07	4e-05	-DESL	-3.7	1.76	2.18604e-08	0	inbetween	0	0	0	0	0	0	6.1	-0.36	0.00269	+DESL
SL3.0ch01	88862401	88862600	200	*	SL3.0ch01-88862401	SL3.0-Genome	200	Euchromatin	ms117703_SL3.0ch01_PotentialHostGene_SL3_120k-B-R3277-Map5	PHG	HostGene	Solyc01g098480.2.1	none		Pentatricopeptide repeat-containing protein	Solyc01g098480.2.1	none	00	11	00	01	00	00	00	00	00	-4.95	0.54	4.41579e-09	0	-DESL	0.17	2.5	0.698104	1	-DESL	0.778964	0	0	0	0	0	-2.48	-1.93	1	non-DESL
SL3.0ch01	88874401	88874600	200	*	SL3.0ch01-88874401	SL3.0-Genome	200	Euchromatin	ms117659_SL3.0ch01_RLX-comp_SL3_120k-B-P108.118-Map6	LTR	Gypsy	none	none	none	none	none	none	00	11	00	01	00	00	00	00	00	4.26	-0.81	1.72559e-05	0.0011	+DESL	0	-1.39	1	1	non-DESL	0	2.33689	5.42652	0.772407	2.33689	0	-0.98	-0.06	1	non-DESL
SL3.0ch01	88874601	88874800	200	*	SL3.0ch01-88874601	SL3.0-Genome	200	Euchromatin	ms117659_SL3.0ch01_RLX-comp_SL3_120k-B-P108.118-Map6	LTR	Gypsy	none	none	none	none	none	none	00	11	00	01	00	00	00	00	00	5.75	-1.24	2.06963e-05	0.0013	+DESL	0	-1.39	1	1	non-DESL	0	0.778964	6.20548	0	0	0	-0.89	-0.45	1	non-DESL
SL3.0ch01	88875601	88875800	200	*	SL3.0ch01-88875601	SL3.0-Genome	200	Euchromatin	ms117659_SL3.0ch01_RLX-comp_SL3_120k-B-P108.118-Map6	LTR	Gypsy	none	none	none	none	none	none	00	11	00	01	00	00	00	00	00	5.03	-1.62	0.000914318	0.03488	+DESL	0	-1.39	1	1	non-DESL	0	0	3.88826	0	0.772407	0	0.45	-0.47	1	non-DESL
SL3.0ch01	88878001	88878200	200	*	SL3.0ch01-88878001	SL3.0-Genome	200	Euchromatin	ms117659_SL3.0ch01_RLX-comp_SL3_120k-B-P108.118-Map6	LTR	Gypsy	none	none	none	none	none	none	00	11	00	01	00	00	00	00	00	5.25	-1.52	0.000482657	0.02037	+DESL	0	-1.39	1	1	non-DESL	0	1.55137	3.11586	0	0.772407	0	-1.14	-0.84	1	non-DESL
SL3.0ch01	88878201	88878400	200	*	SL3.0ch01-88878201	SL3.0-Genome	200	Euchromatin	ms117659_SL3.0ch01_RLX-comp_SL3_120k-B-P108.118-Map6	LTR	Gypsy	none	none	none	none	none	none	00	11	00	01	00	00	00	00	00	5.75	-1.24	0.000890582	0.03434	+DESL	0	-1.39	1	1	non-DESL	0	0.778964	4.67378	0	0.778964	0	-0.54	-0.36	1	non-DESL
SL3.0ch01	88901001	88901200	200	*	SL3.0ch01-88901001	SL3.0-Genome	200	Euchromatin	ms117700_SL3.0ch01_RXX_SL3_120k-B-R3194-Map5	TE	Retrotransposon	Solyc01g098527.1.1	none	GO:0003883;GO:0006221	CTP synthase family protein (AHRD V3.3 *-* AT1G30820.1)	none	none	00	11	00	01	00	00	00	00	00	4.67	1.94	8.82406e-17	0	+DESL	3.9	2.66	6.8581e-13	0	+DESL	0	1.55137	5.44619	34.1039	44.9111	6.96478	-3.67	2.23	0	-DESL
SL3.0ch01	88901201	88901400	200	*	SL3.0ch01-88901201	SL3.0-Genome	200	Euchromatin	ms117700_SL3.0ch01_RXX_SL3_120k-B-R3194-Map5-exon2			Solyc01g098527.1.1	none	GO:0003883;GO:0006221	CTP synthase family protein (AHRD V3.3 *-* AT1G30820.1)	none	none	00	11	00	01	00	00	00	00	00	4.64	1.91	1.65413e-16	0	+DESL	3.9	2.66	6.8581e-13	0	+DESL	0	1.55137	5.44619	32.5526	44.9111	6.96478	-4.17	2.17	0	-DESL
SL3.0ch01	88908401	88908600	200	*	SL3.0ch01-88908401	SL3.0-Genome	200	Euchromatin	ms117646_SL3.0ch01_RLX-comp_SL3_120k-B-R89-Map20	LTR	Copia	none	none	none	none	none	none	00	11	00	01	00	00	00	00	00	2.57	-0.39	0.000248105	0.01157	+DESL	2.43	-0.47	0.0528645	1	non-DESL	0.778964	0	2.32378	0.772407	10.1003	0	-4.27	-0.25	0.00166	-DESL
SL3.0ch01	88936201	88936400	200	*	SL3.0ch01-88936201	SL3.0-Genome	200	Euchromatin	ms117677_SL3.0ch01_noCat_SL3_120k-B-G1381-Map18	Unknown	Unclassified	none	none	none	none	none	none	00	11	00	01	00	00	00	00	00	-3.7	1.06	1.32255e-08	0	-DESL	-1.31	2.45	0.00405064	0.16752	-DESL	0.778964	0	0.772407	0	0.778964	0	-4.28	-1.5	0.47102	inbetween
SL3.0ch01	88982201	88982400	200	*	SL3.0ch01-88982201	SL3.0-Genome	200	Euchromatin	ms336309_SL3.0ch01_noCat_SL3_120k-B-R778-Map20	Unknown	Unclassified	none	none	none	none	Solyc01g098680.2.1	none	00	11	00	01	00	00	00	00	00	5.25	-1.52	0.000495017	0.02076	+DESL	2.37	-1.21	0.232793	1	inbetween	0	0.772407	0	0.778964	3.86859	0	-0.56	-0.69	1	non-DESL
SL3.0ch01	89001001	89001200	200	*	SL3.0ch01-89001001	SL3.0-Genome	200	Euchromatin	ms336272_SL3.0ch01_RLX-incomp-chim_SL3_120k-B-G1894-Map5_reversed	LTR	Copia	Solyc01g098700.3.1	none		Branched-chain-amino-acid aminotransferase-like protein (AHRD V3.3 *** G7I8Q0_MEDTR)	none	none	00	11	00	01	00	00	00	00	00	5.03	-1.62	0.000932482	0.03524	+DESL	0	-1.39	1	1	non-DESL	0	0	0	1.54481	2.32378	0	-0.15	-0.7	1	non-DESL
SL3.0ch01	89001201	89001400	200	*	SL3.0ch01-89001201	SL3.0-Genome	200	Euchromatin	ms336272_SL3.0ch01_RLX-incomp-chim_SL3_120k-B-G1894-Map5_reversed	LTR	Copia	Solyc01g098700.3.1	none		Branched-chain-amino-acid aminotransferase-like protein (AHRD V3.3 *** G7I8Q0_MEDTR)	none	none	00	11	00	01	00	00	00	00	00	5.44	-1.42	0.000288313	0.01304	+DESL	0	-1.39	1	1	non-DESL	0	0	0	2.31722	3.87515	0	0.19	-0.29	1	non-DESL
SL3.0ch01	89027401	89027600	200	*	SL3.0ch01-89027401	SL3.0-Genome	200	Euchromatin	none	none	none	Solyc01g098720.3.1	none		basic helix-loop-helix (bHLH) DNA-binding superfamily protein (AHRD V3.3 *** AT1G72210.1)	Solyc01g098720.3.1	none	00	11	00	01	00	00	00	00	00	3.61	-0.63	9.36652e-06	0.00064	+DESL	2.17	-0.57	0.0952516	1	inbetween	0	1.55137	0	1.55793	10.0806	0	-2.78	-0.26	0.05979	inbetween
SL3.0ch01	89035201	89035400	200	*	SL3.0ch01-89035201	SL3.0-Genome	200	Euchromatin	ms336278_SL3.0ch01_noCat_SL3_120k-B-P19.133-Map20	Unknown	Unclassified	none	none	none	none	none	none	00	11	00	01	00	00	00	00	00	-3.59	-0.51	0.000309628	0.01389	-DESL	0.04	-1.06	0.978267	1	non-DESL	0	0	0	0	0	0.778964	3.08	-0.66	0.27574	inbetween
SL3.0ch01	89057201	89057400	200	*	SL3.0ch01-89057201	SL3.0-Genome	200	Euchromatin	none	none	none	none	none	none	none	Solyc01g098760.3.1	none	00	11	00	01	00	00	00	00	00	2.5	-0.44	0.00025947	0.012	+DESL	-0.24	-0.3	0.812103	1	non-DESL	0.778964	0.778964	0.772407	1.55793	10.0806	0	-2.48	-0.16	0.0938	inbetween
SL3.0ch01	89057601	89057800	200	*	SL3.0ch01-89057601	SL3.0-Genome	200	Euchromatin	none	none	none	none	none	none	none	Solyc01g098760.3.1	none	00	11	00	01	00	00	00	00	00	1.89	-0.04	0.00113692	0.04189	+DESL	1.76	1.28	0.00328882	0.14226	non-DESL	2.32378	0	0	3.87515	9.32134	1.55137	-4.56	-0.05	0.00021	-DESL
SL3.0ch01	89075201	89075400	200	*	SL3.0ch01-89075201	SL3.0-Genome	200	Euchromatin	none	none	none	Solyc01g098760.3.1	none		RING/U-box superfamily protein (AHRD V3.3 *-* A0A061F239_THECC)	none	none	00	11	00	01	00	00	00	00	00	4.74	-0.47	3.71324e-07	3e-05	+DESL	2.1	-0.59	0.106301	1	non-DESL	0	0	0	2.32378	12.4306	0	-6.6	-0.19	3e-05	-DESL
SL3.0ch01	89076001	89076200	200	*	SL3.0ch01-89076001	SL3.0-Genome	200	Euchromatin	none	none	none	Solyc01g098760.3.1	none		RING/U-box superfamily protein (AHRD V3.3 *-* A0A061F239_THECC)	none	none	00	11	00	01	00	00	00	00	00	-7.28	0.24	9.87681e-09	0	-DESL	-2.58	1.5	2.9163e-05	0.00219	-DESL	0	0	0	0	0	0	0	-2.1	1	non-DESL
SL3.0ch01	89079401	89079600	200	*	SL3.0ch01-89079401	SL3.0-Genome	200	Euchromatin	none	none	none	Solyc01g098760.3.1	none		RING/U-box superfamily protein (AHRD V3.3 *-* A0A061F239_THECC)	none	none	00	11	00	01	00	00	00	00	00	2.56	0.44	2.53732e-06	0.0002	+DESL	3.65	0.18	0.000481124	0.02687	non-DESL	2.33689	20.1613	1.55137	1.55793	1.55137	0	-2.95	0.64	0.00049	-DESL
SL3.0ch01	89079801	89080000	200	*	SL3.0ch01-89079801	SL3.0-Genome	200	Euchromatin	none	none	none	Solyc01g098760.3.1	none		RING/U-box superfamily protein (AHRD V3.3 *-* A0A061F239_THECC)	none	none	00	11	00	01	00	00	00	00	00	2.51	0.13	8.4903e-05	0.00453	+DESL	3.81	2.01	6.52092e-10	0	+DESL	1.55137	12.3979	6.19237	0.772407	0	0	-4.91	0.22	1e-05	-DESL
SL3.0ch01	89099401	89099600	200	*	SL3.0ch01-89099401	SL3.0-Genome	200	Euchromatin	ms165941_SL3.0ch01_RIX-incomp_SL3_120k-B-R1553-Map20	TE	Confused_TE	none	none	none	none	Solyc01g098810.3.1	none	00	11	00	01	00	00	00	00	00	-6.28	-0.53	1.05235e-05	0.00071	-DESL	-5.98	0.19	2.58321e-05	0.00197	inbetween	0	0	0	0	0	0	2.17	-1.93	1	non-DESL
SL3.0ch01	89120401	89120600	200	*	SL3.0ch01-89120401	SL3.0-Genome	200	Euchromatin	none	none	none	Solyc01g098840.3.1	none	GO:0004496;GO:0005524;GO:0005737;GO:0008299	Mevalonate kinase (AHRD V3.3 *** K4B0S1_SOLLC)	none	none	00	11	00	01	00	00	00	00	00	5.03	-1.62	0.000656695	0.02643	+DESL	0	-1.39	1	1	non-DESL	0	1.54481	0.778964	0	0	0	-2.65	-1.17	0.78929	inbetween
SL3.0ch01	89124001	89124200	200	*	SL3.0ch01-89124001	SL3.0-Genome	200	Euchromatin	none	none	none	Solyc01g098860.3.1	none		Glycoprotein membrane GPI-anchored (AHRD V3.3 *** A0A061ELP1_THECC)	Solyc01g098870.3.1	none	00	11	00	01	00	00	00	00	00	-4.18	-0.07	2.96124e-06	0.00023	-DESL	0.94	2.37	0.0386976	0.9688	inbetween	0	0	0	0	0.778964	0	-2.48	-1.93	1	non-DESL
SL3.0ch01	89142801	89143000	200	*	SL3.0ch01-89142801	SL3.0-Genome	200	Euchromatin	none	none	none	none	none	none	none	none	none	00	11	00	01	00	00	00	00	00	2.45	2.66	4.57952e-12	0	+DESL	2.63	4.1	1.19678e-10	0	+DESL	4.66723	6.991	3.86859	24.0495	89.1612	1.55137	-9.7	2.61	0	-DESL
SL3.0ch01	89152801	89153000	200	*	SL3.0ch01-89152801	SL3.0-Genome	200	Euchromatin	ms165990_SL3.0ch01_noCat_SL3_120k-B-G125-Map20	Unknown	Unclassified	Solyc01g098910.3.1	none		Peroxisomal carrier protein (AHRD V3.3 *** B6TAM1_MAIZE)	none	none	00	11	00	01	00	00	00	00	00	-2.3	1.98	2.40556e-07	2e-05	-DESL	-1.61	3.39	9.1366e-05	0.00616	non-DESL	0.778964	0.772407	1.55137	0	12.3979	0	-4.37	-0.19	0.00089	-DESL
SL3.0ch01	89189401	89189600	200	*	SL3.0ch01-89189401	SL3.0-Genome	200	Euchromatin	none	none	none	Solyc01g098950.2.1	none	GO:0016620;GO:0055114	Glyceraldehyde-3-phosphate dehydrogenase (AHRD V3.3 *** M1CKC5_SOLTU)	none	none	00	11	00	01	00	00	none	00	00	5.03	-1.62	0.000932482	0.03524	+DESL	0	-1.39	1	1	non-DESL	0	0	0	2.31722	2.33033	0	-0.4	-0.78	1	non-DESL
SL3.0ch01	89191601	89191800	200	*	SL3.0ch01-89191601	SL3.0-Genome	200	Euchromatin	none	none	none	Solyc01g098950.2.1	none	GO:0016620;GO:0055114	Glyceraldehyde-3-phosphate dehydrogenase (AHRD V3.3 *** M1CKC5_SOLTU)	none	none	00	11	00	01	00	none	none	00	00	4.98	-0.27	5.22362e-09	0	+DESL	4.42	0.74	2.73683e-06	0.00026	+DESL	0	3.1093	0.772407	3.88171	10.0806	0	-6.86	0	0	-DESL
SL3.0ch01	89213801	89214000	200	*	SL3.0ch01-89213801	SL3.0-Genome	200	Euchromatin	none	none	none	none	none	none	none	Solyc01g098980.3.1	none	00	11	00	01	00	none	none	00	00	2.02	1.22	3.03506e-05	0.00182	+DESL	2.82	3.27	3.52325e-10	0	inbetween	0.778964	1.55137	3.1093	7.76341	28.6446	0	-8.15	1.12	0	-DESL
SL3.0ch01	89219801	89220000	200	*	SL3.0ch01-89219801	SL3.0-Genome	200	Euchromatin	none	none	none	Solyc01g098985.1.1	none		Kinesin-like protein (AHRD V3.3 *** M1BMZ3_SOLTU)	Solyc01g098990.3.1	none	00	11	00	01	00	none	11	00	00	1.82	0.65	0.000188982	0.00908	+DESL	1.98	2.17	6.80565e-05	0.00476	inbetween	0	1.55793	0.772407	10.8727	13.1768	0	-7.49	0.53	0	-DESL
SL3.0ch01	89220401	89220600	200	*	SL3.0ch01-89220401	SL3.0-Genome	200	Euchromatin	ms165977_SL3.0ch01_DTX-incomp_SL3_120k-B-R633-Map20	DNA	hAT	none	none	none	none	Solyc01g098990.3.1	none	00	11	00	01	00	none	11	00	00	-1.6	1.32	0.00053381	0.02217	-DESL	-0.24	2.97	0.557449	1	non-DESL	2.32378	1.55793	0	0	8.53582	0	-3.37	-0.25	0.01316	-DESL
SL3.0ch01	89234001	89234200	200	*	SL3.0ch01-89234001	SL3.0-Genome	200	Euchromatin	ms165980_SL3.0ch01_RLX-incomp_SL3_120k-B-R7520-Map5	LTR	Gypsy	none	none		GDSL lipase-like caffeoyltransferase	Solyc01g099010.3.1	none	00	11	00	01	00	11	11	00	00	2.57	1.21	5.80507e-09	0	+DESL	-1.32	-0.79	0.354315	1	non-DESL	0.778964	3.1093	4.64756	6.2186	33.3512	1.55137	1.41	3.08	0.02893	+DESL
SL3.0ch01	89235801	89236000	200	*	SL3.0ch01-89235801	SL3.0-Genome	200	Euchromatin	ms165934_SL3.0ch01_noCat_SL3_120k-B-P91.84-Map20	Unknown	Unclassified	none	none		GDSL lipase-like caffeoyltransferase	none	none	00	11	00	01	00	11	11	00	00	-5.95	-0.76	5.33496e-05	0.003	-DESL	0	-1.39	1	1	non-DESL	0	0	0	0	0	0	4.2	-1.41	0.68885	inbetween
SL3.0ch01	89255001	89255200	200	*	SL3.0ch01-89255001	SL3.0-Genome	200	Euchromatin	ms562835_SL3.0ch01_RXX-TRIM_SL3_120k-B-R725-Map6	SSR	SAT	Solyc01g099030.3.1	none		GDSL esterase/lipase (AHRD V3.3 *** A0A0B2PL43_GLYSO)	none	none	00	11	00	01	00	11	11	00	00	2.46	3.49	4.43015e-13	0	+DESL	1.24	1.53	0.0232661	0.67581	non-DESL	10.8596	20.9665	37.2526	77.6144	90.6732	1.55137	0.82	4.91	0.76285	inbetween
SL3.0ch01	89257401	89257600	200	*	SL3.0ch01-89257401	SL3.0-Genome	200	Euchromatin	none	none	none	Solyc01g099040.3.1	none		GDSL esterase/lipase (AHRD V3.3 *** A0A0B2PL43_GLYSO)	none	none	00	11	00	01	00	11	11	00	00	1.75	3.59	1.06721e-07	1e-05	+DESL	2.02	5.1	8.06732e-08	1e-05	inbetween	2.31722	6.991	3.88171	13.1834	209.415	1.55793	-8.31	3.39	0	-DESL
SL3.0ch01	89260201	89260400	200	*	SL3.0ch01-89260201	SL3.0-Genome	200	Euchromatin	none	none	none	Solyc01g099030.3.1	none		GDSL esterase/lipase (AHRD V3.3 *** A0A0B2PL43_GLYSO)	Solyc01g099040.3.1	none	00	11	00	01	00	11	11	00	00	4.11	1.04	1.45516e-14	0	+DESL	2.13	0.93	0.00189948	0.08984	+DESL	0	2.33033	0	10.0937	36.4539	0.772407	-4.02	1.3	0	-DESL
SL3.0ch01	89289401	89289600	200	*	SL3.0ch01-89289401	SL3.0-Genome	200	Euchromatin	ms434020_SL3.0ch01_RLX-incomp_SL3_120k-B-R3314-Map7	LTR	Gypsy	none	none	none	none	Solyc01g099090.3.1	none	00	11	00	01	00	11	11	00	00	2.8	-0.26	0.000108961	0.00562	+DESL	2.26	0.8	0.00167301	0.07959	non-DESL	0	1.55137	0	3.88826	10.061	0	-1.99	0.16	0.1721	inbetween
SL3.0ch01	89324201	89324400	200	*	SL3.0ch01-89324201	SL3.0-Genome	200	Euchromatin	none	none	none	Solyc01g099130.3.1	none		peptidoglycan-binding LysM domain-containing protein (AHRD V3.3 *** AT1G55000.3)	none	none	00	11	00	01	00	11	11	00	00	4.05	-0.95	0.000190353	0.00914	+DESL	0	-1.39	1	1	non-DESL	0	0	0	0	0	0	-1.24	-0.28	1	non-DESL
SL3.0ch01	89341801	89342000	200	*	SL3.0ch01-89341801	SL3.0-Genome	200	Euchromatin	none	none	none	Solyc01g099150.4.1	none		Desiccation-related protein PCC13-62	none	none	00	11	00	01	00	none	none	00	00	-6.43	-0.41	1.01355e-05	0.00068	-DESL	-0.8	0.92	0.205998	1	-DESL	0	0	0	0	0	0	2.19	-1.93	1	non-DESL
SL3.0ch01	89342201	89342400	200	*	SL3.0ch01-89342201	SL3.0-Genome	200	Euchromatin	none	none	none	Solyc01g099150.4.1	none		Desiccation-related protein PCC13-62	none	none	00	11	00	01	00	none	none	00	00	2.04	2.11	2.94602e-08	0	+DESL	-2.49	0.53	0.00259261	0.11403	inbetween	3.88171	20.9402	0	14.7479	46.5083	0	-9.07	1.99	0	-DESL
SL3.0ch01	89348801	89349000	200	*	SL3.0ch01-89348801	SL3.0-Genome	200	Euchromatin	ms508817_SL3.0ch01_RIX-incomp_SL3_120k-B-P242.323-Map6	TE	Confused_TE	none	none		lipoxygenase	none	none	00	11	00	01	00	none	none	00	00	-2.55	0.83	9.05936e-06	0.00062	-DESL	-2.49	1.77	1.4239e-05	0.00116	inbetween	0	0	0.772407	0	4.64756	0	-5.06	-1.17	0.09121	inbetween
SL3.0ch01	89375601	89375800	200	*	SL3.0ch01-89375601	SL3.0-Genome	200	Euchromatin	ms508821_SL3.0ch01_DTX-incomp-chim_SL3_120k-B-P32.300-Map19	LTR	Copia	none	none	none	none	none	none	00	11	00	01	00	11	none	00	00	-2.93	0.12	5.18837e-05	0.00293	-DESL	3.71	-0.93	0.0453448	1	non-DESL	0.778964	0	0	0	1.54481	0	2.27	-0.18	0.28624	inbetween
SL3.0ch01	89386401	89386600	200	*	SL3.0ch01-89386401	SL3.0-Genome	200	Euchromatin	none	none	none	Solyc01g099210.3.1	none		Lipoxygenase (AHRD V3.3 *** A0A151SUB3_CAJCA)	none	none	00	11	00	01	00	11	none	00	00	1.69	0.35	0.00086298	0.03346	+DESL	-0.59	0.31	0.441047	1	non-DESL	0.772407	0.778964	2.33689	6.19893	12.411	0	-2.87	0.39	0.00286	-DESL
SL3.0ch01	89421201	89421400	200	*	SL3.0ch01-89421201	SL3.0-Genome	200	Euchromatin	ms117021_SL3.0ch01_RIX-incomp_SL3_120k-B-R944-Map5_reversed	nonLTR	LINE	Solyc01g099260.3.1	none		Chaperone protein DnaJ (AHRD V3.3 *** G7KYP1_MEDTR)	none	none	00	11	00	01	00	11	11	00	00	1.97	0.84	1.83446e-05	0.00116	+DESL	0	-1.39	1	1	non-DESL	1.54481	1.55137	0	12.4241	16.2861	0.772407	0.79	2.17	1	non-DESL
SL3.0ch01	89421401	89421600	200	*	SL3.0ch01-89421401	SL3.0-Genome	200	Euchromatin	ms117021_SL3.0ch01_RIX-incomp_SL3_120k-B-R944-Map5_reversed	nonLTR	LINE	Solyc01g099260.3.1	none		Chaperone protein DnaJ (AHRD V3.3 *** G7KYP1_MEDTR)	none	none	00	11	00	01	00	11	11	00	00	2.2	0.05	0.000450144	0.01921	+DESL	0	-1.39	1	1	non-DESL	1.54481	0	0	10.8793	5.44619	0.772407	1.27	1.71	0.25129	inbetween
SL3.0ch01	89426001	89426200	200	*	SL3.0ch01-89426001	SL3.0-Genome	200	Euchromatin	ms117037_SL3.0ch01_SSR_SL3_120k-B-P26.436-Map7	SSR	SSR	none	none	none	none	Solyc01g099270.2.1	none	00	11	00	01	00	11	11	00	00	-2.21	0.73	9.45179e-05	0.00499	-DESL	-0.51	2.34	0.261418	1	non-DESL	0	0	0.778964	0	3.08963	0	-1.7	-0.83	1	non-DESL
SL3.0ch01	89442201	89442400	200	*	SL3.0ch01-89442201	SL3.0-Genome	200	Euchromatin	none	none	none	none	none	none	none	Solyc01g099280.3.1	none	00	11	00	01	00	11	11	00	00	1.19	4.8	0.00113499	0.04183	+DESL	1.43	6.32	7.26603e-05	0.00502	non-DESL	15.5137	38.0381	16.2992	69.7855	341.157	13.9689	-7.63	4.46	0	-DESL
SL3.0ch01	89443801	89444000	200	*	SL3.0ch01-89443801	SL3.0-Genome	200	Euchromatin	ms117030_SL3.0ch01_DTX-incomp-chim_SL3_120k-B-P145.180-Map13	DNA	TIR_MITEov10	none	none	none	none	Solyc01g099280.3.1	none	00	11	00	01	00	11	11	00	00	1.74	2.73	1.27274e-05	0.00084	+DESL	0.95	0.91	0.136464	1	non-DESL	4.641	6.991	13.1768	7.77652	87.5967	6.20548	-0.16	3.48	1	non-DESL
SL3.0ch01	89453201	89453400	200	*	SL3.0ch01-89453201	SL3.0-Genome	200	Euchromatin	ms117063_SL3.0ch01_RIX-incomp_SL3_120k-B-R3283-Map20_reversed	TE	Confused_TE_withPotentialHostGeneDomain	Solyc01g099290.3.1	none	GO:0006511;GO:0031625	cullin 1 (AHRD V3.3 *-* AT4G02570.4)	Solyc01g099290.3.1	none	00	11	00	01	00	11	11	00	00	1.31	1.65	0.000605407	0.02479	+DESL	2.89	1.26	1.6128e-05	0.00129	non-DESL	3.09619	2.33033	6.97133	10.0806	25.6009	1.55793	-1.7	1.75	0.01515	-DESL
SL3.0ch02	36996801	36997000	200	*	SL3.0ch02-36996801	SL3.0-Genome	200	Euchromatin	ms104354_SL3.0ch02_noCat_SL3_120k-B-G1606-Map5	Unknown	Unclassified	none	none	none	none	none	none	00	11	00	00	00	01	11	00	00	3.53	-1.25	0.000810313	0.03168	+DESL	0	-1.39	1	1	non-DESL	0	0	0	1.55137	4.65411	0	1.75	0.7	0.17535	inbetween
SL3.0ch02	37004801	37005000	200	*	SL3.0ch02-37004801	SL3.0-Genome	200	none	none	none	none	none	none	none	none	Solyc02g065260.3.1	none	00	11	00	00	00	none	11	00	00	2.16	1.23	5.02578e-07	4e-05	+DESL	0.64	0.84	0.315902	1	non-DESL	3.86859	5.41996	3.87515	5.43963	23.2509	0	-0.38	1.99	1	non-DESL
SL3.0ch02	37005001	37005200	200	*	SL3.0ch02-37005001	SL3.0-Genome	200	none	none	none	none	Solyc02g065260.3.1	none		Retrovirus-related Pol polyprotein from transposon TNT 1-94 (AHRD V3.3 *-* A0A151T437_CAJCA)	Solyc02g065260.3.1	none	00	11	00	00	00	none	11	00	00	1.85	0.81	0.000316584	0.01416	+DESL	0.09	-0.59	0.940258	1	non-DESL	0	4.641	2.32378	3.87515	22.4588	0	-0.01	1.68	1	non-DESL
SL3.0ch02	37012001	37012200	200	*	SL3.0ch02-37012001	SL3.0-Genome	200	none	ms104249_SL3.0ch02_DTX-incomp_SL3_120k-B-R9474-Map5_reversed	DNA	Mariner	Solyc02g065280.3.1	none		Methyl esterase (AHRD V3.3 *** A0A072UEL6_MEDTR)	none	none	00	11	00	00	00	00	11	00	00	2.46	-0.1	0.000115021	0.0059	+DESL	-0.16	-0.15	0.865039	1	non-DESL	0	0	0	0.772407	15.5268	0.778964	0.34	1.05	1	non-DESL
SL3.0ch02	48979601	48979800	200	*	SL3.0ch02-48979601	SL3.0-Genome	200	Euchromatin	ms98944_SL3.0ch02_DTX-incomp_SL3_120k-B-R9474-Map5_reversed-exon2			none	none	none	none	Solyc02g085440.3.1	none	00	11	00	01	01	11	11	01	01	1.72	1.93	4.96457e-06	0.00036	+DESL	0.85	2.53	0.0536357	1	inbetween	3.88826	6.98445	6.98445	13.1768	38.7449	1.54481	-6.63	1.76	0	-DESL
SL3.0ch02	48981201	48981400	200	*	SL3.0ch02-48981201	SL3.0-Genome	200	Euchromatin	ms98958_SL3.0ch02_noCat_SL3_120k-B-G1308-Map19-exon2			none	none	none	none	none	none	00	11	00	01	01	11	11	01	01	2.82	0.94	1.41507e-05	0.00092	+DESL	-0.78	-0.93	0.608872	1	non-DESL	0	36.5326	6.23171	0	0	0	0.39	2.18	1	non-DESL
SL3.0ch02	48993801	48994000	200	*	SL3.0ch02-48993801	SL3.0-Genome	200	Euchromatin	none	none	none	Solyc02g085480.3.1	none		Sugar transporter	none	none	00	11	00	01	01	11	11	01	01	5.44	-1.42	0.000288313	0.01304	+DESL	4.13	-0.8	0.0207912	0.61705	inbetween	0.772407	0	0.778964	0	4.641	0	-5.25	-1.07	0.04975	-DESL
SL3.0ch02	49005401	49005600	200	*	SL3.0ch02-49005401	SL3.0-Genome	200	Euchromatin	none	none	none	Solyc02g085500.3.1	none		ovate	Solyc02g085510.1.1	none	00	11	00	01	01	11	11	01	01	4.43	-0.69	1.30509e-06	0.00011	+DESL	4.13	0.51	2.56639e-05	0.00196	+DESL	0	0	0.778964	0.778964	10.853	0	-6.31	-0.41	0.00027	-DESL
SL3.0ch02	49005601	49005800	200	*	SL3.0ch02-49005601	SL3.0-Genome	200	Euchromatin	none	none	none	Solyc02g085500.3.1	none		ovate	Solyc02g085510.1.1	none	00	11	00	01	01	11	11	01	01	3.64	1.29	3.4892e-13	0	+DESL	3.11	2.29	6.6933e-09	0	+DESL	0.778964	3.1093	3.09619	5.42652	41.0687	0.778964	-8.48	1.43	0	-DESL
SL3.0ch02	49006601	49006800	200	*	SL3.0ch02-49006601	SL3.0-Genome	200	Euchromatin	ms99021_SL3.0ch02_noCat_SL3_120k-B-G1099-Map5	Unknown	Unclassified	none	none	none	none	none	none	00	11	00	01	01	11	11	01	01	6.81	-0.51	2.75579e-09	0	+DESL	5.44	-0.19	0.000355187	0.02081	+DESL	0	0	2.33033	1.54481	11.632	0	-6.62	-0.19	3e-05	-DESL
SL3.0ch02	49008201	49008400	200	*	SL3.0ch02-49008201	SL3.0-Genome	200	Euchromatin	none	none	none	none	none	none	none	none	none	00	11	00	01	01	11	11	01	01	-5.93	-0.79	0.000266382	0.01229	-DESL	-1.79	0.57	0.0178057	0.54089	non-DESL	0	0	0	0	0	0	0	-2.1	1	non-DESL
SL3.0ch02	49037601	49037800	200	*	SL3.0ch02-49037601	SL3.0-Genome	200	Euchromatin	none	none	none	Solyc02g085560.3.1	none	GO:0003899;GO:0005634;GO:0006351	DNA-directed RNA polymerase III subunit RPC5 (AHRD V3.3 *** A0A0B2RSA7_GLYSO)	Solyc02g085570.3.1	none	00	11	00	01	01	11	11	01	01	-5.8	-0.87	0.000103147	0.00535	-DESL	-5.9	0.13	4.15684e-05	0.00303	-DESL	0	0	0	0	0	0	0	-2.1	1	non-DESL
SL3.0ch02	49041601	49041800	200	*	SL3.0ch02-49041601	SL3.0-Genome	200	Euchromatin	ms99030_SL3.0ch02_noCat_SL3_120k-B-R162-Map5	Unknown	Unclassified	Solyc02g085570.3.1	none	GO:0003723;GO:0005634;GO:0006397	Splicing factor u2af large subunit	none	none	00	11	00	01	01	11	11	01	01	5.61	-1.33	0.000173493	0.00843	+DESL	0	-1.39	1	1	non-DESL	0.778964	0	0.772407	3.09619	1.54481	0	-0.54	-0.44	1	non-DESL
SL3.0ch02	49053401	49053600	200	*	SL3.0ch02-49053401	SL3.0-Genome	200	Euchromatin	none	none	none	none	none	none	none	none	none	00	11	00	01	01	11	11	01	01	1.82	1.19	1.89906e-05	0.0012	+DESL	0.42	1.57	0.420254	1	+DESL	0	1.55793	6.20548	6.96478	24.8285	0.778964	-5.89	1.06	0	-DESL
SL3.0ch02	49067001	49067200	200	*	SL3.0ch02-49067001	SL3.0-Genome	200	Euchromatin	none	none	none	none	none	none	none	Solyc02g085600.1.1	none	00	11	00	01	01	11	11	01	01	5.25	-1.52	0.000482657	0.02037	+DESL	3.76	-0.92	0.042683	1	non-DESL	0	3.88171	1.55793	0	0	0	-2.05	-1	1	non-DESL
SL3.0ch02	49067401	49067600	200	*	SL3.0ch02-49067401	SL3.0-Genome	200	Euchromatin	none	none	none	Solyc02g085600.1.1	none		Transcription factor GRAS (AHRD V3.3 *** A0A103YGV0_CYNCS)	Solyc02g085600.1.1	none	00	11	00	01	01	11	11	01	01	2.33	-0.55	0.00113634	0.04187	+DESL	3.21	-1.06	0.0958712	1	non-DESL	0.778964	4.65411	2.33033	0	0	0	-1.54	-0.13	0.77453	inbetween
SL3.0ch02	49067801	49068000	200	*	SL3.0ch02-49067801	SL3.0-Genome	200	Euchromatin	none	none	none	Solyc02g085600.1.1	none		Transcription factor GRAS (AHRD V3.3 *** A0A103YGV0_CYNCS)	none	none	00	11	00	01	01	11	11	01	01	2.71	-0.82	0.000777243	0.03049	+DESL	4.92	-0.47	0.00269851	0.11836	inbetween	0.772407	5.43308	1.55137	0	0	0	-1.73	-0.38	0.76285	inbetween
SL3.0ch02	49068201	49068400	200	*	SL3.0ch02-49068201	SL3.0-Genome	200	Euchromatin	none	none	none	Solyc02g085600.1.1	none		Transcription factor GRAS (AHRD V3.3 *** A0A103YGV0_CYNCS)	none	none	00	11	00	01	01	11	11	01	01	3.01	-0.08	1.8535e-05	0.00117	+DESL	3.18	-1.07	0.0980952	1	non-DESL	2.32378	11.6123	3.88171	0	0.772407	0	-3.39	0.17	0.00123	-DESL
SL3.0ch02	49068601	49068800	200	*	SL3.0ch02-49068601	SL3.0-Genome	200	Euchromatin	none	none	none	Solyc02g085600.1.1	none		Transcription factor GRAS (AHRD V3.3 *** A0A103YGV0_CYNCS)	none	none	00	11	00	01	01	11	11	01	01	2	-0.23	0.00132112	0.04754	+DESL	0.96	-0.92	0.530101	1	inbetween	0.778964	10.0872	1.55793	0	0	0	-2.08	0.02	0.17767	inbetween
SL3.0ch02	49093201	49093400	200	*	SL3.0ch02-49093201	SL3.0-Genome	200	Euchromatin	none	none	none	none	none	none	none	none	none	00	11	00	01	01	11	11	01	01	2.14	-0.15	0.000358803	0.01582	+DESL	1.59	0.91	0.0157207	0.48329	inbetween	0	2.33033	2.32378	1.54481	10.8662	0	-6.68	-0.14	2e-05	-DESL
SL3.0ch02	49101401	49101600	200	*	SL3.0ch02-49101401	SL3.0-Genome	200	Euchromatin	none	none	none	Solyc02g085630.3.1	none		Homeobox-leucine zipper family protein (AHRD V3.3 *** B9MXR7_POPTR)	none	none	00	11	00	01	01	11	11	01	01	2.52	-0.21	0.000476829	0.0202	+DESL	0.8	0.22	0.319165	1	+DESL	0	0.778964	0	2.33033	13.9886	0	-6.67	-0.14	2e-05	-DESL
SL3.0ch02	49104001	49104200	200	*	SL3.0ch02-49104001	SL3.0-Genome	200	Euchromatin	none	none	none	none	none	none	none	none	none	00	11	00	01	01	11	11	01	01	2.45	-0.1	6.13076e-05	0.00341	+DESL	3.33	2.02	1.01316e-08	0	+DESL	0.778964	0.772407	0	4.66067	8.52926	0	0.98	1.42	0.87071	inbetween
SL3.0ch02	49104201	49104400	200	*	SL3.0ch02-49104201	SL3.0-Genome	200	Euchromatin	none	none	none	none	none	none	none	none	none	00	11	00	01	01	11	11	01	01	-2.83	2.7	1.65171e-06	0.00013	-DESL	-3.49	2.21	1.31165e-09	0	non-DESL	0.778964	0	0	6.99756	10.1003	0	-4.67	0.04	9e-05	-DESL
SL3.0ch02	49106401	49106600	200	*	SL3.0ch02-49106401	SL3.0-Genome	200	Euchromatin	none	none	none	none	none	none	none	none	none	00	11	00	01	01	11	11	01	01	-10.43	3.06	1.84982e-34	0	-DESL	-4.62	4.38	1.59502e-22	0	-DESL	0	0	0	0	0	0	0	-2.1	1	non-DESL
SL3.0ch02	49106601	49106800	200	*	SL3.0ch02-49106601	SL3.0-Genome	200	Euchromatin	none	none	none	none	none	none	none	none	none	00	11	00	01	01	11	11	01	01	-10.09	2.74	3.87773e-31	0	-DESL	-4.2	4.09	2.94292e-19	0	-DESL	0	0	0	0	0	0	0	-2.1	1	non-DESL
SL3.0ch02	49107201	49107400	200	*	SL3.0ch02-49107201	SL3.0-Genome	200	Euchromatin	none	none	none	none	none	none	none	none	none	00	11	00	01	01	11	11	01	01	-1.22	4.67	0.000766032	0.03009	-DESL	-5.57	3.02	4.96007e-19	0	non-DESL	9.31478	21.752	13.1899	24.043	109.388	3.10274	-3.95	3.17	0	-DESL
SL3.0ch02	49107401	49107600	200	*	SL3.0ch02-49107401	SL3.0-Genome	200	Euchromatin	none	none	none	none	none	none	none	none	none	00	11	00	01	01	11	11	01	01	-1.13	4.61	0.00098824	0.03697	-DESL	-5.72	3.84	2.56802e-24	0	non-DESL	3.88171	17.8768	9.30167	25.5812	128.738	2.33033	-4.89	3.13	0	-DESL
SL3.0ch02	49133801	49134000	200	*	SL3.0ch02-49133801	SL3.0-Genome	200	Euchromatin	none	none	none	none	none	none	none	Solyc02g085670.3.1	none	00	11	00	01	01	11	11	01	01	1.69	1.42	2.41105e-05	0.00149	+DESL	-0.1	1.69	0.842905	1	non-DESL	1.55137	3.1093	3.87515	14.7413	27.9378	0	-8.27	1.23	0	-DESL
SL3.0ch02	49155001	49155200	200	*	SL3.0ch02-49155001	SL3.0-Genome	200	Euchromatin	ms99086_SL3.0ch02_noCat_SL3_120k-B-R1680-Map5	Unknown	Unclassified	none	none	none	none	none	none	00	11	00	01	01	11	11	01	01	-5.42	-1.1	0.000577195	0.02374	-DESL	-1.04	0.02	0.245265	1	non-DESL	0	0	0	0	0	0	6.01	-0.44	0.00461	+DESL
SL3.0ch02	49210401	49210600	200	*	SL3.0ch02-49210401	SL3.0-Genome	200	Euchromatin	none	none	none	none	none	none	none	none	none	00	11	00	01	01	11	11	01	01	5.25	-1.52	0.000482657	0.02037	+DESL	5.36	-0.23	0.000466329	0.02609	inbetween	0	0.778964	0	2.33033	0.778964	0	-5.05	-1.17	0.09167	inbetween
SL3.0ch02	49216001	49216200	200	*	SL3.0ch02-49216001	SL3.0-Genome	200	Euchromatin	ms99100_SL3.0ch02_noCat_SL3_120k-B-R283-Map20	Unknown	Unclassified	none	none	none	none	none	none	00	11	00	01	01	11	11	01	01	-5.32	-1.17	0.00120523	0.04382	-DESL	0	-1.39	1	1	non-DESL	0	0	0	0	0	0	0	-2.1	1	non-DESL
SL3.0ch02	49271801	49272000	200	*	SL3.0ch02-49271801	SL3.0-Genome	200	Euchromatin	ms476903_SL3.0ch02_DTX-incomp_SL3_120k-B-P173.367-Map5	DNA	TIR_MITEov10	none	none	none	none	Solyc02g085850.1.1	none	00	11	00	01	01	11	11	01	01	-1.39	1.79	0.000785102	0.03078	-DESL	-1.43	2.7	0.00127308	0.06221	non-DESL	0.778964	0.772407	1.54481	7.73718	8.53582	0	-0.02	1.12	1	non-DESL
SL3.0ch02	49280801	49281000	200	*	SL3.0ch02-49280801	SL3.0-Genome	200	Euchromatin	none	none	none	Solyc02g085860.3.1	none	none	none	none	none	00	11	00	01	01	11	11	01	01	2.63	-0.6	0.000751688	0.0296	+DESL	3.36	0	0.00211353	0.09816	inbetween	0.778964	0	1.55793	0	7.76341	0	-4.04	-0.42	0.00735	-DESL
SL3.0ch02	49283401	49283600	200	*	SL3.0ch02-49283401	SL3.0-Genome	200	Euchromatin	ms476929_SL3.0ch02_noCat_SL3_120k-B-G1099-Map5	Unknown	Unclassified	none	none	none	none	none	none	00	11	00	01	01	11	11	01	01	-2.24	0.6	7.92258e-05	0.00426	-DESL	-2.83	1.72	2.38029e-06	0.00022	non-DESL	0	0.778964	0	0.778964	3.87515	0	-2.88	-1.08	0.54937	inbetween
SL3.0ch02	49292801	49293000	200	*	SL3.0ch02-49292801	SL3.0-Genome	200	Euchromatin	ms476907_SL3.0ch02_noCat_SL3_120k-B-R2015-Map20	Unknown	Unclassified	none	none	none	none	none	none	00	11	00	01	01	11	11	01	01	-5.31	-1.17	0.000927804	0.03522	-DESL	-0.15	-0.01	0.862659	1	non-DESL	0	0	0	0	0	0	2.17	-1.93	1	non-DESL
SL3.0ch02	49293001	49293200	200	*	SL3.0ch02-49293001	SL3.0-Genome	200	Euchromatin	ms476907_SL3.0ch02_noCat_SL3_120k-B-R2015-Map20	Unknown	Unclassified	none	none	none	none	none	none	00	11	00	01	01	11	11	01	01	-4.96	1.3	3.55372e-12	0	-DESL	-3.24	2.62	4.33969e-10	0	-DESL	0	0	0	0	0	0	-3.35	-1.77	1	non-DESL
SL3.0ch02	49301801	49302000	200	*	SL3.0ch02-49301801	SL3.0-Genome	200	Euchromatin	ms476896_SL3.0ch02_RLX-incomp_SL3_120k-B-G1848-Map20	LTR	Copia	none	none	none	none	none	none	00	11	00	01	01	11	11	01	01	-2.85	-0.36	0.0010643	0.03955	-DESL	-1.68	-0.68	0.215886	1	non-DESL	0	0.772407	0	0	0.772407	0	2.42	-0.47	0.43521	inbetween
SL3.0ch02	49310201	49310400	200	*	SL3.0ch02-49310201	SL3.0-Genome	200	Euchromatin	none	none	none	none	none	none	none	none	none	00	11	00	01	01	11	11	01	01	10.85	3.37	4.60475e-45	0	+DESL	0	-1.39	1	1	+DESL	10.1003	16.3123	8.54237	51.2215	166.782	1.55137	-10.65	3.56	0	-DESL
SL3.0ch02	49310401	49310600	200	*	SL3.0ch02-49310401	SL3.0-Genome	200	Euchromatin	none	none	none	none	none	none	none	none	none	00	11	00	01	01	11	11	01	01	9.27	1.76	4.88042e-25	0	+DESL	0	-1.39	1	1	non-DESL	5.44619	10.0937	1.55137	21.7454	47.3529	0	-9.07	1.99	0	-DESL
SL3.0ch02	49314401	49314600	200	*	SL3.0ch02-49314401	SL3.0-Genome	200	Euchromatin	none	none	none	Solyc02g094860.2.1	none	GO:0005506;GO:0016705;GO:0020037;GO:0055114	Cytochrome P450	none	none	00	11	00	01	01	11	11	01	01	-1.98	1.59	3.94663e-06	0.00029	-DESL	-2.4	2.07	6.85894e-06	0.00059	non-DESL	1.55793	0.772407	1.55137	3.86859	4.64756	0.772407	-6.4	-0.35	0.00015	-DESL
SL3.0ch02	49327601	49327800	200	*	SL3.0ch02-49327601	SL3.0-Genome	200	Euchromatin	ms584301_SL3.0ch02_RXX_SL3_120k-B-R2153-Map8	TE	Confused_TE_withPotentialHostGeneDomain	none	none	none	none	none	none	00	11	00	01	01	11	11	01	01	3.91	-0.42	7.51625e-07	6e-05	+DESL	-3.15	-1.06	0.107989	1	+DESL	1.55137	0	1.55137	3.88171	5.42652	0.778964	-2.14	0.07	0.13509	inbetween
SL3.0ch02	49352601	49352800	200	*	SL3.0ch02-49352601	SL3.0-Genome	200	Euchromatin	none	none	none	Solyc02g085950.3.1	none		cell wall protein X77373	Solyc02g085950.3.1	none	00	11	00	01	01	11	11	01	01	2.91	-0.7	0.000192195	0.00922	+DESL	0	-1.39	1	1	non-DESL	0.772407	0	0	0	0	0	-0.69	0.04	1	non-DESL
SL3.0ch02	49359401	49359600	200	*	SL3.0ch02-49359401	SL3.0-Genome	200	Euchromatin	none	none	none	none	none	none	none	none	none	00	11	00	01	01	11	11	01	01	-5.8	-0.86	9.9311e-05	0.00518	-DESL	0	-1.39	1	1	non-DESL	0	0	0	0	0	0	7.34	0.57	0	+DESL
SL3.0ch02	49359801	49360000	200	*	SL3.0ch02-49359801	SL3.0-Genome	200	Euchromatin	none	none	none	none	none	none	none	none	none	00	11	00	01	01	11	11	01	01	2.02	0.67	0.00015888	0.00782	+DESL	-1.18	0.42	0.120981	1	inbetween	3.1093	0	0.772407	5.42652	17.8375	0	-7.57	0.6	0	-DESL
SL3.0ch02	49453201	49453400	200	*	SL3.0ch02-49453201	SL3.0-Genome	200	none	none	none	none	Solyc02g086010.2.1	none		alpha/beta-Hydrolases superfamily protein (AHRD V3.3 *-* AT5G16120.4)	none	none	00	11	00	01	01	11	11	01	01	-6.11	-0.65	2.20525e-05	0.00137	-DESL	-4.61	-0.58	0.00744954	0.27425	inbetween	0	0	0	0	0	0	0	-2.1	1	non-DESL
SL3.0ch02	49453601	49453800	200	*	SL3.0ch02-49453601	SL3.0-Genome	200	none	none	none	none	Solyc02g086010.2.1	none		alpha/beta-Hydrolases superfamily protein (AHRD V3.3 *-* AT5G16120.4)	none	none	00	11	00	01	01	11	11	01	01	3.25	0.3	1.02126e-06	9e-05	+DESL	2.33	1.05	0.000503382	0.02804	inbetween	2.33689	0.778964	0.778964	7.00412	15.5137	0	-7.37	0.43	0	-DESL
SL3.0ch02	49453801	49454000	200	*	SL3.0ch02-49453801	SL3.0-Genome	200	none	none	none	none	Solyc02g086010.2.1	none		alpha/beta-Hydrolases superfamily protein (AHRD V3.3 *-* AT5G16120.4)	none	none	00	11	00	01	01	11	11	01	01	3.4	0.42	1.50848e-08	0	+DESL	2.33	1.05	0.000503382	0.02804	inbetween	2.33689	1.55137	0.778964	6.22515	17.0585	1.54481	-3.32	0.69	6e-05	-DESL
SL3.0ch02	49454401	49454600	200	*	SL3.0ch02-49454401	SL3.0-Genome	200	none	none	none	none	Solyc02g086010.2.1	none		alpha/beta-Hydrolases superfamily protein (AHRD V3.3 *-* AT5G16120.4)	none	none	00	11	00	01	01	11	11	01	01	2.97	2.03	9.19505e-13	0	+DESL	2.26	2.86	5.51204e-07	6e-05	+DESL	0.772407	1.55793	1.55793	5.43963	83.7478	0.772407	-9.15	2.07	0	-DESL
SL3.0ch02	49454601	49454800	200	*	SL3.0ch02-49454601	SL3.0-Genome	200	none	none	none	none	Solyc02g086010.2.1	none		alpha/beta-Hydrolases superfamily protein (AHRD V3.3 *-* AT5G16120.4)	none	none	00	11	00	01	01	11	11	01	01	2.79	2.18	2.72525e-12	0	+DESL	2.03	2.98	3.25035e-06	0.0003	+DESL	1.55137	2.33689	1.55793	5.43963	89.9336	0.772407	-7.09	2.21	0	-DESL
SL3.0ch02	49460401	49460600	200	*	SL3.0ch02-49460401	SL3.0-Genome	200	none	none	none	none	none	none	none	none	none	none	00	11	00	01	01	11	11	01	01	1.7	1.53	2.90779e-05	0.00176	+DESL	-1.69	0.72	0.0178219	0.54136	non-DESL	3.1093	0.772407	2.33033	20.9402	24.0758	0	-2.63	1.57	2e-05	-DESL
SL3.0ch02	49460601	49460800	200	*	SL3.0ch02-49460601	SL3.0-Genome	200	none	none	none	none	none	none	none	none	none	none	00	11	00	01	01	11	11	01	01	1.67	0.62	0.00131422	0.0473	+DESL	-0.46	-0.7	0.717492	1	non-DESL	0.778964	0	3.10274	8.52926	15.553	0	-1.97	0.78	0.03538	-DESL
SL3.0ch02	49463401	49463600	200	*	SL3.0ch02-49463401	SL3.0-Genome	200	none	ms99341_SL3.0ch02_DTX-incomp_SL3_120k-B-R2321-Map8	DNA	hAT	none	none	none	none	none	none	00	11	00	01	01	11	11	01	01	2.12	0.65	8.44203e-05	0.00451	+DESL	0.75	0.19	0.354392	1	non-DESL	0	0	2.33689	1.54481	25.5812	0	-0.63	1.31	1	non-DESL
SL3.0ch02	49493601	49493800	200	*	SL3.0ch02-49493601	SL3.0-Genome	200	none	none	none	none	none	none	none	none	none	none	00	11	00	01	01	11	11	01	01	-3.52	0.13	3.69953e-06	0.00027	-DESL	-4.49	0.85	1.66131e-06	0.00016	-DESL	0.778964	0	0	0	0	0	-1.17	-1.64	1	non-DESL
SL3.0ch02	49494201	49494400	200	*	SL3.0ch02-49494201	SL3.0-Genome	200	none	none	none	none	none	none	none	none	none	none	00	11	00	01	01	11	11	01	01	5.03	-1.62	0.000656695	0.02643	+DESL	4.65	-0.59	0.0058728	0.22834	inbetween	1.55137	0	0	0.778964	1.54481	0	-1.81	-1.08	1	non-DESL
SL3.0ch02	49496201	49496400	200	*	SL3.0ch02-49496201	SL3.0-Genome	200	none	none	none	none	none	none	none	none	none	none	00	11	00	01	01	11	11	01	01	3.66	2.16	3.4294e-18	0	+DESL	2.86	2.81	2.46729e-09	0	+DESL	0.772407	0	6.97789	2.32378	96.9705	0	-5.43	2.3	0	-DESL
SL3.0ch02	49496601	49496800	200	*	SL3.0ch02-49496601	SL3.0-Genome	200	none	none	none	none	none	none	none	none	none	none	00	11	00	01	01	11	11	01	01	-6.02	-0.71	4.05027e-05	0.00236	-DESL	-3.68	-0.93	0.0517106	1	non-DESL	0	0	0	0	0	0	0	-2.1	1	non-DESL
SL3.0ch02	49509001	49509200	200	*	SL3.0ch02-49509001	SL3.0-Genome	200	Euchromatin	ms99363_SL3.0ch02_noCat_SL3_120k-B-G1544-Map20	Unknown	Unclassified	none	none	none	none	Solyc02g086095.1.1	none	00	11	00	01	01	11	11	01	01	2.7	-0.82	0.00124233	0.04502	+DESL	0.42	-0.48	0.70505	1	+DESL	0	0	0	0	10.0872	0	-5.93	-0.67	0.00266	-DESL
SL3.0ch02	49524801	49525000	200	*	SL3.0ch02-49524801	SL3.0-Genome	200	Euchromatin	none	none	none	Solyc02g086110.3.1	none		peptidase M50B-like protein (AHRD V3.3 *** AT1G67060.1)	none	none	00	11	00	01	01	11	11	01	01	-4.58	0.24	1.66455e-07	2e-05	-DESL	-3.15	-1.06	0.107989	1	non-DESL	0	0	0	0	0.778964	0	-0.31	-1.78	1	non-DESL
SL3.0ch02	49571601	49571800	200	*	SL3.0ch02-49571601	SL3.0-Genome	200	Euchromatin	none	none	none	Solyc02g086190.2.1	none		Delta(7)-sterol-C5(6)-desaturase (AHRD V3.3 *** SC5D_TOBAC)	Solyc02g086200.2.1	none	00	11	00	01	01	11	11	01	01	1.39	4.36	4.6723e-05	0.00266	+DESL	-5.29	3.9	3.82167e-23	0	non-DESL	24.0626	24.0561	19.3692	49.6504	241.994	3.10274	-6.69	4.07	0	-DESL
SL3.0ch02	49592601	49592800	200	*	SL3.0ch02-49592601	SL3.0-Genome	200	Euchromatin	none	none	none	Solyc02g086225.1.1	none		B-block-binding subunit of TFIIIC protein (AHRD V3.3 --* AT1G59453.1)	Solyc02g086220.3.1	none	00	11	00	01	01	11	11	01	01	1.92	1.54	3.75039e-05	0.00221	+DESL	-1.33	1.1	0.0324896	0.82738	non-DESL	3.11586	3.88171	1.55137	10.1003	34.1761	2.33033	-6.26	1.41	0	-DESL
SL3.0ch02	49624401	49624600	200	*	SL3.0ch02-49624401	SL3.0-Genome	200	Euchromatin	none	none	none	Solyc02g086280.3.1	none		Kinase family protein (AHRD V3.3 *-* U5GCQ9_POPTR)	none	none	00	11	00	01	01	11	11	01	01	1.35	2.59	6.40405e-05	0.00354	+DESL	-0.89	2.76	0.0371908	0.93467	inbetween	3.10274	11.632	8.52271	8.5686	70.5251	3.87515	-9.37	2.29	0	-DESL
SL3.0ch02	49634801	49635000	200	*	SL3.0ch02-49634801	SL3.0-Genome	200	Euchromatin	none	none	none	none	none	none	none	Solyc02g086300.3.1	none	00	11	00	01	01	11	11	01	01	2.52	0.13	4.48822e-05	0.00257	+DESL	2.06	1.23	0.000958724	0.04938	non-DESL	0	0.778964	1.55793	0.778964	16.2992	0	-7.06	0.17	0	-DESL
SL3.0ch02	49635001	49635200	200	*	SL3.0ch02-49635001	SL3.0-Genome	200	Euchromatin	none	none	none	none	none	none	none	Solyc02g086300.3.1	none	00	11	00	01	01	11	11	01	01	2.59	-0.17	5.67622e-05	0.00317	+DESL	2.38	0.9	0.000812027	0.04218	non-DESL	0	0.778964	0	0.778964	13.9689	0	-1.88	0.22	0.21114	inbetween
SL3.0ch02	49641201	49641400	200	*	SL3.0ch02-49641201	SL3.0-Genome	200	Euchromatin	none	none	none	none	none	none	none	Solyc02g086310.1.1	none	00	11	00	01	01	11	11	01	01	-2.13	2.64	1.9393e-08	0	-DESL	-2.77	3.79	8.05539e-11	0	inbetween	0.772407	2.33033	2.33689	6.97789	13.9558	0	-7.38	0.44	0	-DESL
SL3.0ch02	49641401	49641600	200	*	SL3.0ch02-49641401	SL3.0-Genome	200	Euchromatin	none	none	none	none	none	none	none	Solyc02g086310.1.1	none	00	11	00	01	01	11	11	01	01	-3.55	0.61	7.65097e-08	1e-05	-DESL	-3.26	1.62	3.94954e-07	4e-05	-DESL	0	0	0	1.55793	0.772407	0	-3.89	-1.63	0.76285	inbetween
SL3.0ch02	49660201	49660400	200	*	SL3.0ch02-49660201	SL3.0-Genome	200	Euchromatin	none	none	none	Solyc02g086360.3.1	none		Phox/Bem1p (AHRD V3.3 *** A0A124SEH3_CYNCS)	none	none	00	11	00	01	01	11	11	01	01	5.03	-1.62	0.000932482	0.03524	+DESL	0	-1.39	1	1	non-DESL	0	0.778964	0	0	0	0	-4.85	-1.27	0.16088	inbetween
SL3.0ch02	49684601	49684800	200	*	SL3.0ch02-49684601	SL3.0-Genome	200	Euchromatin	ms267512_SL3.0ch02_RXX_SL3_120k-B-R3194-Map5-exon3			none	none	none	none	none	none	00	11	00	01	01	11	11	01	01	6.51	-0.74	3.56833e-07	3e-05	+DESL	5.02	-0.4	0.00175845	0.08345	+DESL	1.55137	0	0.778964	4.67378	6.20548	0	-0.29	0.33	1	non-DESL
SL3.0ch02	49684801	49685000	200	*	SL3.0ch02-49684801	SL3.0-Genome	200	Euchromatin	ms267512_SL3.0ch02_RXX_SL3_120k-B-R3194-Map5-exon3			none	none	none	none	none	none	00	11	00	01	01	11	11	01	01	8.64	1.13	7.2311e-22	0	+DESL	9.34	3.01	4.26784e-24	0	+DESL	3.88826	1.55793	6.19893	11.6386	31.7539	1.55137	5.22	6.61	0	+DESL
SL3.0ch02	49685001	49685200	200	*	SL3.0ch02-49685001	SL3.0-Genome	200	Euchromatin	none	none	none	none	none	none	none	none	none	00	11	00	01	01	11	11	01	01	5.75	-1.24	4.37351e-05	0.00251	+DESL	8	1.76	4.75716e-14	0	+DESL	0	0	0.772407	3.09619	3.10274	0.772407	-5.56	-0.9	0.0151	-DESL
SL3.0ch02	49694601	49694800	200	*	SL3.0ch02-49694601	SL3.0-Genome	200	Euchromatin	none	none	none	Solyc02g086402.1.1	none		CTP synthase (AHRD V3.3 *-* A0A059CB45_EUCGR)	Solyc02g086400.2.1	none	00	11	00	01	01	11	11	01	01	6.59	-0.68	2.3059e-08	0	+DESL	0	-1.39	1	1	non-DESL	0	0	0	0	0	0	-6.39	-0.35	0.00015	-DESL
SL3.0ch02	49725601	49725800	200	*	SL3.0ch02-49725601	SL3.0-Genome	200	Euchromatin	ms267465_SL3.0ch02_RLX-incomp_SL3_120k-B-G2050-Map18_reversed	LTR	Gypsy	none	none	none	none	none	none	00	11	00	01	01	11	11	01	01	2.38	-0.13	0.00010022	0.00523	+DESL	0	-1.39	1	1	non-DESL	0	2.31722	13.1965	0.772407	0.778964	0	-0.19	0.75	1	non-DESL
SL3.0ch02	49725801	49726000	200	*	SL3.0ch02-49725801	SL3.0-Genome	200	Euchromatin	ms267465_SL3.0ch02_RLX-incomp_SL3_120k-B-G2050-Map18_reversed	LTR	Gypsy	none	none	none	none	none	none	00	11	00	01	01	11	11	01	01	2.2	0.05	0.000189116	0.00909	+DESL	0	-1.39	1	1	non-DESL	0	1.54481	17.0847	0	0.778964	0	0.34	1.15	1	non-DESL
SL3.0ch02	49727001	49727200	200	*	SL3.0ch02-49727001	SL3.0-Genome	200	Euchromatin	ms267465_SL3.0ch02_RLX-incomp_SL3_120k-B-G2050-Map18_reversed	LTR	Gypsy	none	none	none	none	none	none	00	11	00	01	01	11	11	01	01	-3.05	-0.23	0.000353065	0.01559	-DESL	-2.3	-1.21	0.252111	1	non-DESL	0	0	0	0.778964	0.778964	0	-0.33	-1.51	1	non-DESL
SL3.0ch02	49761201	49761400	200	*	SL3.0ch02-49761201	SL3.0-Genome	200	Euchromatin	none	none	none	none	none	none	none	Solyc02g086460.3.1	none	00	11	00	01	01	11	11	01	01	2	3.87	1.19983e-09	0	+DESL	0.35	-0.15	0.710004	1	non-DESL	8.55549	7.76997	31.8129	35.7274	193.123	19.3757	-1.01	4.31	0.30825	inbetween
SL3.0ch02	49783801	49784000	200	*	SL3.0ch02-49783801	SL3.0-Genome	200	Euchromatin	none	none	none	Solyc02g086470.3.1	none	GO:0005515	Transducin/WD40 repeat-like superfamily protein (AHRD V3.3 *** A0A061EDJ2_THECC)	none	none	00	11	00	01	01	11	11	01	01	7.41	-0.01	2.37519e-12	0	+DESL	0	-1.39	1	1	non-DESL	20.1809	2.33033	0	0	0	0	-1.38	0.73	0.45203	inbetween
SL3.0ch02	49794801	49795000	200	*	SL3.0ch02-49794801	SL3.0-Genome	200	Euchromatin	ms99261_SL3.0ch02_RLX-incomp_SL3_120k-B-R3383-Map9	LTR	Gypsy	Solyc02g086480.1.1	none		LOB domain-containing protein	Solyc02g086480.1.1	none	00	11	00	01	01	11	11	01	01	2.78	-0.25	2.31629e-05	0.00143	+DESL	1.01	-0.07	0.270042	1	non-DESL	0	1.55793	1.55137	5.42652	6.97789	1.55137	-2.45	0.08	0.05025	inbetween
SL3.0ch02	49800201	49800400	200	*	SL3.0ch02-49800201	SL3.0-Genome	200	Euchromatin	ms99253_SL3.0ch02_DTX-incomp_SL3_120k-B-R325-Map20	DNA	putNA_hAT	none	none	none	none	none	none	00	11	00	01	01	11	11	01	01	1.31	1.74	0.000451511	0.01923	+DESL	-0.56	0.7	0.408101	1	non-DESL	0.778964	0.778964	5.45275	21.6995	23.2575	2.31722	0.99	3.02	0.44699	inbetween
SL3.0ch02	49833601	49833800	200	*	SL3.0ch02-49833601	SL3.0-Genome	200	Euchromatin	none	none	none	Solyc02g086530.3.1	none		Raffinose synthase family protein (AHRD V3.3 *** AT5G40390.1)	Solyc02g086520.3.1	none	00	11	00	01	01	11	11	01	01	-1.54	1.4	0.000608438	0.0249	-DESL	-8.55	2.3	2.99072e-17	0	non-DESL	0.778964	0.772407	1.55793	3.1093	8.53582	0	-6.53	-0.25	5e-05	-DESL
SL3.0ch02	49843801	49844000	200	*	SL3.0ch02-49843801	SL3.0-Genome	200	Euchromatin	none	none	none	none	none	none	none	none	none	00	11	00	01	01	11	11	01	01	6.33	-0.87	5.58945e-06	0.0004	+DESL	2.34	-1.22	0.236118	1	+DESL	0	0	3.89482	0	4.66067	0	-6.12	-0.54	0.00087	-DESL
SL3.0ch02	49849401	49849600	200	*	SL3.0ch02-49849401	SL3.0-Genome	200	Euchromatin	none	none	none	Solyc02g086540.2.1	none		Core-2/I-branching beta-1	none	none	00	11	00	01	01	11	11	01	01	5.03	-1.62	0.000932482	0.03524	+DESL	0	-1.39	1	1	non-DESL	0	0	0.772407	0	3.10274	0	0.59	-0.41	1	non-DESL
SL3.0ch02	49856801	49857000	200	*	SL3.0ch02-49856801	SL3.0-Genome	200	Euchromatin	none	none	none	Solyc02g086550.3.1	none		Core-2/I-branching beta-1	none	none	00	11	00	01	01	11	11	01	01	12.01	4.53	1.95502e-32	0	+DESL	0	-1.39	1	1	non-DESL	0	0	0	0	0	0	-11.83	4.73	0	-DESL
SL3.0ch02	49864001	49864200	200	*	SL3.0ch02-49864001	SL3.0-Genome	200	Euchromatin	none	none	none	Solyc02g086570.2.1	none		Pentatricopeptide repeat superfamily protein (AHRD V3.3 *** A0A061EJI9_THECC)	none	none	00	11	00	01	01	11	11	01	01	3.69	3.62	4.83767e-21	0	+DESL	0.98	2.48	0.0290601	0.74654	inbetween	20.9402	67.5207	58.1731	20.1613	6.991	14.7544	-3.73	3.8	0	-DESL
SL3.0ch02	49864201	49864400	200	*	SL3.0ch02-49864201	SL3.0-Genome	200	Euchromatin	none	none	none	Solyc02g086570.2.1	none		Pentatricopeptide repeat superfamily protein (AHRD V3.3 *** A0A061EJI9_THECC)	none	none	00	11	00	01	01	11	11	01	01	2.48	2.85	9.90374e-10	0	+DESL	2.29	-0.04	0.0218675	0.64162	+DESL	10.0741	17.0651	13.9492	10.8465	6.19237	8.51615	-3.22	2.96	0	-DESL
SL3.0ch02	49880001	49880200	200	*	SL3.0ch02-49880001	SL3.0-Genome	200	Euchromatin	none	none	none	none	none	none	none	none	none	00	11	00	01	01	11	11	01	01	-2.33	0.97	7.1785e-06	0.0005	-DESL	-2.1	2.02	6.21079e-05	0.0044	non-DESL	0	0.778964	0	0	4.65411	0	-3.23	-0.91	0.23548	inbetween
SL3.0ch02	49881001	49881200	200	*	SL3.0ch02-49881001	SL3.0-Genome	200	Euchromatin	none	none	none	none	none	none	none	none	none	00	11	00	01	01	11	11	01	01	2.36	2.32	8.52407e-10	0	+DESL	-0.96	1.6	0.0717519	1	inbetween	5.41996	11.6254	12.4241	5.43963	5.41996	6.21204	-5.12	2.3	0	-DESL
SL3.0ch02	49903201	49903400	200	*	SL3.0ch02-49903201	SL3.0-Genome	200	Euchromatin	ms99234_SL3.0ch02_SSR_SL3_120k-B-R160-Map16	SSR	SSR	none	none	none	none	Solyc02g086600.3.1	none	00	11	00	01	01	11	11	01	01	-4.01	1.61	1.11872e-13	0	-DESL	-1.52	3.16	0.000263956	0.01581	-DESL	1.55137	0	0	0.778964	1.54481	0	-4.59	-1.38	0.28023	inbetween
SL3.0ch02	49912601	49912800	200	*	SL3.0ch02-49912601	SL3.0-Genome	200	Euchromatin	none	none	none	none	none	none	none	none	none	00	11	00	01	01	11	11	01	01	-2.12	1.55	1.39846e-06	0.00011	-DESL	0.43	1.49	0.422441	1	non-DESL	0.772407	0.778964	1.55793	1.54481	4.64756	0	0.31	0.54	1	non-DESL
SL3.0ch02	49947801	49948000	200	*	SL3.0ch02-49947801	SL3.0-Genome	200	Euchromatin	none	none	none	Solyc02g086660.3.1	none		RNA helicase DEAD10	none	none	00	11	00	01	01	11	11	01	01	5.44	-1.42	9.88831e-05	0.00518	+DESL	0	-1.39	1	1	non-DESL	0	0.772407	0	0	0.772407	0	-5.24	-1.08	0.0502	inbetween
SL3.0ch02	49973601	49973800	200	*	SL3.0ch02-49973601	SL3.0-Genome	200	Euchromatin	none	none	none	none	none	none	none	none	none	00	11	00	01	01	11	11	01	01	-6.33	-0.49	8.62363e-06	0.00059	-DESL	-4.34	-0.69	0.0143563	0.44788	non-DESL	0	0	0	0	0	0	3.57	-1.64	1	non-DESL
SL3.0ch02	49992201	49992400	200	*	SL3.0ch02-49992201	SL3.0-Genome	200	Euchromatin	none	none	none	Solyc02g086710.3.1	none	GO:0016491;GO:0055114	Monodehydroascorbate reductase (NADH)-like protein	none	none	00	11	00	01	01	11	11	01	01	3.53	-1.25	0.000810313	0.03168	+DESL	0	-1.39	1	1	non-DESL	0	0	0	0	0	0	-1.87	-0.76	0.99951	non-DESL
SL3.0ch02	49996201	49996400	200	*	SL3.0ch02-49996201	SL3.0-Genome	200	Euchromatin	ms501542_SL3.0ch02_noCat_SL3_120k-B-P162.84-Map20	Unknown	Unclassified	Solyc02g086720.1.1	none		LOW QUALITY:D-aminoacid aminotransferase-like PLP-dependent enzymes superfamily protein (AHRD V3.3 --* AT3G05190.3)	Solyc02g086730.2.1	none	00	11	00	01	01	11	11	01	01	2.09	0.29	0.00048956	0.02063	+DESL	2.63	0.51	0.00138721	0.06686	non-DESL	0.778964	0	0.772407	0	6.20548	11.6189	-1.32	0.73	0.53467	inbetween
SL3.0ch02	49997401	49997600	200	*	SL3.0ch02-49997401	SL3.0-Genome	200	Euchromatin	none	none	none	Solyc02g086730.2.1	none		50S ribosomal protein L12	Solyc02g086720.1.1	none	00	11	00	01	01	11	11	01	01	-5.32	-1.17	0.00120523	0.04382	-DESL	-2.28	-1.22	0.254346	1	non-DESL	0	0	0	0	0	0	4.46	-1.31	0.47102	inbetween
SL3.0ch02	49999001	49999200	200	*	SL3.0ch02-49999001	SL3.0-Genome	200	Euchromatin	none	none	none	Solyc02g086730.2.1	none		50S ribosomal protein L12	Solyc02g086740.1.1	none	00	11	00	01	01	11	11	01	01	3.28	0.33	1.7631e-08	0	+DESL	0	-1.39	1	1	non-DESL	0	0	1.55793	0	5.45275	16.2533	-1.41	0.92	0.3127	inbetween
SL3.0ch02	49999601	49999800	200	*	SL3.0ch02-49999601	SL3.0-Genome	200	Euchromatin	ms501553_SL3.0ch02_SSR_SL3_120k-B-R3083-Map5	SSR	SSR	Solyc02g086730.2.1	none		50S ribosomal protein L12	Solyc02g086740.1.1	none	00	11	00	01	01	11	11	01	01	1.53	4.66	3.19776e-06	0.00024	+DESL	-8.08	4.1	3.58617e-31	0	non-DESL	22.485	52.7401	29.5023	37.2263	308.441	5.42652	-9.32	4.41	0	-DESL
SL3.0ch02	49999801	50000000	200	*	SL3.0ch02-49999801	SL3.0-Genome	200	Euchromatin	none	none	none	Solyc02g086730.2.1	none		50S ribosomal protein L12	Solyc02g086740.1.1	none	00	11	00	01	01	11	11	01	01	3.53	-0.7	2.22023e-05	0.00138	+DESL	-3.12	-1.07	0.111132	1	inbetween	0	0.772407	0	3.09619	8.54237	0	-6.22	-0.47	0.00047	-DESL
SL3.0ch02	50009001	50009200	200	*	SL3.0ch02-50009001	SL3.0-Genome	200	Euchromatin	none	none	none	none	none	none	none	none	none	00	11	00	01	01	11	11	01	01	5.03	-1.62	0.000656695	0.02643	+DESL	4.38	-0.7	0.0115366	0.39286	inbetween	0	0	1.55137	0	3.10274	0	-4.84	-1.27	0.16088	inbetween
SL3.0ch02	50012801	50013000	200	*	SL3.0ch02-50012801	SL3.0-Genome	200	Euchromatin	none	none	none	none	none	none	none	none	none	00	11	00	01	01	11	11	01	01	-1.1	4.03	0.000964035	0.03615	-DESL	-2.31	4.86	2.12181e-09	0	non-DESL	11.632	11.6386	5.43308	18.6492	70.5907	1.55793	-7.42	2.52	0	-DESL
SL3.0ch02	50017601	50017800	200	*	SL3.0ch02-50017601	SL3.0-Genome	200	Euchromatin	none	none	none	none	none	none	none	none	none	00	11	00	01	01	11	11	01	01	2.37	3.14	1.76106e-09	0	+DESL	2.34	-1.22	0.236118	1	inbetween	12.4372	10.853	13.2227	9.30823	11.6582	5.42652	-1.6	3.48	0.00395	-DESL
SL3.0ch02	50017801	50018000	200	*	SL3.0ch02-50017801	SL3.0-Genome	200	Euchromatin	none	none	none	none	none	none	none	none	none	00	11	00	01	01	11	11	01	01	3.31	1.76	7.74171e-15	0	+DESL	0	-1.39	1	1	+DESL	10.8727	6.21204	7.76341	6.20548	6.21204	5.43308	-2.04	2.16	0.0004	-DESL
SL3.0ch02	50018801	50019000	200	*	SL3.0ch02-50018801	SL3.0-Genome	200	Euchromatin	none	none	none	none	none	none	none	none	none	00	11	00	01	01	11	11	01	01	2.19	3.17	7.43928e-09	0	+DESL	2.37	-1.21	0.232793	1	non-DESL	14.7544	5.43308	13.9755	15.5203	8.55549	3.88171	-1.32	3.55	0.04346	-DESL
SL3.0ch02	50019001	50019200	200	*	SL3.0ch02-50019001	SL3.0-Genome	200	Euchromatin	none	none	none	none	none	none	none	none	none	00	11	00	01	01	11	11	01	01	3.93	1.82	6.78997e-18	0	+DESL	0.55	-0.05	0.539508	1	+DESL	6.21204	10.0806	8.52271	6.18581	3.88171	6.2186	-4.15	2.03	0	-DESL
SL3.0ch02	50061001	50061200	200	*	SL3.0ch02-50061001	SL3.0-Genome	200	Euchromatin	ms98802_SL3.0ch02_SSR_SL3_120k-B-R3083-Map5	SSR	SSR	Solyc02g086800.3.1	none	GO:0000287;GO:0004012;GO:0005524;GO:0015914;GO:0016021	Phospholipid-transporting ATPase (AHRD V3.3 *** A0A0V0J0X6_SOLCH)	none	none	00	11	00	01	01	11	11	01	01	-5.95	-0.76	4.30098e-05	0.00248	-DESL	-6.15	0.31	8.92546e-06	0.00075	inbetween	0	0	0	0	0	0	3.01	-1.78	1	non-DESL
SL3.0ch02	50061201	50061400	200	*	SL3.0ch02-50061201	SL3.0-Genome	200	Euchromatin	ms98805_SL3.0ch02_DXX_SL3_120k-B-R4707-Map11_reversed	DNA	PutativeNonAutoClassII	none	none	none	none	none	none	00	11	00	01	01	11	11	01	01	-4.53	3.61	6.82893e-24	0	-DESL	-5.4	4.85	2.87891e-28	0	-DESL	1.55793	0	0.778964	0.778964	6.97133	0	-3.22	-0.37	0.03109	-DESL
SL3.0ch02	50070201	50070400	200	*	SL3.0ch02-50070201	SL3.0-Genome	200	Euchromatin	none	none	none	none	none	none	none	Solyc02g086820.3.1	none	00	11	00	01	01	11	11	01	01	7.96	0.49	6.85481e-17	0	+DESL	6.23	0.32	4.13674e-06	0.00037	+DESL	3.10274	2.32378	3.10274	9.30167	16.2927	0	-7.77	0.77	0	-DESL
SL3.0ch02	50071201	50071400	200	*	SL3.0ch02-50071201	SL3.0-Genome	200	Euchromatin	none	none	none	none	none	none	none	Solyc02g086820.3.1	none	00	11	00	01	01	11	11	01	01	1.89	1.92	4.68339e-07	4e-05	+DESL	-0.26	2.04	0.57856	1	inbetween	3.10274	5.44619	4.64756	10.8662	45.7491	0	-8.83	1.77	0	-DESL
SL3.0ch02	50074801	50075000	200	*	SL3.0ch02-50074801	SL3.0-Genome	200	Euchromatin	none	none	none	Solyc02g086820.3.1	none	GO:0004089;GO:0008270	chloroplast carbonic anhydrase	none	none	00	11	00	01	01	11	11	01	01	-2.94	-0.3	0.000455316	0.01936	-DESL	0	-1.39	1	1	non-DESL	0	0	0	0	0	0	4.8	1.31	0	+DESL
SL3.0ch02	50094201	50094400	200	*	SL3.0ch02-50094201	SL3.0-Genome	200	Euchromatin	ms98773_SL3.0ch02_RLX-incomp_SL3_120k-B-R4194-Map10	LTR	Copia	none	none	none	none	Solyc02g086850.2.1	none	00	11	00	01	01	11	11	01	01	1.66	1.98	1.69094e-05	0.00108	+DESL	0.81	2.51	0.0669755	1	inbetween	3.88171	6.97789	4.65411	10.853	43.3925	2.31722	-1.67	2.18	0.00857	-DESL
SL3.0ch02	50103401	50103600	200	*	SL3.0ch02-50103401	SL3.0-Genome	200	Euchromatin	none	none	none	Solyc02g086860.3.1	none		CASP-like protein (AHRD V3.3 *** K4BBJ3_SOLLC)	none	none	00	11	00	01	01	11	11	01	01	5.89	-1.16	0.000620869	0.02536	+DESL	0	-1.39	1	1	non-DESL	0	0	0	0	0	0	-3.54	-0.74	0.08509	inbetween
SL3.0ch02	50124801	50125000	200	*	SL3.0ch02-50124801	SL3.0-Genome	200	Euchromatin	none	none	none	Solyc02g086880.3.1	none	GO:0008152;GO:0016616;GO:0051287;GO:0055114	formate dehydrogenase	none	none	00	11	00	01	01	11	11	01	01	5.61	-1.33	0.000173493	0.00843	+DESL	0	-1.39	1	1	non-DESL	0	0.778964	1.54481	0.772407	0	0.772407	-3.23	-0.9	0.23473	inbetween
SL3.0ch02	50125001	50125200	200	*	SL3.0ch02-50125001	SL3.0-Genome	200	Euchromatin	none	none	none	Solyc02g086880.3.1	none	GO:0008152;GO:0016616;GO:0051287;GO:0055114	formate dehydrogenase	none	none	00	11	00	01	01	11	11	01	01	6.23	-0.93	8.29919e-06	0.00057	+DESL	0	-1.39	1	1	+DESL	1.55137	3.08963	1.54481	2.32378	0.772407	0	-3.87	-0.54	0.0186	-DESL
SL3.0ch02	50126601	50126800	200	*	SL3.0ch02-50126601	SL3.0-Genome	200	Euchromatin	none	none	none	Solyc02g086880.3.1	none	GO:0008152;GO:0016616;GO:0051287;GO:0055114	formate dehydrogenase	none	none	00	11	00	01	01	11	11	01	01	5.03	-1.62	0.000656695	0.02643	+DESL	0	-1.39	1	1	non-DESL	0	2.33033	0.772407	0	0	0.772407	-4.84	-1.27	0.16088	inbetween
SL3.0ch02	50139601	50139800	200	*	SL3.0ch02-50139601	SL3.0-Genome	200	Euchromatin	none	none	none	Solyc02g086915.1.1	none		Peptidyl-prolyl cis-trans isomerase CYP38 (AHRD V3.3 *** W9SGV3_9ROSA)	Solyc02g086910.3.1	none	00	11	00	01	01	11	11	01	01	3.15	-0.01	0.000895697	0.03452	+DESL	2.37	-1.21	0.232793	1	non-DESL	0	0	0	0	0	0	-1.83	0.45	0.15291	inbetween
SL3.0ch02	50158001	50158200	200	*	SL3.0ch02-50158001	SL3.0-Genome	200	Euchromatin	none	none	none	Solyc02g086930.3.1	none		Homeobox associated leucine zipper protein (AHRD V3.3 *** A0A072U6Z4_MEDTR)	none	none	00	11	00	01	01	11	11	01	01	3.84	-0.47	2.77559e-06	0.00021	+DESL	-2.3	-1.21	0.252111	1	non-DESL	0	0	0	1.55137	11.6123	0	-4.36	-0.19	0.00094	-DESL
SL3.0ch02	50164001	50164200	200	*	SL3.0ch02-50164001	SL3.0-Genome	200	Euchromatin	none	none	none	Solyc02g086940.3.1	none	GO:0005488	ARM repeat superfamily protein (AHRD V3.3 *** AT5G14790.1)	none	none	00	11	00	01	01	11	11	01	01	-7.82	0.7	1.06056e-11	0	-DESL	-5.36	1.56	2.06918e-10	0	-DESL	0	0	0	0	0	0	0	-2.1	1	non-DESL
SL3.0ch02	50181201	50181400	200	*	SL3.0ch02-50181201	SL3.0-Genome	200	Euchromatin	ms98743_SL3.0ch02_RLX-incomp_SL3_120k-B-R1902-Map10_reversed	LTR	Gypsy	none	none	none	none	Solyc02g086980.3.1	none	00	11	00	01	none	11	11	01	01	1.49	3.16	1.49301e-05	0.00097	+DESL	1.03	2.05	0.0341273	0.86539	+DESL	24.0364	18.623	82.1833	6.97133	24.8088	0.778964	-5.51	2.92	0	-DESL
SL3.0ch02	50181401	50181600	200	*	SL3.0ch02-50181401	SL3.0-Genome	200	Euchromatin	ms98743_SL3.0ch02_RLX-incomp_SL3_120k-B-R1902-Map10_reversed	LTR	Gypsy	none	none	none	none	Solyc02g086980.3.1	none	00	11	00	01	none	11	11	01	01	1.05	4.15	0.00083581	0.03253	+DESL	0.97	1.71	0.0618096	1	+DESL	12.411	37.2198	145.868	14.7347	78.3541	2.33033	-8.65	3.75	0	-DESL
SL3.0ch02	50187601	50187800	200	*	SL3.0ch02-50187601	SL3.0-Genome	200	Euchromatin	none	none	none	Solyc02g086990.3.1	none		Cyclic nucleotide-gated channel (AHRD V3.3 *** A0A0K9PRG4_ZOSMR)	Solyc02g086990.3.1	none	00	11	00	01	none	11	11	01	01	-6.11	-0.63	0.0001216	0.0062	-DESL	-3.19	0.59	0.000254348	0.01526	inbetween	0	0	0	0	0	0	0	-2.1	1	non-DESL
SL3.0ch02	50204601	50204800	200	*	SL3.0ch02-50204601	SL3.0-Genome	200	Euchromatin	none	none	none	Solyc02g087010.2.1	none		LOW QUALITY:NHL repeat-containing family protein (AHRD V3.3 *** B9HJT0_POPTR)	none	none	00	11	00	01	01	11	11	01	01	3.41	2.22	1.40682e-16	0	+DESL	0.22	1.39	0.682712	1	+DESL	4.65411	7.00412	6.19237	16.3123	72.8423	0.772407	-5.47	2.33	0	-DESL
SL3.0ch02	50204801	50205000	200	*	SL3.0ch02-50204801	SL3.0-Genome	200	Euchromatin	none	none	none	Solyc02g087010.2.1	none		LOW QUALITY:NHL repeat-containing family protein (AHRD V3.3 *** B9HJT0_POPTR)	none	none	00	11	00	01	01	11	11	01	01	1.53	0.73	0.000844459	0.03281	+DESL	-0.16	0.7	0.813392	1	inbetween	3.08963	2.33033	1.55793	6.21204	15.5006	0	-3.28	0.67	8e-05	-DESL
SL3.0ch02	50208601	50208800	200	*	SL3.0ch02-50208601	SL3.0-Genome	200	Euchromatin	none	none	none	none	none	none	none	none	none	00	11	00	01	01	11	11	01	01	3.18	-0.53	2.18331e-05	0.00136	+DESL	0.59	-0.7	0.642181	1	+DESL	0.778964	0	0.772407	1.55137	10.0872	0	-4.2	-0.3	0.00266	-DESL
SL3.0ch02	50220201	50220400	200	*	SL3.0ch02-50220201	SL3.0-Genome	200	Euchromatin	ms98749_SL3.0ch02_noCat_SL3_120k-B-R215-Map5	PHG	HostGene	none	none	none	none	Solyc02g087040.1.1	none	00	11	00	01	01	11	11	01	01	3.92	-1.01	0.000701934	0.02784	+DESL	2.54	-0.4	0.0373381	0.93798	non-DESL	0	0	0	3.10274	3.11586	0	-5.8	-0.75	0.00496	-DESL
SL3.0ch02	50226001	50226200	200	*	SL3.0ch02-50226001	SL3.0-Genome	200	Euchromatin	none	none	none	Solyc02g087060.3.1	none		WAT1-related protein (AHRD V3.3 *** K4BBL2_SOLLC)	none	none	00	11	00	01	01	11	11	01	01	1.62	0.93	0.000627832	0.02562	+DESL	0.91	1.82	0.0736079	1	inbetween	0.778964	3.87515	3.89482	15.5137	10.0872	1.55793	-4.72	0.79	0	-DESL
SL3.0ch02	50227201	50227400	200	*	SL3.0ch02-50227201	SL3.0-Genome	200	Euchromatin	none	none	none	Solyc02g087060.3.1	none		WAT1-related protein (AHRD V3.3 *** K4BBL2_SOLLC)	none	none	00	11	00	01	01	11	11	01	01	5.54	0.96	9.78612e-18	0	+DESL	0.12	-0.8	0.933135	1	+DESL	3.1093	5.43963	5.42652	9.30823	23.2575	0	-8.23	1.2	0	-DESL
SL3.0ch02	50240001	50240200	200	*	SL3.0ch02-50240001	SL3.0-Genome	200	Euchromatin	none	none	none	Solyc02g087070.3.1	none	GO:0004601;GO:0006979;GO:0020037;GO:0055114	alpha-DOX1	none	none	00	11	00	01	01	11	11	01	01	-7	0.07	6.67394e-05	0.00367	-DESL	-1.62	0.71	0.0227082	0.66092	inbetween	0	0	0	0	0	0	5.43	-0.81	0.04975	+DESL
SL3.0ch02	50240201	50240400	200	*	SL3.0ch02-50240201	SL3.0-Genome	200	Euchromatin	none	none	none	Solyc02g087070.3.1	none	GO:0004601;GO:0006979;GO:0020037;GO:0055114	alpha-DOX1	none	none	00	11	00	01	01	11	11	01	01	-7.13	0.17	4.94712e-05	0.00281	-DESL	-1.52	1.09	0.0150787	0.46558	inbetween	0	0	0	0	0	0	5.03	-1.03	0.16058	inbetween
SL3.0ch02	50285601	50285800	200	*	SL3.0ch02-50285601	SL3.0-Genome	200	Euchromatin	none	none	none	Solyc02g087160.3.1	none		LOW QUALITY:Pentatricopeptide repeat (PPR) superfamily protein (AHRD V3.3 --* AT3G42630.1)	Solyc02g087170.3.1	none	00	11	00	01	01	11	11	01	01	3.02	0.14	5.16828e-07	5e-05	+DESL	2.24	0.27	0.00964904	0.33796	+DESL	0	1.55137	1.55793	1.55793	17.8244	0	-1.19	0.75	0.76285	inbetween
SL3.0ch02	50285801	50286000	200	*	SL3.0ch02-50285801	SL3.0-Genome	200	Euchromatin	none	none	none	Solyc02g087170.3.1	none	GO:0005789;GO:0006506;GO:0016740	GPI ethanolamine phosphate transferase 1 (AHRD V3.3 *** A0A0B0P6R7_GOSAR)	Solyc02g087170.3.1	none	00	11	00	01	01	11	11	01	01	3.22	-0.88	0.000244143	0.0114	+DESL	3.73	-0.93	0.0440079	1	non-DESL	0	0	0	0	6.97133	0	-0.3	0.02	1	non-DESL
SL3.0ch02	50287401	50287600	200	*	SL3.0ch02-50287401	SL3.0-Genome	200	Euchromatin	none	none	none	Solyc02g087170.3.1	none	GO:0005789;GO:0006506;GO:0016740	GPI ethanolamine phosphate transferase 1 (AHRD V3.3 *** A0A0B0P6R7_GOSAR)	none	none	00	11	00	01	01	11	11	01	01	6.51	-0.74	2.77364e-05	0.00168	+DESL	0	-1.39	1	1	non-DESL	0	0	0	0	0	0	-6.33	-0.4	0.00024	-DESL
SL3.0ch02	50309201	50309400	200	*	SL3.0ch02-50309201	SL3.0-Genome	200	Euchromatin	ms168801_SL3.0ch02_RLX-incomp_SL3_120k-B-R2108-Map7_reversed	LTR	Gypsy	none	none	none	none	none	none	00	11	00	01	01	11	11	01	01	-5.88	-0.81	7.28282e-05	0.00395	-DESL	-2.38	0.47	0.00439334	0.17566	non-DESL	0	0	0	0	0	0	0	-2.1	1	non-DESL
SL3.0ch02	50337001	50337200	200	*	SL3.0ch02-50337001	SL3.0-Genome	200	Euchromatin	none	none	none	Solyc02g087250.3.1	none		Chloroplastic group IIA intron splicing facilitator CRS1	none	none	00	11	00	01	01	11	11	01	01	5.03	-1.62	0.000656695	0.02643	+DESL	0	-1.39	1	1	non-DESL	0	0	0	0	0	0	-4.84	-1.27	0.16088	inbetween
SL3.0ch02	50351001	50351200	200	*	SL3.0ch02-50351001	SL3.0-Genome	200	Euchromatin	ms168799_SL3.0ch02_RYX-incomp-chim_SL3_120k-B-R2039-Map20	LTR	Gypsy	none	none	none	none	none	none	00	11	00	01	01	11	11	01	01	2.44	-0.09	0.000176903	0.00858	+DESL	0	-1.39	1	1	non-DESL	0	2.33033	13.1965	0	3.11586	0	-1.47	0.36	0.54937	inbetween
SL3.0ch02	50351201	50351400	200	*	SL3.0ch02-50351201	SL3.0-Genome	200	Euchromatin	ms168799_SL3.0ch02_RYX-incomp-chim_SL3_120k-B-R2039-Map20	LTR	Gypsy	none	none	none	none	none	none	00	11	00	01	01	11	11	01	01	2.37	-0.13	0.000390372	0.01699	+DESL	0	-1.39	1	1	non-DESL	0	1.55793	13.1965	0	2.33689	0	-1.29	0.35	0.81398	inbetween
SL3.0ch02	50374601	50374800	200	*	SL3.0ch02-50374601	SL3.0-Genome	200	Euchromatin	ms168771_SL3.0ch02_DTX-incomp_SL3_120k-B-R9474-Map5_reversed	DNA	Mariner	none	none	none	none	none	none	00	11	00	01	01	11	11	01	01	1.52	2.09	3.28665e-05	0.00196	+DESL	0.86	2.23	0.0632314	1	non-DESL	3.87515	4.64756	9.31478	14.702	43.4449	0	-1.48	2.3	0.0295	-DESL
SL3.0ch02	50395401	50395600	200	*	SL3.0ch02-50395401	SL3.0-Genome	200	Euchromatin	ms168767_SL3.0ch02_RLX-incomp_SL3_120k-B-R8423-Map5	LTR	Gypsy	none	none	none	none	none	none	00	11	00	01	01	11	11	01	01	-1.27	2.49	0.000315783	0.01413	-DESL	-1.27	2.9	0.0029414	0.12835	non-DESL	0	3.88171	1.55137	4.65411	28.6971	0.778964	-3.98	0.99	0	-DESL
SL3.0ch02	50401401	50401600	200	*	SL3.0ch02-50401401	SL3.0-Genome	200	Euchromatin	ms168773_SL3.0ch02_noCat_SL3_120k-B-G1743-Map10	Unknown	Unclassified	none	none	none	none	Solyc02g087315.1.1	none	00	11	00	01	01	11	11	01	01	1.33	3.19	6.2343e-05	0.00346	+DESL	-0.91	2.39	0.0460198	1	non-DESL	8.54237	5.41996	18.6165	22.5047	103.202	3.87515	0.19	3.99	1	non-DESL
SL3.0ch02	50431601	50431800	200	*	SL3.0ch02-50431601	SL3.0-Genome	200	Euchromatin	ms593571_SL3.0ch02_RLX-incomp_SL3_120k-B-R7867-Map5_reversed	LTR	Gypsy	none	none	none	none	Solyc02g087360.3.1	none	00	11	00	00	00	00	00	01	01	-1.45	1.34	0.00121797	0.04425	-DESL	-1.27	2.31	0.00694419	0.26595	non-DESL	0	2.32378	1.55137	2.33033	6.95822	0.772407	-1.24	0.21	1	non-DESL
SL3.0ch02	50432001	50432200	200	*	SL3.0ch02-50432001	SL3.0-Genome	200	Euchromatin	none	none	none	none	none	none	none	Solyc02g087360.3.1	none	00	11	00	00	00	00	00	01	01	6.42	-0.8	1.18653e-07	1e-05	+DESL	5.61	-0.08	0.000145037	0.00925	+DESL	0.772407	0	0	0	10.853	0.778964	-4.04	-0.41	0.00735	-DESL
SL3.0ch02	50433201	50433400	200	*	SL3.0ch02-50433201	SL3.0-Genome	200	Euchromatin	ms593572_SL3.0ch02_RLX-incomp_SL3_120k-B-R7867-Map5_reversed	LTR	Gypsy	none	none	none	none	none	none	00	11	00	00	00	00	00	01	01	-1.67	1.04	0.00035749	0.01577	-DESL	-3.52	0.82	2.88993e-05	0.00217	non-DESL	0.778964	2.33033	1.54481	1.55137	3.88171	0	0.11	0.28	1	non-DESL
SL3.0ch02	50498601	50498800	200	*	SL3.0ch02-50498601	SL3.0-Genome	200	Euchromatin	none	none	none	none	none	none	none	Solyc02g087410.3.1	none	00	11	00	00	00	00	00	01	01	-4.53	0.2	1.07617e-07	1e-05	-DESL	-6.45	0.52	1.24214e-06	0.00012	-DESL	0	0	0	0	0.778964	0	-2.48	-1.93	1	non-DESL
SL3.0ch02	50506801	50507000	200	*	SL3.0ch02-50506801	SL3.0-Genome	200	Euchromatin	ms561908_SL3.0ch02_DXX_SL3_120k-B-R2407-Map6	DNA	PutativeNonAutoClassII	none	none	none	none	none	none	00	11	00	00	00	00	00	01	01	1.24	3.79	9.84821e-05	0.00518	+DESL	-0.25	3.66	0.522501	1	non-DESL	1.54481	2.32378	3.86859	15.5268	138.013	0.778964	-4.88	3.5	0	-DESL
SL3.0ch02	50511401	50511600	200	*	SL3.0ch02-50511401	SL3.0-Genome	200	Euchromatin	ms548768_SL3.0ch02_RIX-incomp_SL3_120k-B-R989-Map16	TE	Confused_TE	none	none	none	none	Solyc02g087420.2.1	none	00	11	00	00	00	00	00	01	01	2.87	5.24	4.73392e-15	0	+DESL	0.66	4.77	0.0706634	1	inbetween	2.33033	16.2927	19.4151	79.1461	733.577	6.19893	-2.51	5.45	0	-DESL
SL3.0ch02	50525401	50525600	200	*	SL3.0ch02-50525401	SL3.0-Genome	200	Euchromatin	none	none	none	none	none	none	none	Solyc02g087440.3.1	none	00	11	00	00	00	00	00	01	01	2.24	-0.4	0.000680881	0.02716	+DESL	-0.62	-0.39	0.562157	1	inbetween	1.55137	2.33689	0.778964	1.54481	6.19237	0	-1.21	0.09	1	non-DESL
SL3.0ch02	50525601	50525800	200	*	SL3.0ch02-50525601	SL3.0-Genome	200	Euchromatin	none	none	none	none	none	none	none	Solyc02g087440.3.1	none	00	11	00	00	00	00	00	01	01	2.39	1.29	2.4851e-08	0	+DESL	1.17	1.63	0.0273532	0.71058	+DESL	3.86859	6.98445	4.66723	6.21204	24.0364	0	-1.88	1.61	0.00559	-DESL
SL3.0ch02	50544001	50544200	200	*	SL3.0ch02-50544001	SL3.0-Genome	200	Euchromatin	ms525524_SL3.0ch02_RLX-comp_SL3_120k-B-R3881-Map6	LTR	Copia	none	none	none	none	none	none	00	11	00	00	00	00	00	01	01	1.27	2.13	0.000551443	0.02284	+DESL	-0.21	2.21	0.645635	1	non-DESL	0.772407	6.19893	11.632	6.98445	45.7097	0.772407	-8.89	1.82	0	-DESL
SL3.0ch02	50546801	50547000	200	*	SL3.0ch02-50546801	SL3.0-Genome	200	Euchromatin	ms525526_SL3.0ch02_noCat_SL3_120k-B-R4322-Map6	Unknown	Unclassified	none	none	none	none	none	none	00	11	00	00	00	00	00	01	01	2.05	0.49	3.67028e-05	0.00216	+DESL	-2.07	0.26	0.0177033	0.53793	non-DESL	0.778964	0.772407	2.31722	3.10274	17.0651	0.778964	-2.35	0.68	0.00769	-DESL
SL3.0ch02	50548601	50548800	200	*	SL3.0ch02-50548601	SL3.0-Genome	200	Euchromatin	ms525523_SL3.0ch02_noCat_SL3_120k-B-R3817-Map10	Unknown	Unclassified	none	none	none	none	none	none	00	11	00	00	00	00	00	01	01	-2.05	0.76	8.69926e-05	0.00463	-DESL	-2.3	-1.21	0.252111	1	non-DESL	0.772407	0	0.772407	1.55137	3.10274	0	0	-0.25	1	non-DESL
SL3.0ch02	50548801	50549000	200	*	SL3.0ch02-50548801	SL3.0-Genome	200	Euchromatin	ms525523_SL3.0ch02_noCat_SL3_120k-B-R3817-Map10	Unknown	Unclassified	none	none	none	none	none	none	00	11	00	00	00	00	00	01	01	-1.58	0.97	0.000827194	0.03224	-DESL	-2.02	-0.58	0.122592	1	non-DESL	0	0	3.08963	2.32378	3.88826	0	-0.14	0.18	1	non-DESL
SL3.0ch02	50558401	50558600	200	*	SL3.0ch02-50558401	SL3.0-Genome	200	Euchromatin	none	none	none	Solyc02g087500.2.1	none		Glycerol-3-phosphate acyltransferase (AHRD V3.3 *** A0A0M4FCN7_9SOLA)	Solyc02g087490.2.1	none	00	11	00	00	00	00	00	01	01	4.73	0.23	2.14783e-11	0	+DESL	1.91	-0.23	0.0687639	1	+DESL	0	2.33033	0.778964	6.19237	15.5399	1.55137	-7.42	0.47	0	-DESL
SL3.0ch02	50558601	50558800	200	*	SL3.0ch02-50558601	SL3.0-Genome	200	Euchromatin	none	none	none	Solyc02g087500.2.1	none		Glycerol-3-phosphate acyltransferase (AHRD V3.3 *** A0A0M4FCN7_9SOLA)	Solyc02g087490.2.1	none	00	11	00	00	00	00	00	01	01	3.27	0.98	3.06443e-11	0	+DESL	1.56	0.59	0.0319793	0.81513	+DESL	2.32378	2.33033	3.88826	10.0675	23.2706	1.55137	-5.93	1.11	0	-DESL
SL3.0ch02	50560601	50560800	200	*	SL3.0ch02-50560601	SL3.0-Genome	200	Euchromatin	none	none	none	Solyc02g087500.2.1	none		Glycerol-3-phosphate acyltransferase (AHRD V3.3 *** A0A0M4FCN7_9SOLA)	none	none	00	11	00	00	00	00	00	01	01	2.78	3.84	9.43613e-15	0	+DESL	0.83	3.53	0.0331398	0.84259	+DESL	10.8596	29.4957	17.0979	66.7352	177.661	4.66067	-10.91	3.82	0	-DESL
SL3.0ch02	50560801	50561000	200	*	SL3.0ch02-50560801	SL3.0-Genome	200	Euchromatin	none	none	none	Solyc02g087500.2.1	none		Glycerol-3-phosphate acyltransferase (AHRD V3.3 *** A0A0M4FCN7_9SOLA)	none	none	00	11	00	00	00	00	00	01	01	-7.08	3.25	9.93273e-33	0	-DESL	-8.82	2.55	2.96085e-19	0	-DESL	0	0	0.778964	0	0	0	-3.35	-1.77	1	non-DESL
SL3.0ch02	50561001	50561200	200	*	SL3.0ch02-50561001	SL3.0-Genome	200	Euchromatin	none	none	none	Solyc02g087500.2.1	none		Glycerol-3-phosphate acyltransferase (AHRD V3.3 *** A0A0M4FCN7_9SOLA)	none	none	00	11	00	00	00	00	00	01	01	-9.47	2.16	8.54231e-23	0	-DESL	-8.31	2.08	1.2262e-15	0	-DESL	0	0	0	0	0	0	0	-2.1	1	non-DESL
SL3.0ch02	50570601	50570800	200	*	SL3.0ch02-50570601	SL3.0-Genome	200	Euchromatin	none	none	none	Solyc02g087520.3.1	none		Pathogenesis-related thaumatin family protein (AHRD V3.3 *** G7KK13_MEDTR)	Solyc02g087520.3.1	none	00	11	00	00	00	00	00	01	01	2.36	0.69	3.05464e-06	0.00023	+DESL	0.62	1	0.306363	1	inbetween	2.32378	4.65411	0	4.641	20.1678	0	-7.67	0.69	0	-DESL
SL3.0ch02	50576401	50576600	200	*	SL3.0ch02-50576401	SL3.0-Genome	200	Euchromatin	none	none	none	none	none	none	none	none	none	00	11	00	00	00	00	00	01	01	3.48	0	1.01873e-07	1e-05	+DESL	2.45	0.41	0.00339119	0.14635	inbetween	0	1.55137	0.778964	5.43308	13.1899	0	-0.92	0.75	1	non-DESL
SL3.0ch02	50586001	50586200	200	*	SL3.0ch02-50586001	SL3.0-Genome	200	Euchromatin	none	none	none	none	none	none	none	Solyc02g087540.2.1	none	00	11	00	00	00	00	00	01	01	4.29	0.68	7.65816e-13	0	+DESL	0.61	-0.23	0.526034	1	+DESL	0	0.778964	0	4.66067	34.1367	0	-7.88	0.87	0	-DESL
SL3.0ch02	50590001	50590200	200	*	SL3.0ch02-50590001	SL3.0-Genome	200	Euchromatin	none	none	none	none	none	none	none	none	none	00	11	00	00	00	00	00	01	01	-6.21	1.62	3.74545e-16	0	-DESL	-5.73	1.88	1.73821e-12	0	-DESL	0	0	0	0	0.778964	0	-2.48	-1.93	1	non-DESL
SL3.0ch02	50590201	50590400	200	*	SL3.0ch02-50590201	SL3.0-Genome	200	Euchromatin	ms403999_SL3.0ch02_RLX-incomp_SL3_120k-B-R2785-Map7	LTR	Gypsy	none	none	none	none	none	none	00	11	00	00	00	00	00	01	01	-5.82	1.27	1.51e-13	0	-DESL	-6.85	0.83	5.2303e-08	1e-05	-DESL	0	0	0	0	0.772407	0	-2.49	-1.92	1	non-DESL
SL3.0ch02	50592201	50592400	200	*	SL3.0ch02-50592201	SL3.0-Genome	200	Euchromatin	none	none	none	none	none	none	none	none	none	00	11	00	00	00	00	00	01	01	-1.28	2.85	0.000659805	0.02655	-DESL	-2.39	3.84	6.71993e-09	0	non-DESL	0.778964	3.1093	5.43308	6.98445	33.3774	0.772407	-6.08	1.25	0	-DESL
SL3.0ch02	50601401	50601600	200	*	SL3.0ch02-50601401	SL3.0-Genome	200	Euchromatin	ms404014_SL3.0ch02_RLX-incomp-chim_SL3_120k-B-R7766-Map11_reversed	TE	Confused_TE	none	none	none	none	Solyc02g087560.1.1	none	00	11	00	00	00	00	00	01	01	1.47	1.8	0.000240116	0.01123	+DESL	1.15	0.67	0.0984545	1	inbetween	1.55137	6.19893	6.98445	17.052	30.196	0	-0.82	2.21	0.94842	non-DESL
SL3.0ch02	50605001	50605200	200	*	SL3.0ch02-50605001	SL3.0-Genome	200	Euchromatin	ms404011_SL3.0ch02_DXX_SL3_120k-B-R6377-Map11	DNA	PutativeNonAutoClassII_withPotentialHostGeneDomain	Solyc02g087570.1.1	none		LOB domain-containing protein	Solyc02g087570.1.1	none	00	11	00	00	00	00	00	01	01	8.27	0.77	1.65939e-18	0	+DESL	0	-1.39	1	1	inbetween	1.55793	5.45275	4.65411	6.96478	20.9468	0	-5.06	1.08	0	-DESL
SL3.0ch02	50627201	50627400	200	*	SL3.0ch02-50627201	SL3.0-Genome	200	Euchromatin	ms403993_SL3.0ch02_RLX-incomp_SL3_120k-B-R2108-Map7_reversed	LTR	Gypsy	Solyc02g087620.3.1	none		Phosphoglycerate mutase-like family protein (AHRD V3.3 *** AT5G15070.4)	none	none	00	11	00	00	00	00	00	01	01	1.86	2.47	2.69223e-06	0.00021	+DESL	-1.6	0.66	0.0269069	0.70535	non-DESL	3.10274	1.55793	3.11586	1.55137	103.281	0	-1.49	2.74	0.01651	-DESL
SL3.0ch02	50654001	50654200	200	*	SL3.0ch02-50654001	SL3.0-Genome	200	Euchromatin	ms352996_SL3.0ch02_DXX_SL3_120k-B-P7.236-Map20_reversed	DNA	PutativeNonAutoClassII	Solyc02g087660.3.1	none	GO:0016021;GO:0055085	SlPIN8	Solyc02g087665.1.1	none	00	11	00	00	00	00	00	01	01	-5.7	-0.93	0.000257332	0.01191	-DESL	-2.24	-0.01	0.0239184	0.69318	non-DESL	0	0	0	0	0	0	3.55	-1.64	1	non-DESL
SL3.0ch02	50658401	50658600	200	*	SL3.0ch02-50658401	SL3.0-Genome	200	Euchromatin	none	none	none	Solyc02g087665.1.1	none		Transmembrane amino acid transporter family protein (AHRD V3.3 --* AT3G30390.3)	none	none	00	11	00	00	00	00	00	01	01	6.24	-0.93	0.000235768	0.01108	+DESL	0	-1.39	1	1	non-DESL	0	0	0	0	0	0	-6.06	-0.59	0.00135	-DESL
SL3.0ch02	50660401	50660600	200	*	SL3.0ch02-50660401	SL3.0-Genome	200	Euchromatin	none	none	none	Solyc02g087665.1.1	none		Transmembrane amino acid transporter family protein (AHRD V3.3 --* AT3G30390.3)	Solyc02g087670.3.1	none	00	11	00	00	00	00	00	01	01	1.54	1.24	0.000163933	0.00801	+DESL	0.03	1.76	0.951301	1	inbetween	1.54481	3.87515	4.65411	3.10274	28.6905	0.772407	-8.05	1.03	0	-DESL
SL3.0ch02	50693401	50693600	200	*	SL3.0ch02-50693401	SL3.0-Genome	200	Euchromatin	ms353002_SL3.0ch02_RLX-incomp_SL3_120k-B-R2331-Map7	LTR	Gypsy	none	none		Aldose 1-epimerase (AHRD V3.3 *-* K4BBT4_SOLLC)	Solyc02g087750.3.1	none	00	11	00	00	00	00	00	01	01	1.59	2.26	2.4252e-05	0.00149	+DESL	-0.14	2.51	0.751771	1	non-DESL	2.33689	7.76997	6.20548	12.3913	54.2127	1.55137	-3.38	2.16	0	-DESL
SL3.0ch02	50700801	50701000	200	*	SL3.0ch02-50700801	SL3.0-Genome	200	Euchromatin	none	none	none	none	none		Aldose 1-epimerase (AHRD V3.3 *-* K4BBT4_SOLLC)	Solyc02g087760.3.1	none	00	11	00	00	00	00	00	01	01	6.01	-1.08	3.59678e-06	0.00027	+DESL	6.13	0.25	7.80189e-06	0.00067	inbetween	0.778964	0.772407	0	1.55137	6.19893	0	1.52	0.9	0.28023	inbetween
SL3.0ch02	50765601	50765800	200	*	SL3.0ch02-50765601	SL3.0-Genome	200	Euchromatin	none	none	none	none	none	none	none	Solyc02g087860.3.1	none	00	11	00	00	00	00	00	01	01	1.69	1.56	2.25137e-05	0.00139	+DESL	0.04	1.93	0.935554	1	non-DESL	5.44619	3.86859	4.66067	16.2664	25.614	0	-3.95	1.46	0	-DESL
SL3.0ch02	50768601	50768800	200	*	SL3.0ch02-50768601	SL3.0-Genome	200	Euchromatin	none	none	none	none	none	none	none	none	none	00	11	00	00	00	00	00	01	01	1.59	1.59	4.92061e-05	0.00279	+DESL	-0.62	1.76	0.223611	1	inbetween	0.778964	1.55793	1.55137	8.53582	43.3925	0	-8.42	1.38	0	-DESL
SL3.0ch02	50786601	50786800	200	*	SL3.0ch02-50786601	SL3.0-Genome	200	Euchromatin	none	none	none	none	none	none	none	none	none	00	11	00	00	00	00	00	01	01	-2.01	1.29	6.6464e-05	0.00366	-DESL	-1.4	2.63	0.00180713	0.08565	non-DESL	0	0	0.772407	1.54481	7.73063	0	-6.05	-0.6	0.00138	-DESL
SL3.0ch02	50805001	50805200	200	*	SL3.0ch02-50805001	SL3.0-Genome	200	Euchromatin	none	none	none	Solyc02g087910.2.1	none		Non-specific lipid-transfer protein (AHRD V3.3 *** K4BBU7_SOLLC)	none	none	00	11	00	00	00	00	00	01	01	2.16	1.45	4.84951e-07	4e-05	+DESL	0.23	1.54	0.657173	1	inbetween	1.55137	4.64756	0.772407	24.8416	17.0782	0	-6.22	1.38	0	-DESL
SL3.0ch02	50805201	50805400	200	*	SL3.0ch02-50805201	SL3.0-Genome	200	Euchromatin	none	none	none	none	none	none	none	none	none	00	11	00	00	00	00	00	01	01	4.86	-0.36	1.58328e-08	0	+DESL	-2.3	-1.21	0.252111	1	+DESL	0.778964	1.54481	0.772407	1.54481	10.8727	0.772407	-3.21	0.04	0.0048	-DESL
SL3.0ch02	50811601	50811800	200	*	SL3.0ch02-50811601	SL3.0-Genome	200	Euchromatin	none	none	none	none	none	none	none	none	none	00	11	00	00	00	00	00	01	01	1.59	1.66	6.8328e-05	0.00375	+DESL	2.34	-1.22	0.236118	1	non-DESL	2.32378	0	0	0	0	0	0.69	2.84	1	non-DESL
SL3.0ch02	50827201	50827400	200	*	SL3.0ch02-50827201	SL3.0-Genome	200	Euchromatin	ms265169_SL3.0ch02_DTX-incomp_SL3_120k-B-G828-Map17_reversed	DNA	PutativeNonAutoClassII	none	none	none	none	none	none	00	11	00	00	00	00	00	01	01	-1.43	1.33	0.00133976	0.04814	-DESL	-2.37	1.93	1.50015e-05	0.00121	non-DESL	0	0.778964	0.772407	4.66067	7.75685	0.778964	-0.64	0.39	1	non-DESL
SL3.0ch02	50889001	50889200	200	*	SL3.0ch02-50889001	SL3.0-Genome	200	Euchromatin	ms265170_SL3.0ch02_DTX-incomp_SL3_120k-B-G991-Map7_reversed	DNA	PutativeNonAutoClassII	none	none	none	none	none	none	00	11	00	00	00	00	00	01	01	3.81	-1.09	0.000240636	0.01125	+DESL	0	-1.39	1	1	non-DESL	0.778964	0.778964	1.55137	3.10274	1.55137	0	0.48	0.18	1	non-DESL
SL3.0ch02	50889201	50889400	200	*	SL3.0ch02-50889201	SL3.0-Genome	200	Euchromatin	ms265170_SL3.0ch02_DTX-incomp_SL3_120k-B-G991-Map7_reversed	DNA	PutativeNonAutoClassII	none	none	none	none	none	none	00	11	00	00	00	00	00	01	01	2.63	-0.59	0.00128336	0.04628	+DESL	-2.3	-1.21	0.252111	1	non-DESL	0.772407	0	0.772407	3.86859	6.19237	0	0.12	0.45	1	non-DESL
SL3.0ch02	50896401	50896600	200	*	SL3.0ch02-50896401	SL3.0-Genome	200	Euchromatin	ms265216_SL3.0ch02_RIX-incomp_SL3_120k-B-R5525-Map8	nonLTR	LINE	none	none	none	none	none	none	00	11	00	00	00	00	00	01	01	5.25	-1.52	0.00114618	0.04215	+DESL	4.67	-0.58	0.0056102	0.21938	+DESL	0.772407	0	0	0	3.11586	0	-0.57	-0.7	1	non-DESL
SL3.0ch02	50900201	50900400	200	*	SL3.0ch02-50900201	SL3.0-Genome	200	Euchromatin	none	none	none	Solyc02g088060.2.1	none		Plasma membrane ATPase (AHRD V3.3 *-* A0A199V3F7_ANACO)	Solyc02g088050.1.1	none	00	11	00	00	00	00	00	01	01	2.59	2.37	5.50112e-05	0.00308	+DESL	-0.92	1.68	0.0779695	1	non-DESL	1.55137	1.55793	0.772407	6.20548	16.2992	0	-9.46	2.37	0	-DESL
SL3.0ch02	50905201	50905400	200	*	SL3.0ch02-50905201	SL3.0-Genome	200	Euchromatin	none	none	none	Solyc02g088070.3.1	none		Dof zinc finger protein (AHRD V3.3 *** W9QEV1_9ROSA)	none	none	00	11	00	00	00	00	00	01	01	4.37	-0.75	0.000454095	0.01931	+DESL	-2.28	-1.22	0.254346	1	non-DESL	0	0	0	0	0	0	-6.24	-0.46	0.00043	-DESL
SL3.0ch02	50929001	50929200	200	*	SL3.0ch02-50929001	SL3.0-Genome	200	Euchromatin	none	none	none	none	none	none	none	Solyc02g088100.3.1	none	00	11	00	00	00	00	00	01	01	5.03	-1.62	0.000656695	0.02643	+DESL	4.86	-0.49	0.00312578	0.13565	+DESL	0	0	1.55137	0	2.32378	0	-4.84	-1.27	0.16088	inbetween
SL3.0ch02	50929401	50929600	200	*	SL3.0ch02-50929401	SL3.0-Genome	200	Euchromatin	none	none	none	none	none	none	none	Solyc02g088100.3.1	none	00	11	00	00	00	00	00	01	01	-3.81	-0.35	5.65068e-05	0.00316	-DESL	-4.28	0.7	8.40214e-06	0.00071	inbetween	0	0	0	0	0.772407	0	-2.49	-1.92	1	non-DESL
SL3.0ch02	50931201	50931400	200	*	SL3.0ch02-50931201	SL3.0-Genome	200	Euchromatin	none	none	none	none	none	none	none	none	none	00	11	00	00	00	00	00	01	01	5.76	-1.24	0.000896072	0.03452	+DESL	0	-1.39	1	1	non-DESL	0	0	0	0	0	0	-5.58	-0.89	0.01462	-DESL
SL3.0ch02	50969201	50969400	200	*	SL3.0ch02-50969201	SL3.0-Genome	200	Euchromatin	ms212481_SL3.0ch02_noCat_SL3_120k-B-R162-Map5	Unknown	Unclassified	none	none	none	none	none	none	00	11	00	00	00	00	00	01	01	1.3	5.2	0.000929831	0.03524	+DESL	-0.08	5.73	0.810868	1	non-DESL	10.0937	27.9443	29.4892	153.592	414.962	30.2222	-9.79	4.88	0	-DESL
SL3.0ch02	50977201	50977400	200	*	SL3.0ch02-50977201	SL3.0-Genome	200	Euchromatin	none	none	none	none	none	none	none	none	none	00	11	00	00	00	00	00	01	01	-2.63	0.23	0.000122817	0.00626	-DESL	-4.99	1.26	1.29996e-08	0	non-DESL	0	0	0	0	2.32378	0.778964	-0.73	-1.18	1	non-DESL
SL3.0ch02	50992401	50992600	200	*	SL3.0ch02-50992401	SL3.0-Genome	200	Euchromatin	none	none	none	none	none	none	none	none	none	00	11	00	00	00	00	00	01	01	3.34	-0.82	8.31078e-05	0.00444	+DESL	0.57	-0.69	0.651347	1	+DESL	0.778964	0	0	0.778964	9.30167	0	-3.86	-0.54	0.0195	-DESL
SL3.0ch02	51000801	51001000	200	*	SL3.0ch02-51000801	SL3.0-Genome	200	Euchromatin	none	none	none	Solyc02g088200.3.1	none		Activating signal cointegrator 1 complex subunit 1 (AHRD V3.3 *-* A0A0B2NTB9_GLYSO)	none	none	00	11	00	00	00	00	00	01	01	2.81	-0.49	0.000150739	0.00748	+DESL	2.34	-1.22	0.236118	1	non-DESL	1.55137	1.55137	2.32378	0.778964	1.55137	0.778964	0.11	0.58	1	non-DESL
SL3.0ch02	51032401	51032600	200	*	SL3.0ch02-51032401	SL3.0-Genome	200	Euchromatin	none	none	none	none	none	none	none	Solyc02g088230.3.1	none	00	11	00	00	00	00	00	01	01	-3.62	0.66	2.85123e-08	0	-DESL	-4.78	1.81	8.07747e-11	0	inbetween	0	0	0	1.55137	0	0	-3.89	-1.63	0.76285	inbetween
SL3.0ch02	51052201	51052400	200	*	SL3.0ch02-51052201	SL3.0-Genome	200	Euchromatin	none	none	none	Solyc02g088270.3.1	none		DUF1997 family protein (AHRD V3.3 *** G7KKZ0_MEDTR)	Solyc02g088260.3.1	none	00	11	00	00	00	00	00	01	01	-6.48	-0.33	0.000542147	0.0225	-DESL	-6.8	0.81	6.68962e-08	1e-05	inbetween	0	0	0	0	0	0	0	-2.1	1	non-DESL
SL3.0ch02	51052401	51052600	200	*	SL3.0ch02-51052401	SL3.0-Genome	200	Euchromatin	none	none	none	Solyc02g088270.3.1	none		DUF1997 family protein (AHRD V3.3 *** G7KKZ0_MEDTR)	Solyc02g088260.3.1	none	00	11	00	00	00	00	00	01	01	-5.64	1.94	0.000173292	0.00843	-DESL	-9.04	2.76	4.77242e-21	0	inbetween	0.778964	0	0.778964	0	0	0	-3.35	-1.77	1	non-DESL
SL3.0ch02	51059201	51059400	200	*	SL3.0ch02-51059201	SL3.0-Genome	200	Euchromatin	none	none	none	none	none	none	none	none	none	00	11	00	00	00	00	00	01	01	2.11	5.86	6.8956e-06	0.00049	+DESL	0.04	-1.06	0.978267	1	non-DESL	48.9042	55.0835	14.7413	32.6247	12.4241	33.3578	-0.81	6.37	0.76285	inbetween
SL3.0ch02	51061201	51061400	200	*	SL3.0ch02-51061201	SL3.0-Genome	200	Euchromatin	none	none	none	none	none	none	none	Solyc02g088280.3.1	none	00	11	00	00	00	00	00	01	01	-3.45	0.53	2.49162e-07	2e-05	-DESL	-2.28	-1.22	0.254346	1	non-DESL	0	0	0	0.772407	1.54481	0	-1.73	-1.51	1	non-DESL
SL3.0ch02	51061401	51061600	200	*	SL3.0ch02-51061401	SL3.0-Genome	200	Euchromatin	none	none	none	none	none	none	none	Solyc02g088280.3.1	none	00	11	00	00	00	00	00	01	01	-2.49	0.95	2.72807e-06	0.00021	-DESL	0	-1.39	1	1	non-DESL	0	0	0	3.1093	2.32378	0	-1.33	-0.77	1	non-DESL
SL3.0ch02	51062401	51062600	200	*	SL3.0ch02-51062401	SL3.0-Genome	200	Euchromatin	ms98392_SL3.0ch02_RIX-incomp-chim_SL3_120k-B-R3944-Map20	TE	Confused_TE	none	none	none	none	Solyc02g088280.3.1	none	00	11	00	00	00	00	00	01	01	-5.31	-1.17	0.000955142	0.03587	-DESL	-1.45	0.2	0.086897	1	inbetween	0	0	0	0	0	0	0	-2.1	1	non-DESL
SL3.0ch02	51086401	51086600	200	*	SL3.0ch02-51086401	SL3.0-Genome	200	Euchromatin	none	none	none	none	none	none	none	none	none	00	11	00	00	00	00	00	01	01	-1.52	2.02	9.47973e-05	0.005	-DESL	-1.8	3.25	1.88902e-05	0.00149	non-DESL	0.772407	2.33689	1.55137	1.55137	18.6296	0	-7.21	0.29	0	-DESL
SL3.0ch02	51086601	51086800	200	*	SL3.0ch02-51086601	SL3.0-Genome	200	Euchromatin	none	none	none	none	none	none	none	none	none	00	11	00	00	00	00	00	01	01	-2.43	0.9	5.33792e-06	0.00038	-DESL	-2.19	2.17	1.77087e-05	0.0014	non-DESL	0	1.55793	0	1.55137	3.10274	0	-5.24	-1.08	0.05034	inbetween
SL3.0ch02	51098401	51098600	200	*	SL3.0ch02-51098401	SL3.0-Genome	200	Euchromatin	none	none	none	Solyc02g088340.3.1	none		WRKY transcription factor 3	none	none	00	11	00	00	00	00	00	01	01	3.81	-1.09	0.000157056	0.00774	+DESL	-2.28	-1.22	0.254346	1	non-DESL	0	0	0	0	0	0	-5.69	-0.82	0.0085	-DESL
SL3.0ch02	51116601	51116800	200	*	SL3.0ch02-51116601	SL3.0-Genome	200	Euchromatin	ms98333_SL3.0ch02_RLX-incomp_SL3_120k-B-R1352-Map8	LTR	Gypsy	none	none	none	none	Solyc02g088360.1.1	none	00	11	00	00	00	00	00	01	01	1.28	2.63	0.000548093	0.02272	+DESL	0.09	2.86	0.824686	1	non-DESL	3.88171	4.65411	3.1093	15.5006	78.2623	2.33033	-3.76	2.41	0	-DESL
SL3.0ch02	51120801	51121000	200	*	SL3.0ch02-51120801	SL3.0-Genome	200	Euchromatin	none	none	none	none	none	none	none	Solyc02g088380.3.1	none	00	11	00	00	00	00	00	01	01	-3.74	2.39	1.37658e-13	0	-DESL	-4.04	-0.81	0.0269138	0.70535	non-DESL	1.55137	0.778964	0	4.66723	1.55137	0	-5.68	-0.82	0.00874	-DESL
SL3.0ch02	51139001	51139200	200	*	SL3.0ch02-51139001	SL3.0-Genome	200	Euchromatin	none	none	none	Solyc02g088420.2.1	none		DNA mismatch repair protein mutL (AHRD V3.3 *-* W9RKQ1_9ROSA)	none	none	00	11	00	00	00	00	00	01	01	5.44	-1.42	0.00028053	0.01273	+DESL	2.37	-1.21	0.232793	1	+DESL	0	0	0	0	0	0	0.05	-0.36	1	non-DESL
SL3.0ch02	51143801	51144000	200	*	SL3.0ch02-51143801	SL3.0-Genome	200	Euchromatin	ms98314_SL3.0ch02_RLX-incomp-chim_SL3_120k-B-G224-Map20	LTR	Gypsy	none	none	none	none	none	none	00	11	00	00	00	00	00	01	01	-6.05	-0.7	5.4754e-05	0.00307	-DESL	0	-1.39	1	1	non-DESL	0	0	0	0	0	0	2.17	-1.93	1	non-DESL
SL3.0ch02	51144001	51144200	200	*	SL3.0ch02-51144001	SL3.0-Genome	200	Euchromatin	ms98314_SL3.0ch02_RLX-incomp-chim_SL3_120k-B-G224-Map20	LTR	Gypsy	none	none	none	none	none	none	00	11	00	00	00	00	00	01	01	-5.81	-0.86	0.000160031	0.00786	-DESL	0	-1.39	1	1	non-DESL	0	0	0	0	0	0	0	-2.1	1	non-DESL
SL3.0ch02	51146401	51146600	200	*	SL3.0ch02-51146401	SL3.0-Genome	200	Euchromatin	ms98314_SL3.0ch02_RLX-incomp-chim_SL3_120k-B-G224-Map20	LTR	Gypsy	none	none	none	none	none	none	00	11	00	00	00	00	00	01	01	1.98	0.97	6.42917e-06	0.00045	+DESL	0	-1.39	1	1	non-DESL	0.778964	0.778964	0	3.1093	32.5591	0	-3.2	1.02	1e-05	-DESL
SL3.0ch02	51150401	51150600	200	*	SL3.0ch02-51150401	SL3.0-Genome	200	Euchromatin	ms98314_SL3.0ch02_RLX-incomp-chim_SL3_120k-B-G224-Map20	LTR	Gypsy	none	none	none	none	none	none	00	11	00	00	00	00	00	01	01	2.34	0.28	0.000507232	0.02122	+DESL	0	-1.39	1	1	non-DESL	0.778964	1.55793	17.0913	0.778964	3.11586	0	0.46	1.48	1	non-DESL
SL3.0ch02	51152601	51152800	200	*	SL3.0ch02-51152601	SL3.0-Genome	200	Euchromatin	ms98314_SL3.0ch02_RLX-incomp-chim_SL3_120k-B-G224-Map20	LTR	Gypsy	none	none	none	none	none	none	00	11	00	00	00	00	00	01	01	-6.53	-0.35	3.58766e-06	0.00027	-DESL	0	-1.39	1	1	non-DESL	0	0	0	0	0	0	0	-2.1	1	non-DESL
SL3.0ch02	51155001	51155200	200	*	SL3.0ch02-51155001	SL3.0-Genome	200	Euchromatin	ms98314_SL3.0ch02_RLX-incomp-chim_SL3_120k-B-G224-Map20	LTR	Gypsy	none	none	none	none	Solyc02g088423.1.1	none	00	11	00	00	00	00	00	01	01	2.53	1.09	1.27891e-06	0.00011	+DESL	0	-1.39	1	1	non-DESL	0.778964	0.772407	1.54481	6.20548	34.8304	0.778964	-2.84	1.29	2e-05	-DESL
SL3.0ch02	51165801	51166000	200	*	SL3.0ch02-51165801	SL3.0-Genome	200	Euchromatin	none	none	none	Solyc02g088425.1.1	none		ATP-dependent DNA helicase Q-like SIM (AHRD V3.3 *-* A0A0B2QGB0_GLYSO)	none	none	00	11	00	00	00	00	00	01	01	7.43	2.82	3.3718e-32	0	+DESL	-3.12	-1.07	0.111132	1	+DESL	2.32378	12.4175	9.32134	27.8919	121.648	5.40685	-10.13	3.03	0	-DESL
SL3.0ch02	51175601	51175800	200	*	SL3.0ch02-51175601	SL3.0-Genome	200	Euchromatin	ms98310_SL3.0ch02_RLX-incomp_SL3_120k-B-G1748-Map20	LTR	Gypsy	none	none	none	none	Solyc02g088427.1.1	none	00	11	00	00	00	00	00	01	01	3.34	-0.82	8.31078e-05	0.00444	+DESL	-3.14	-1.06	0.109561	1	non-DESL	0.772407	0.772407	8.54237	0	0.772407	0	0.25	0.35	1	non-DESL
SL3.0ch02	51183601	51183800	200	*	SL3.0ch02-51183601	SL3.0-Genome	200	Euchromatin	none	none	none	Solyc02g088460.3.1	none	GO:0004106;GO:0009073	Chorismate mutase (AHRD V3.3 *** S4VFM2_SALMI)	none	none	00	11	00	00	00	00	00	01	01	3.81	-1.09	0.000240636	0.01125	+DESL	1.81	-0.69	0.180495	1	inbetween	0	0	0.772407	2.33033	5.43963	0	-3.51	-0.75	0.09118	inbetween
SL3.0ch02	51225201	51225400	200	*	SL3.0ch02-51225201	SL3.0-Genome	200	Euchromatin	ms98402_SL3.0ch02_PotentialHostGene_SL3_120k-B-R4203-Map5-exon4			Solyc02g088513.1.1	none		Saccharopine dehydrogenase (AHRD V3.3 *-* AT5G39410.1)	none	none	00	11	00	00	00	00	00	01	01	4.33	-0.75	2.97737e-05	0.0018	+DESL	0	-1.39	1	1	non-DESL	0	0	5.43308	2.33033	3.11586	0	-0.65	0.12	1	non-DESL
SL3.0ch02	51250201	51250400	200	*	SL3.0ch02-51250201	SL3.0-Genome	200	Euchromatin	ms98428_SL3.0ch02_RLX-incomp-chim_SL3_120k-B-R6950-Map7_reversed	LTR	Gypsy	none	none	none	none	Solyc02g088560.3.1	none	00	11	00	00	00	00	00	01	01	5.57	0.24	2.96618e-10	0	+DESL	1.43	-0.8	0.312401	1	+DESL	0	1.55137	5.44619	8.54893	13.982	0	-4.43	0.55	0	-DESL
SL3.0ch02	51283401	51283600	200	*	SL3.0ch02-51283401	SL3.0-Genome	200	Euchromatin	none	none	none	Solyc02g088610.3.1	none	GO:0005737;GO:0009408;GO:0016485	LeHSP110/ClpB heat shock protein	none	none	00	11	00	00	00	00	00	01	01	3.01	-0.64	0.000457592	0.01945	+DESL	-0.75	-0.93	0.620477	1	non-DESL	0	0.772407	0	0	0.778964	0	-0.45	0.2	1	non-DESL
SL3.0ch02	51303001	51303200	200	*	SL3.0ch02-51303001	SL3.0-Genome	200	Euchromatin	none	none	none	none	none	none	none	Solyc02g088640.1.1	none	00	11	00	00	00	00	00	none	01	7.8	0.34	7.56468e-15	0	+DESL	0	-1.39	1	1	inbetween	0	1.55137	0.778964	5.43308	20.1875	0.778964	-7.6	0.62	0	-DESL
SL3.0ch02	51303401	51303600	200	*	SL3.0ch02-51303401	SL3.0-Genome	200	Euchromatin	none	none	none	none	none	none	none	Solyc02g088640.1.1	none	00	11	00	00	00	00	00	none	01	4.14	0.18	1.22493e-09	0	+DESL	0.79	-0.39	0.462159	1	inbetween	0	1.55137	0.772407	0.778964	20.1875	0.772407	-7.34	0.4	0	-DESL
SL3.0ch02	51303601	51303800	200	*	SL3.0ch02-51303601	SL3.0-Genome	200	Euchromatin	none	none	none	none	none	none	none	Solyc02g088640.1.1	none	00	11	00	00	00	00	00	none	01	5.25	-0.06	1.35781e-10	0	+DESL	1.83	-0.69	0.176289	1	+DESL	0	3.09619	2.33033	1.55137	16.2992	0	-7.12	0.21	0	-DESL
SL3.0ch02	51362201	51362400	200	*	SL3.0ch02-51362201	SL3.0-Genome	200	Euchromatin	none	none	none	none	none	none	none	none	none	00	11	00	00	00	00	00	00	00	3.37	0.93	4.14315e-11	0	+DESL	4.37	1.37	1.25729e-08	0	+DESL	0	3.11586	2.33689	6.20548	31.0209	0	-3.2	1.19	0	-DESL
SL3.0ch02	51362401	51362600	200	*	SL3.0ch02-51362401	SL3.0-Genome	200	Euchromatin	none	none	none	none	none	none	none	none	none	00	11	00	00	00	00	00	00	00	3.65	0.64	2.83094e-10	0	+DESL	3.23	1.73	1.39649e-07	2e-05	+DESL	1.55793	1.55793	2.33689	6.21204	24.0495	0	-7.79	0.79	0	-DESL
SL3.0ch02	51362601	51362800	200	*	SL3.0ch02-51362601	SL3.0-Genome	200	Euchromatin	none	none	none	none	none	none	none	none	none	00	11	00	00	00	00	00	00	00	-7.66	0.57	1.50105e-10	0	-DESL	2.06	3.95	2.15475e-07	2e-05	-DESL	0	0	0	0	0	0	0	-2.1	1	non-DESL
SL3.0ch02	51375401	51375600	200	*	SL3.0ch02-51375401	SL3.0-Genome	200	Euchromatin	none	none	none	Solyc02g088770.3.1	none		Pentatricopeptide repeat-containing family protein (AHRD V3.3 *-* B9GRF3_POPTR)	none	none	00	11	00	00	00	00	00	00	00	5.66	0.3	8.39667e-12	0	+DESL	0	-1.39	1	1	non-DESL	0	0	1.55137	4.66723	24.8482	0	-0.49	1.32	1	non-DESL
SL3.0ch02	51388601	51388800	200	*	SL3.0ch02-51388601	SL3.0-Genome	200	Euchromatin	none	none	none	Solyc02g088780.3.1	none		Pentatricopeptide repeat-containing family protein (AHRD V3.3 *-* B9GRF3_POPTR)	Solyc02g088780.3.1	none	00	11	00	00	00	00	00	00	00	1.63	0.87	0.000313035	0.01403	+DESL	0	-1.39	1	1	non-DESL	3.08963	1.55137	2.32378	0	0	0	-0.91	1.29	1	non-DESL
SL3.0ch02	51441201	51441400	200	*	SL3.0ch02-51441201	SL3.0-Genome	200	Euchromatin	ms98502_SL3.0ch02_RLX-incomp_SL3_120k-B-R4207-Map20_reversed	LTR	Gypsy	Solyc02g088860.2.1	none	GO:0005777;GO:0010468	Endonuclease or glycosyl hydrolase	Solyc02g088860.2.1	none	00	11	00	00	00	00	00	00	00	-3.44	1.55	9.21574e-11	0	-DESL	0.73	3.87	0.0547306	1	-DESL	0	1.55793	0.778964	0.778964	0.772407	0	0.95	-0.08	1	non-DESL
SL3.0ch02	51441401	51441600	200	*	SL3.0ch02-51441401	SL3.0-Genome	200	Euchromatin	ms98502_SL3.0ch02_RLX-incomp_SL3_120k-B-R4207-Map20_reversed	LTR	Gypsy	none	none	none	none	Solyc02g088860.2.1	none	00	11	00	00	00	00	00	00	00	-3.63	1.52	1.76011e-11	0	-DESL	0.78	3.91	0.039753	0.99262	-DESL	0	1.55793	0.778964	0.778964	0.772407	0	0.02	-0.65	1	non-DESL
SL3.0ch02	51442001	51442200	200	*	SL3.0ch02-51442001	SL3.0-Genome	200	Euchromatin	ms98502_SL3.0ch02_RLX-incomp_SL3_120k-B-R4207-Map20_reversed	LTR	Gypsy	none	none	none	none	Solyc02g088860.2.1	none	00	11	00	00	00	00	00	00	00	1.16	4	0.000328259	0.01462	+DESL	0.97	5.01	0.00742158	0.27425	non-DESL	0.772407	32.5853	10.1134	63.698	165.106	6.19893	-4.8	3.68	0	-DESL
SL3.0ch02	51442401	51442600	200	*	SL3.0ch02-51442401	SL3.0-Genome	200	Euchromatin	none	none	none	none	none	none	none	Solyc02g088860.2.1	none	00	11	00	00	00	00	00	00	00	-2.26	1.48	6.113e-06	0.00043	-DESL	1.13	4.03	0.00294088	0.12833	inbetween	0	0	0.772407	2.32378	7.73063	0	-1.03	-0.13	1	non-DESL
SL3.0ch02	51447601	51447800	200	*	SL3.0ch02-51447601	SL3.0-Genome	200	Euchromatin	ms232652_SL3.0ch02_noCat_SL3_120k-B-G1570-Map8	Unknown	Unclassified	none	none	none	none	Solyc02g088870.1.1	none	00	11	00	00	00	00	00	00	00	-1.87	0.99	0.000181002	0.00874	-DESL	0	-1.39	1	1	non-DESL	0	1.55137	0.772407	1.55793	4.65411	0	1.11	0.63	1	non-DESL
SL3.0ch02	51552401	51552600	200	*	SL3.0ch02-51552401	SL3.0-Genome	200	Euchromatin	ms232646_SL3.0ch02_DTX-incomp-chim_SL3_120k-B-R3849-Map6	LTR	TRIM_LARD	none	none	none	none	none	none	00	11	00	00	00	00	00	00	00	2.4	0.52	3.47411e-06	0.00026	+DESL	1.18	0.19	0.150235	1	non-DESL	0.778964	2.33689	3.09619	4.65411	17.8375	0	-1.48	0.97	0.23053	inbetween
SL3.0ch02	51568001	51568200	200	*	SL3.0ch02-51568001	SL3.0-Genome	200	Euchromatin	none	none	none	none	none	none	none	none	none	00	11	00	00	00	00	00	00	00	-1.46	1.69	0.000529302	0.02202	-DESL	-0.37	3.35	0.354395	1	non-DESL	1.54481	0.778964	1.55793	3.10274	11.6582	0.772407	-6.91	0.04	0	-DESL
SL3.0ch02	51572401	51572600	200	*	SL3.0ch02-51572401	SL3.0-Genome	200	Euchromatin	none	none	none	Solyc02g089040.3.1	none		Unknown protein (AHRD V3.3 )	Solyc02g089040.3.1	none	00	11	00	00	00	00	00	00	00	2.48	0.79	1.09469e-06	9e-05	+DESL	-0.99	0	0.268987	1	non-DESL	2.33033	13.203	6.99756	1.55793	3.10274	0.772407	-1.88	1.13	0.02	-DESL
SL3.0ch02	51580201	51580400	200	*	SL3.0ch02-51580201	SL3.0-Genome	200	Euchromatin	none	none	none	none	none	none	none	Solyc02g089050.3.1	none	00	11	00	00	00	00	00	00	00	-6.87	-0.08	5.75195e-08	1e-05	-DESL	-7.06	1	7.0923e-09	0	inbetween	0	0	0	0	0	0	0	-2.1	1	non-DESL
SL3.0ch02	51596801	51597000	200	*	SL3.0ch02-51596801	SL3.0-Genome	200	Euchromatin	none	none	none	none	none	none	none	Solyc02g089060.3.1	none	00	11	00	00	00	00	00	00	00	5.44	-1.42	0.000132269	0.00666	+DESL	5.27	-0.29	0.000728107	0.03835	+DESL	1.55793	0	0	0.778964	3.09619	0	-1.71	-0.84	1	non-DESL
SL3.0ch02	51611201	51611400	200	*	SL3.0ch02-51611201	SL3.0-Genome	200	Euchromatin	none	none	none	none	none	none	none	none	none	00	11	00	00	00	00	00	00	00	2.73	0.54	6.74979e-07	6e-05	+DESL	2.34	-1.22	0.236118	1	non-DESL	0	0	1.55137	0.778964	29.4498	0	-1.17	1.13	0.58456	inbetween
SL3.0ch02	51624401	51624600	200	*	SL3.0ch02-51624401	SL3.0-Genome	200	Euchromatin	ms437933_SL3.0ch02_SSR_SL3_120k-B-P224.336-Map13	SSR	SSR	Solyc02g089075.1.1	none		Rapid alkalinization factor 5 (AHRD V3.3 *** Q6DN46_SOLCH)	none	none	00	11	00	00	00	00	00	00	00	3.8	-1.09	0.000465711	0.01976	+DESL	0.04	-1.06	0.978267	1	inbetween	0.778964	0.778964	0	0	6.21204	0	0.65	0.26	1	non-DESL
SL3.0ch02	51627001	51627200	200	*	SL3.0ch02-51627001	SL3.0-Genome	200	Euchromatin	ms437959_SL3.0ch02_RLX-incomp_SL3_120k-B-R4133-Map11_reversed	LTR	Gypsy_withPotentialHostGeneDomain	none	none	none	none	Solyc02g089090.3.1	none	00	11	00	00	00	00	00	00	00	-1.27	1.84	0.000945797	0.03567	-DESL	-0.41	2.66	0.336675	1	non-DESL	4.66067	1.55137	0.772407	2.33033	9.31478	1.55137	-0.96	0.87	1	non-DESL
SL3.0ch02	51629401	51629600	200	*	SL3.0ch02-51629401	SL3.0-Genome	200	Euchromatin	none	none	none	Solyc02g089090.3.1	none		Receptor-like kinase (AHRD V3.3 *** C6ZRN8_SOYBN)	none	none	00	11	00	00	00	00	00	00	00	2.87	-0.43	5.26425e-05	0.00297	+DESL	0.71	-0.4	0.50243	1	inbetween	0.778964	1.55793	4.65411	2.33033	1.55137	0	-2.25	-0.07	0.13808	inbetween
SL3.0ch02	51665401	51665600	200	*	SL3.0ch02-51665401	SL3.0-Genome	200	Euchromatin	none	none	none	none	none	none	none	none	none	00	11	00	00	00	00	00	00	00	1.12	4.2	0.000511251	0.02136	+DESL	0.94	4.46	0.0115065	0.39266	non-DESL	11.6386	43.4384	15.494	57.3942	176.012	3.09619	-1.67	4.22	0.00153	-DESL
SL3.0ch02	51694001	51694200	200	*	SL3.0ch02-51694001	SL3.0-Genome	200	Euchromatin	none	none	none	Solyc02g089175.1.1	none	GO:0003723;GO:0004809;GO:0008033	N(2)	none	none	00	11	00	00	00	00	00	00	00	2.83	-0.77	0.000461497	0.0196	+DESL	2.37	-1.21	0.232793	1	non-DESL	0	3.1093	3.86859	0.772407	0	0	-3.02	-0.48	0.0794	inbetween
SL3.0ch02	51694201	51694400	200	*	SL3.0ch02-51694201	SL3.0-Genome	200	Euchromatin	none	none	none	Solyc02g089175.1.1	none	GO:0003723;GO:0004809;GO:0008033	N(2)	none	none	00	11	00	00	00	00	00	00	00	4.16	-0.88	1.32054e-05	0.00087	+DESL	3.24	-1.06	0.0936469	1	inbetween	0	3.1093	3.86859	0.772407	0	0	-3.02	-0.48	0.0794	inbetween
SL3.0ch02	51699801	51700000	200	*	SL3.0ch02-51699801	SL3.0-Genome	200	Euchromatin	ms98636_SL3.0ch02_noCat_SL3_120k-B-G1544-Map20	Unknown	Unclassified	none	none	none	none	Solyc02g089175.1.1	none	00	11	00	00	00	00	00	00	00	5.25	-1.52	0.000482657	0.02037	+DESL	6.74	0.71	7.63545e-08	1e-05	+DESL	0	0	0	1.55137	3.88826	0	-2.86	-1.08	0.56724	inbetween
SL3.0ch02	51701001	51701200	200	*	SL3.0ch02-51701001	SL3.0-Genome	200	Euchromatin	none	none	none	none	none	none	none	none	none	00	11	00	00	00	00	00	00	00	-6.79	-0.15	1.17518e-07	1e-05	-DESL	-4.72	1.03	2.17011e-07	2e-05	-DESL	0	0	0	0	0	0	0	-2.1	1	non-DESL
SL3.0ch02	51701401	51701600	200	*	SL3.0ch02-51701401	SL3.0-Genome	200	Euchromatin	ms98679_SL3.0ch02_DXX-MITE_SL3_120k-B-G641-Map20	DNA	TIR_MITEov10	none	none	none	none	none	none	00	11	00	00	00	00	00	00	00	1.38	2.22	7.0912e-05	0.00387	+DESL	2.08	3.24	1.02926e-06	0.0001	inbetween	0	0.778964	4.66067	6.97133	66.6893	1.55793	-3.68	2.04	0	-DESL
SL3.0ch02	51728201	51728400	200	*	SL3.0ch02-51728201	SL3.0-Genome	200	Euchromatin	ms98595_SL3.0ch02_RIX-incomp-chim_SL3_120k-B-R187-Map11_reversed	TE	Confused_TE	Solyc02g089210.3.1	none	GO:0003700;GO:0005634;GO:0006355	MADS box transcription factor (AHRD V3.3 *** Q689E7_GENTR)	none	none	00	11	00	00	00	00	00	00	00	-1.98	0.41	0.00107141	0.03975	-DESL	-0.2	2.06	0.678	1	non-DESL	0.772407	0	0	0.772407	3.86859	0	-5.07	-1.17	0.09086	inbetween
SL3.0ch02	51729001	51729200	200	*	SL3.0ch02-51729001	SL3.0-Genome	200	Euchromatin	none	none	none	Solyc02g089210.3.1	none	GO:0003700;GO:0005634;GO:0006355	MADS box transcription factor (AHRD V3.3 *** Q689E7_GENTR)	none	none	00	11	00	00	00	00	00	00	00	8.64	1.13	2.67347e-09	0	+DESL	3.76	-0.92	0.042683	1	+DESL	0	0	0	0	0	0	-8.47	1.42	0	-DESL
SL3.0ch02	51729401	51729600	200	*	SL3.0ch02-51729401	SL3.0-Genome	200	Euchromatin	none	none	none	Solyc02g089210.3.1	none	GO:0003700;GO:0005634;GO:0006355	MADS box transcription factor (AHRD V3.3 *** Q689E7_GENTR)	none	none	00	11	00	00	00	00	00	00	00	-1.74	2.33	3.03535e-06	0.00023	-DESL	-1.58	3.32	0.000126969	0.00829	inbetween	0.778964	0.778964	1.55137	8.53582	14.7347	0	-1.28	0.92	0.48613	inbetween
SL3.0ch02	51729601	51729800	200	*	SL3.0ch02-51729601	SL3.0-Genome	200	Euchromatin	none	none	none	Solyc02g089210.3.1	none	GO:0003700;GO:0005634;GO:0006355	MADS box transcription factor (AHRD V3.3 *** Q689E7_GENTR)	none	none	00	11	00	00	00	00	00	00	00	-1.97	3.18	2.36556e-08	0	-DESL	-1.46	4.45	0.000113923	0.00759	inbetween	1.55793	3.1093	2.33033	8.53582	28.684	0.778964	-1.99	1.4	0.00502	-DESL
SL3.0ch02	51740801	51741000	200	*	SL3.0ch02-51740801	SL3.0-Genome	200	Euchromatin	none	none	none	Solyc02g089240.3.1	none		RING/U-box superfamily protein (AHRD V3.3 *** A0A061EHB8_THECC)	none	none	00	11	00	00	00	00	00	00	00	4.87	-0.37	1.51802e-08	0	+DESL	0	-1.39	1	1	non-DESL	0	0	0	0	11.6451	5.41996	-1.71	0.26	0.32983	inbetween
SL3.0ch02	51760801	51761000	200	*	SL3.0ch02-51760801	SL3.0-Genome	200	Euchromatin	ms98579_SL3.0ch02_noCat_SL3_120k-B-G316-Map20	Unknown	Unclassified	none	none	none	none	none	none	00	11	00	00	00	00	00	00	00	1.34	2.02	0.0003592	0.01584	+DESL	1.17	3.28	0.00374282	0.15975	inbetween	1.55793	3.87515	3.09619	10.8596	51.9873	1.55137	-8.79	1.73	0	-DESL
SL3.0ch02	51804401	51804600	200	*	SL3.0ch02-51804401	SL3.0-Genome	200	Euchromatin	ms98657_SL3.0ch02_RLX-incomp-chim_SL3_120k-B-R702-Map10	LTR	Gypsy	none	none	none	none	Solyc02g089300.3.1	none	00	11	00	00	00	00	00	00	00	-2.58	6.9	4.29187e-07	4e-05	-DESL	-2.3	8.08	4.8237e-10	0	inbetween	3.88826	15.5072	28.7102	58.1535	310.104	6.19893	-2.36	4.52	0	-DESL
SL3.0ch02	51807001	51807200	200	*	SL3.0ch02-51807001	SL3.0-Genome	200	Euchromatin	none	none	none	none	none	none	none	none	none	00	11	00	00	00	00	00	00	00	2.2	1.33	1.90197e-07	2e-05	+DESL	2.22	1.92	3.26389e-05	0.00244	inbetween	5.44619	6.2186	4.65411	13.9427	19.3757	0.772407	-0.26	2.14	1	non-DESL
SL3.0ch02	51829601	51829800	200	*	SL3.0ch02-51829601	SL3.0-Genome	200	Euchromatin	none	none	none	Solyc02g089340.3.1	none	GO:0003677;GO:0003899;GO:0006351	DNA-directed RNA polymerase (AHRD V3.3 *** A0A0V0IYF1_SOLCH)	none	none	00	11	00	00	00	00	00	00	00	5.44	-1.42	0.000132269	0.00666	+DESL	0	-1.39	1	1	non-DESL	0	0	0	0	0	0	-5.24	-1.08	0.05034	inbetween
SL3.0ch02	51834801	51835000	200	*	SL3.0ch02-51834801	SL3.0-Genome	200	Euchromatin	none	none	none	none	none	none	none	Solyc02g089350.3.1	none	00	11	00	00	00	00	00	00	00	1.49	3.05	2.98595e-05	0.0018	+DESL	2.36	5.02	8.29456e-10	0	inbetween	5.45275	11.6451	10.8596	33.3446	76.842	1.54481	-9.86	2.77	0	-DESL
SL3.0ch02	51847801	51848000	200	*	SL3.0ch02-51847801	SL3.0-Genome	200	Euchromatin	ms98642_SL3.0ch02_DXX_SL3_120k-B-G1559-Map5	DNA	PutativeNonAutoClassII	none	none	none	none	none	none	00	11	00	00	00	00	00	00	00	1.55	1.48	6.93315e-05	0.00378	+DESL	1.41	2.38	0.00244274	0.10795	inbetween	0	0.778964	20.1809	3.1093	26.3405	0.772407	-5.29	1.29	0	-DESL
SL3.0ch02	51873201	51873400	200	*	SL3.0ch02-51873201	SL3.0-Genome	200	Euchromatin	ms98630_SL3.0ch02_noCat_SL3_120k-B-R3657-Map7	Unknown	Unclassified	Solyc02g089400.3.1	none		Amino acid transporter	Solyc02g089400.3.1	none	00	11	00	00	00	00	00	00	00	-3.17	-0.13	6.66633e-05	0.00367	-DESL	-0.6	1.47	0.264998	1	non-DESL	0	0.778964	0	0	0	0	-3.35	-1.77	1	non-DESL
SL3.0ch02	51889801	51890000	200	*	SL3.0ch02-51889801	SL3.0-Genome	200	Euchromatin	none	none	none	none	none	none	none	none	none	00	11	00	00	00	00	00	00	00	5.58	1	1.46383e-17	0	+DESL	6.29	2.3	3.46414e-16	0	+DESL	0.772407	0.772407	1.54481	9.32134	33.3774	3.87515	-1.36	1.72	0.13491	inbetween
SL3.0ch02	51924601	51924800	200	*	SL3.0ch02-51924601	SL3.0-Genome	200	Euchromatin	none	none	none	none	none	none	none	Solyc02g089470.1.1	none	00	11	00	00	00	00	00	none	none	7.12	-0.26	1.1776e-06	0.0001	+DESL	0	-1.39	1	1	non-DESL	0	0	0	0	0	0	-6.94	0.06	0	-DESL
SL3.0ch02	51956001	51956200	200	*	SL3.0ch02-51956001	SL3.0-Genome	200	Euchromatin	none	none	none	Solyc02g089515.1.1	none		NAD(P)H-quinone oxidoreductase subunit K	Solyc02g089530.3.1	none	00	11	00	00	00	00	00	01	01	2.03	-0.07	0.000453761	0.0193	+DESL	-0.75	-0.93	0.620477	1	non-DESL	0.772407	3.86859	1.55793	0	8.53582	0	-2.27	0.15	0.06881	inbetween
SL3.0ch02	52008601	52008800	200	*	SL3.0ch02-52008601	SL3.0-Genome	200	Euchromatin	none	none	none	none	none	none	none	Solyc02g089615.1.1	none	00	11	00	00	00	00	00	01	01	3.93	-1.01	8.42828e-05	0.0045	+DESL	3.71	-0.93	0.0453448	1	+DESL	0	0.778964	4.64756	2.33033	1.54481	0	-3.64	-0.68	0.05247	inbetween
SL3.0ch02	52010001	52010200	200	*	SL3.0ch02-52010001	SL3.0-Genome	200	Euchromatin	ms97143_SL3.0ch02_RLX-incomp-chim_SL3_120k-B-R702-Map10	LTR	Gypsy	none	none	none	none	none	none	00	11	00	00	00	00	00	01	01	2.19	0.27	4.55966e-05	0.00261	+DESL	1.03	0.95	0.105185	1	+DESL	1.55137	0	2.33689	3.10274	16.2927	0.772407	-7.17	0.25	0	-DESL
SL3.0ch02	52010201	52010400	200	*	SL3.0ch02-52010201	SL3.0-Genome	200	Euchromatin	ms97143_SL3.0ch02_RLX-incomp-chim_SL3_120k-B-R702-Map10	LTR	Gypsy	none	none	none	none	none	none	00	11	00	00	00	00	00	01	01	-6.84	-0.1	3.14209e-07	3e-05	-DESL	-4.77	1.08	1.26521e-07	1e-05	inbetween	0	0	0	0	0	0	0	-2.1	1	non-DESL
SL3.0ch02	52037001	52037200	200	*	SL3.0ch02-52037001	SL3.0-Genome	200	Euchromatin	none	none	none	none	none	none	none	none	none	00	11	00	00	00	00	00	01	01	1.31	2.55	0.000297792	0.01341	+DESL	-2.37	2.25	4.15251e-06	0.00037	non-DESL	2.32378	3.88171	6.21204	23.2706	62.0221	0	-0.11	3.2	1	non-DESL
SL3.0ch02	52037201	52037400	200	*	SL3.0ch02-52037201	SL3.0-Genome	200	Euchromatin	none	none	none	none	none	none	none	none	none	00	11	00	00	00	00	00	01	01	2.41	1.38	2.12368e-07	2e-05	+DESL	0.46	1.46	0.390999	1	+DESL	1.55793	6.21204	4.67378	11.632	20.9402	0	-8.39	1.35	0	-DESL
SL3.0ch02	52056001	52056200	200	*	SL3.0ch02-52056001	SL3.0-Genome	200	Euchromatin	ms97068_SL3.0ch02_RLX-incomp-chim_SL3_120k-B-G224-Map20	LTR	Gypsy	Solyc02g089670.3.1	none		Trichome birefringence-like 19 (AHRD V3.3 *** A0A061EH35_THECC)	none	none	00	11	00	00	00	00	00	01	01	2.25	1.02	1.26252e-06	0.0001	+DESL	0	-1.39	1	1	non-DESL	0.778964	2.33033	0	2.33033	37.2132	0	-3.52	1.1	0	-DESL
SL3.0ch02	52060001	52060200	200	*	SL3.0ch02-52060001	SL3.0-Genome	200	Euchromatin	ms97068_SL3.0ch02_RLX-incomp-chim_SL3_120k-B-G224-Map20	LTR	Gypsy	Solyc02g089670.3.1	none		Trichome birefringence-like 19 (AHRD V3.3 *** A0A061EH35_THECC)	none	none	00	11	00	00	00	00	00	01	01	1.84	0.62	0.00024831	0.01158	+DESL	0	-1.39	1	1	non-DESL	1.54481	3.09619	21.7454	1.55137	0.772407	0	0.23	1.59	1	non-DESL
SL3.0ch02	52064601	52064800	200	*	SL3.0ch02-52064601	SL3.0-Genome	200	Euchromatin	ms97068_SL3.0ch02_RLX-incomp-chim_SL3_120k-B-G224-Map20	LTR	Gypsy	Solyc02g089670.3.1	none		Trichome birefringence-like 19 (AHRD V3.3 *** A0A061EH35_THECC)	none	none	00	11	00	00	00	00	00	01	01	1.86	0.86	0.000117	0.00598	+DESL	0	-1.39	1	1	non-DESL	0	2.32378	1.54481	1.55137	28.6971	0.778964	-2.86	0.93	0.00015	-DESL
SL3.0ch02	52087401	52087600	200	*	SL3.0ch02-52087401	SL3.0-Genome	200	Euchromatin	ms97064_SL3.0ch02_DTX-incomp-chim_SL3_120k-B-R8167-Map5	TE	Confused_TE	none	none	none	none	none	none	00	11	00	00	00	00	00	01	01	2.56	3.72	3.17826e-13	0	+DESL	-0.6	2.45	0.176343	1	non-DESL	3.88171	12.4175	1.55137	18.6099	254.281	0	0.11	4.75	1	non-DESL
SL3.0ch02	52089401	52089600	200	*	SL3.0ch02-52089401	SL3.0-Genome	200	Euchromatin	none	none	none	none	none	none	none	none	none	00	11	00	00	00	00	00	01	01	-1.43	2.85	3.97661e-05	0.00233	-DESL	2.18	2.1	2.24717e-05	0.00175	non-DESL	0.778964	3.87515	0	7.7503	30.255	0.772407	1.44	3.02	0.02507	+DESL
SL3.0ch02	52117201	52117400	200	*	SL3.0ch02-52117201	SL3.0-Genome	200	Euchromatin	none	none	none	Solyc02g089770.3.1	none		Kinase family protein (AHRD V3.3 *-* B9HIU4_POPTR)	Solyc02g089790.3.1	none	00	11	00	00	00	00	00	01	01	2.47	0.55	0.000127363	0.00646	+DESL	1.79	1.39	0.00206383	0.09647	inbetween	3.87515	1.55137	4.67378	6.23171	13.9689	0	-3.62	0.66	2e-05	-DESL
SL3.0ch02	52141401	52141600	200	*	SL3.0ch02-52141401	SL3.0-Genome	200	Euchromatin	none	none	none	Solyc02g089800.3.1	none		Nuclear matrix constituent-like protein 1 (AHRD V3.3 *** E5GCT1_CUCME)	Solyc02g089800.3.1	none	00	11	00	00	00	00	00	01	01	5.25	-1.52	0.00116638	0.04278	+DESL	2.34	-1.22	0.236118	1	non-DESL	0	0	0	0.772407	0	0	-1.53	-0.91	1	non-DESL
SL3.0ch02	52152601	52152800	200	*	SL3.0ch02-52152601	SL3.0-Genome	200	Euchromatin	none	none	none	none	none	none	none	Solyc02g089820.3.1	none	00	11	00	00	00	00	00	01	01	6.01	-1.08	3.4855e-06	0.00026	+DESL	2.37	-1.21	0.232793	1	non-DESL	0	2.33033	1.55793	1.55793	3.08963	0	0.51	0.3	1	non-DESL
SL3.0ch02	52155201	52155400	200	*	SL3.0ch02-52155201	SL3.0-Genome	200	Euchromatin	ms97112_SL3.0ch02_RLX-incomp_SL3_120k-B-R3269-Map13	LTR	Gypsy	none	none	none	none	none	none	00	11	00	00	00	00	00	01	01	-2.28	1.3	2.11964e-05	0.00133	-DESL	-5.36	2.34	1.96676e-14	0	non-DESL	0	0	0.772407	1.54481	6.95822	0	-5.83	-0.74	0.00451	-DESL
SL3.0ch02	52232601	52232800	200	*	SL3.0ch02-52232601	SL3.0-Genome	200	Euchromatin	ms96836_SL3.0ch02_RLX-incomp-chim_SL3_120k-B-G224-Map20	LTR	Gypsy	none	none	none	none	none	none	00	11	00	00	00	00	00	01	01	3.52	-0.69	6.37687e-05	0.00352	+DESL	0	-1.39	1	1	non-DESL	0	1.55137	6.99756	1.55137	1.55137	0	0.35	0.55	1	non-DESL
SL3.0ch02	52233201	52233400	200	*	SL3.0ch02-52233201	SL3.0-Genome	200	Euchromatin	ms96836_SL3.0ch02_RLX-incomp-chim_SL3_120k-B-G224-Map20	LTR	Gypsy	none	none	none	none	none	none	00	11	00	00	00	00	00	01	01	2.63	-0.34	0.00027325	0.01252	+DESL	0	-1.39	1	1	non-DESL	1.55793	0.772407	7.76341	0	3.11586	0	0.02	0.66	1	non-DESL
SL3.0ch02	52242201	52242400	200	*	SL3.0ch02-52242201	SL3.0-Genome	200	Euchromatin	none	none	none	Solyc02g089930.3.1	none		Protein DA1-related 1 (AHRD V3.3 *** A0A199UXH9_ANACO)	none	none	00	11	00	00	00	00	00	01	01	1.82	0.13	0.0012881	0.04643	+DESL	0	-1.39	1	1	non-DESL	0	0.772407	1.55137	6.19893	8.52926	3.09619	-0.31	0.86	1	non-DESL
SL3.0ch02	52259601	52259800	200	*	SL3.0ch02-52259601	SL3.0-Genome	200	Euchromatin	none	none	none	none	none	none	none	none	none	00	11	00	00	00	00	00	01	01	9.34	1.83	1.0834e-29	0	+DESL	0	-1.39	1	1	+DESL	2.33689	6.21204	17.844	10.0675	52.7663	0.778964	-6.96	2.07	0	-DESL
SL3.0ch02	52295401	52295600	200	*	SL3.0ch02-52295401	SL3.0-Genome	200	Euchromatin	ms96896_SL3.0ch02_RIX-incomp_SL3_120k-B-R3451-Map13	TE	Confused_TE	none	none	none	none	none	none	00	11	00	00	00	00	00	01	01	-1.46	1.41	0.000514148	0.02145	-DESL	-1.65	2.58	0.000353925	0.02081	non-DESL	1.55793	0.778964	0	1.54481	11.6254	0	-2.69	-0.01	0.03117	-DESL
SL3.0ch02	52297001	52297200	200	*	SL3.0ch02-52297001	SL3.0-Genome	200	Euchromatin	ms96896_SL3.0ch02_RIX-incomp_SL3_120k-B-R3451-Map13	TE	Confused_TE	none	none	none	none	none	none	00	11	00	00	00	00	00	01	01	-1.65	1.55	0.000106682	0.00551	-DESL	-3.18	2.52	1.17089e-09	0	non-DESL	0.778964	1.55137	1.55137	1.54481	10.0806	0	-4.43	-0.14	0.00059	-DESL
SL3.0ch02	52297401	52297600	200	*	SL3.0ch02-52297401	SL3.0-Genome	200	Euchromatin	none	none	none	none	none	none	none	none	none	00	11	00	00	00	00	00	01	01	5.6	-1.33	4.23691e-05	0.00245	+DESL	0	-1.39	1	1	non-DESL	0	0	1.55137	1.55137	3.88171	0	-0.52	-0.44	1	non-DESL
SL3.0ch02	52299201	52299400	200	*	SL3.0ch02-52299201	SL3.0-Genome	200	Euchromatin	none	none	none	none	none	none	none	none	none	00	11	00	00	00	00	00	01	01	1.43	1.78	0.000448891	0.01916	+DESL	-0.11	1.79	0.817803	1	inbetween	0.772407	0.778964	3.1093	5.41996	51.1952	0	-0.87	2.15	0.8289	inbetween
SL3.0ch02	52319001	52319200	200	*	SL3.0ch02-52319001	SL3.0-Genome	200	Euchromatin	ms96864_SL3.0ch02_RIX-incomp-chim_SL3_120k-B-R187-Map11_reversed	TE	Confused_TE	none	none	none	none	none	none	00	11	00	00	00	00	00	01	01	2.05	1.55	5.07106e-07	5e-05	+DESL	-1.51	0.66	0.0366161	0.922	non-DESL	4.65411	2.33033	2.33033	8.51615	40.3094	0.772407	0.13	2.53	1	non-DESL
SL3.0ch02	52337601	52337800	200	*	SL3.0ch02-52337601	SL3.0-Genome	200	Euchromatin	none	none	none	none	none	none	none	Solyc02g090040.2.1	none	00	11	00	00	00	00	00	01	01	3.18	-0.53	3.6445e-05	0.00215	+DESL	0	-1.39	1	1	non-DESL	0	0.772407	0	0	2.31722	0	-0.09	0.49	1	non-DESL
SL3.0ch02	52347401	52347600	200	*	SL3.0ch02-52347401	SL3.0-Genome	200	Euchromatin	ms621300_SL3.0ch02_RXX_SL3_120k-B-R3194-Map5-exon2			Solyc02g090047.1.1	none		GDSL esterase/lipase (AHRD V3.3 --* M8CDJ9_AEGTA)	none	none	00	11	00	00	00	00	00	01	01	8.01	2.59	1.85362e-36	0	+DESL	0	-1.39	1	1	+DESL	3.09619	10.8793	11.6451	22.4916	100.021	3.10274	-1.15	3.35	0.15011	inbetween
SL3.0ch02	52354601	52354800	200	*	SL3.0ch02-52354601	SL3.0-Genome	200	Euchromatin	none	none	none	none	none	none	none	Solyc02g090070.3.1	none	00	11	00	00	00	00	00	01	01	-6.97	0	4.47241e-08	0	-DESL	-2.27	-0.48	0.0735824	1	inbetween	0	0	0	0	0	0	5.71	-0.63	0.0169	+DESL
SL3.0ch02	52355001	52355200	200	*	SL3.0ch02-52355001	SL3.0-Genome	200	Euchromatin	none	none	none	none	none	none	none	Solyc02g090070.3.1	none	00	11	00	00	00	00	00	01	01	-4.61	0.26	1.79257e-07	2e-05	-DESL	-1.7	-0.69	0.212607	1	non-DESL	0	0	0	0.778964	0	0	-2.48	-1.93	1	non-DESL
SL3.0ch02	52355201	52355400	200	*	SL3.0ch02-52355201	SL3.0-Genome	200	Euchromatin	none	none	none	none	none	none	none	Solyc02g090070.3.1	none	00	11	00	00	00	00	00	01	01	1.35	3.54	3.39796e-05	0.00202	+DESL	-0.46	3.75	0.22138	1	non-DESL	1.54481	6.21204	2.33033	12.4044	187.775	1.55793	-4.8	3.27	0	-DESL
SL3.0ch02	52356201	52356400	200	*	SL3.0ch02-52356201	SL3.0-Genome	200	Euchromatin	none	none	none	Solyc02g090080.1.1	none		LOW QUALITY:double-stranded-RNA-binding protein 4 (AHRD V3.3 --* AT3G62800.3)	Solyc02g090070.3.1	none	00	11	00	00	00	00	00	01	01	-6.3	-0.51	7.67137e-06	0.00053	-DESL	-1.73	0.74	0.0151672	0.46779	non-DESL	0	0	0	0	0	0	3.91	-1.53	0.88322	inbetween
SL3.0ch02	52395801	52396000	200	*	SL3.0ch02-52395801	SL3.0-Genome	200	Euchromatin	ms96941_SL3.0ch02_RLX-incomp_SL3_120k-B-G1748-Map20	LTR	Gypsy	Solyc02g090130.3.1	none		vacuolar protein sorting-associated protein	none	none	00	11	00	00	00	00	00	01	01	1.41	2.22	7.93255e-05	0.00427	+DESL	-2.5	-0.38	0.0418594	1	non-DESL	0	10.1003	66.7483	2.33033	7.7503	0	-4.54	2	0	-DESL
SL3.0ch02	52430801	52431000	200	*	SL3.0ch02-52430801	SL3.0-Genome	200	Euchromatin	ms96982_SL3.0ch02_RXX_SL3_120k-B-R2153-Map8	TE	Confused_TE_withPotentialHostGeneDomain	none	none	none	none	Solyc02g090160.3.1	none	00	11	00	00	00	00	00	01	01	-1.38	1.83	0.000963693	0.03614	-DESL	-1.14	-0.48	0.323829	1	non-DESL	1.55137	1.54481	1.54481	3.09619	14.7347	0	-1.7	0.59	0.18427	inbetween
SL3.0ch02	52475401	52475600	200	*	SL3.0ch02-52475401	SL3.0-Genome	200	Euchromatin	ms96963_SL3.0ch02_noCat_SL3_120k-B-P91.84-Map20	Unknown	Unclassified	none	none	none	none	none	none	00	11	00	00	00	00	00	01	01	-1.48	1.49	0.000412486	0.01782	-DESL	3.73	-0.93	0.0440079	1	non-DESL	1.55137	2.33033	0.772407	0.772407	8.53582	0	-0.09	0.73	1	non-DESL
SL3.0ch02	52483401	52483600	200	*	SL3.0ch02-52483401	SL3.0-Genome	200	Euchromatin	ms97026_SL3.0ch02_RLX-incomp-chim_SL3_120k-B-R620-Map17_reversed	TE	Confused_TE	none	none	none	none	none	none	00	11	00	00	00	00	00	01	01	5.89	-1.16	0.000193558	0.00928	+DESL	0	-1.39	1	1	inbetween	0	0.772407	0.772407	0	5.41341	0	-5.71	-0.81	0.00816	-DESL
SL3.0ch02	52488801	52489000	200	*	SL3.0ch02-52488801	SL3.0-Genome	200	Euchromatin	ms96986_SL3.0ch02_DXX-MITE_SL3_120k-B-R2337-Map12-exon2			none	none	none	none	Solyc02g090230.3.1	none	00	11	00	00	00	00	00	01	01	-3.64	1.72	4.44138e-13	0	-DESL	-3.13	2.71	4.6922e-10	0	-DESL	0	0	0	1.55137	3.88171	0	-5.05	-1.17	0.09137	inbetween
SL3.0ch02	52500401	52500600	200	*	SL3.0ch02-52500401	SL3.0-Genome	200	Euchromatin	none	none	none	Solyc02g090260.2.1	none		Golgin candidate 6 isoform 2 (AHRD V3.3 *** A0A061DMU6_THECC)	Solyc02g090240.3.1	none	00	11	00	00	00	00	00	01	01	8.24	0.75	3.67842e-19	0	+DESL	0	-1.39	1	1	non-DESL	0	0	0.772407	0	0	0	-8.04	1.02	0	-DESL
SL3.0ch02	52500601	52500800	200	*	SL3.0ch02-52500601	SL3.0-Genome	200	Euchromatin	none	none	none	Solyc02g090260.2.1	none		Golgin candidate 6 isoform 2 (AHRD V3.3 *** A0A061DMU6_THECC)	Solyc02g090240.3.1	none	00	11	00	00	00	00	00	01	01	8.24	0.75	3.67842e-19	0	+DESL	0	-1.39	1	1	non-DESL	0	0	0	0	0	0	-8.04	1.02	0	-DESL
SL3.0ch02	52518801	52519000	200	*	SL3.0ch02-52518801	SL3.0-Genome	200	Euchromatin	none	none	none	none	none		Cytochrome P450 (AHRD V3.3 *** A0A103Y530_CYNCS)	none	none	00	11	00	00	00	00	00	01	01	3.52	-1.25	0.000845923	0.03284	+DESL	-2.3	-1.21	0.252111	1	non-DESL	0	2.33689	3.08963	1.55137	0	0	-0.35	-0.38	1	non-DESL
SL3.0ch02	52521401	52521600	200	*	SL3.0ch02-52521401	SL3.0-Genome	200	Euchromatin	none	none	none	Solyc02g090300.3.1	none		Cytochrome P450 (AHRD V3.3 *** A0A103Y530_CYNCS)	Solyc02g090300.3.1	none	00	11	00	00	00	00	00	01	01	-2.06	3.34	2.44908e-06	0.00019	-DESL	-1.97	4.61	2.84459e-07	3e-05	inbetween	0.772407	7.78964	0.778964	6.19893	17.8375	0.772407	-3.5	1.27	0	-DESL
SL3.0ch02	52529801	52530000	200	*	SL3.0ch02-52529801	SL3.0-Genome	200	Euchromatin	none	none	none	none	none	none	none	none	none	00	11	00	00	00	00	00	01	01	1.3	2.68	0.00075441	0.0297	+DESL	-1.61	2.73	0.00029883	0.0178	non-DESL	7.00412	3.88826	8.55549	18.6296	72.98	0.772407	-9.43	2.35	0	-DESL
SL3.0ch02	52544001	52544200	200	*	SL3.0ch02-52544001	SL3.0-Genome	200	Euchromatin	ms96951_SL3.0ch02_noCat_SL3_120k-B-G885-Map13	Unknown	Unclassified	Solyc02g090350.3.1	none		Cytochrome P450 (AHRD V3.3 *** A0A103Y530_CYNCS)	none	none	00	11	00	00	00	00	00	01	01	-1.33	1.55	0.00134836	0.04842	-DESL	-0.19	-0.31	0.846754	1	non-DESL	1.55137	1.55137	0	2.32378	10.8727	0	0.75	1.34	1	non-DESL
SL3.0ch02	52544201	52544400	200	*	SL3.0ch02-52544201	SL3.0-Genome	200	Euchromatin	ms96951_SL3.0ch02_noCat_SL3_120k-B-G885-Map13	Unknown	Unclassified	Solyc02g090350.3.1	none		Cytochrome P450 (AHRD V3.3 *** A0A103Y530_CYNCS)	none	none	00	11	00	00	00	00	00	01	01	-3.68	-0.44	0.000200847	0.0096	-DESL	-1.43	0.79	0.0380824	0.95503	inbetween	0	0	0	0	0.778964	0	-2.48	-1.93	1	non-DESL
SL3.0ch02	52544401	52544600	200	*	SL3.0ch02-52544401	SL3.0-Genome	200	Euchromatin	ms96951_SL3.0ch02_noCat_SL3_120k-B-G885-Map13	Unknown	Unclassified	Solyc02g090350.3.1	none		Cytochrome P450 (AHRD V3.3 *** A0A103Y530_CYNCS)	none	none	00	11	00	00	00	00	00	01	01	-3.24	-0.08	5.49619e-05	0.00308	-DESL	0.1	-0.79	0.942377	1	non-DESL	0	0	0	0.772407	0	0	-3.35	-1.77	1	non-DESL
SL3.0ch02	52564001	52564200	200	*	SL3.0ch02-52564001	SL3.0-Genome	200	Euchromatin	ms96965_SL3.0ch02_noCat_SL3_120k-B-R129-Map5	Unknown	Unclassified	none	none	none	none	Solyc02g090370.3.1	none	00	11	00	00	00	00	00	01	01	-1.47	1.22	0.000910765	0.03488	-DESL	-1.61	2.41	0.000597793	0.03304	non-DESL	0.778964	0	0	2.31722	10.0872	0.772407	-2.47	-0.15	0.09557	inbetween
SL3.0ch02	52573201	52573400	200	*	SL3.0ch02-52573201	SL3.0-Genome	200	Euchromatin	ms97231_SL3.0ch02_DXX_SL3_120k-B-R1505-Map15	DNA	PutativeNonAutoClassII	Solyc02g090380.3.1	none		NBS-LRR disease resistance protein (AHRD V3.3 *** G7K839_MEDTR)	none	none	00	11	00	00	00	00	00	01	01	4.25	-0.81	9.72895e-06	0.00066	+DESL	0	-1.39	1	1	non-DESL	0.772407	0.778964	0	0	10.0741	0	-3.95	-0.47	0.01213	-DESL
SL3.0ch02	52596401	52596600	200	*	SL3.0ch02-52596401	SL3.0-Genome	200	Euchromatin	none	none	none	none	none	none	none	none	none	00	11	00	00	00	00	00	01	01	1.18	1.89	0.00102871	0.03834	+DESL	-1.04	2.11	0.0305255	0.78101	non-DESL	1.55137	1.55793	0	2.31722	58.9652	0.778964	-4.69	1.6	0	-DESL
SL3.0ch02	52599201	52599400	200	*	SL3.0ch02-52599201	SL3.0-Genome	200	Euchromatin	ms97250_SL3.0ch02_RIX-incomp_SL3_120k-B-R2432-Map18	TE	Confused_TE	none	none	none	none	none	none	00	11	00	00	00	00	00	01	01	5.75	-1.24	2.06963e-05	0.0013	+DESL	0	-1.39	1	1	non-DESL	0	0.778964	0	0	4.64756	0	-5.55	-0.9	0.01544	-DESL
SL3.0ch02	52604801	52605000	200	*	SL3.0ch02-52604801	SL3.0-Genome	200	Euchromatin	none	none	none	none	none	none	none	none	none	00	11	00	00	00	00	00	01	01	3.01	2.88	7.29672e-16	0	+DESL	2.02	3.25	1.91336e-06	0.00018	+DESL	6.21204	6.19893	14.7479	20.9337	104.773	2.33033	-0.58	3.65	1	non-DESL
SL3.0ch02	52627201	52627400	200	*	SL3.0ch02-52627201	SL3.0-Genome	200	Euchromatin	ms97246_SL3.0ch02_PotentialHostGene_SL3_120k-B-R2129-Map7	PHG	HostGene	none	none	none	none	Solyc02g090430.3.1	none	00	11	00	00	00	00	00	01	01	1.24	1.95	0.000521205	0.02171	+DESL	0.21	2.6	0.626947	1	inbetween	2.32378	3.1093	4.66067	8.53582	48.0663	0	-2.66	1.84	1e-05	-DESL
SL3.0ch02	52636601	52636800	200	*	SL3.0ch02-52636601	SL3.0-Genome	200	Euchromatin	ms97240_SL3.0ch02_DTX-incomp_SL3_120k-B-R1979-Map9	DNA	CACTA	Solyc02g090450.3.1	none	GO:0004601;GO:0006979;GO:0020037;GO:0055114	Sl Peroxidase	none	none	00	11	00	00	00	00	00	01	01	2.4	1.9	3.92766e-08	0	+DESL	0	-1.39	1	1	non-DESL	6.21204	7.7503	1.54481	6.21204	3.88171	7.74374	-1.16	2.41	0.21833	inbetween
SL3.0ch02	52642601	52642800	200	*	SL3.0ch02-52642601	SL3.0-Genome	200	Euchromatin	none	none	none	Solyc02g090470.3.1	none	GO:0004601;GO:0006979;GO:0020037;GO:0055114	Peroxidase (AHRD V3.3 *** K4BCJ6_SOLLC)	none	none	00	11	00	00	00	00	00	01	01	7.7	0.24	1.01154e-14	0	+DESL	6.46	0.49	7.81365e-07	8e-05	+DESL	1.54481	0.778964	1.55137	0	24.0495	0.778964	-1.3	1.01	0.41895	inbetween
SL3.0ch02	52645201	52645400	200	*	SL3.0ch02-52645201	SL3.0-Genome	200	Euchromatin	ms97242_SL3.0ch02_DTX-incomp_SL3_120k-B-R1979-Map9	DNA	CACTA	Solyc02g090470.3.1	none	GO:0004601;GO:0006979;GO:0020037;GO:0055114	Peroxidase (AHRD V3.3 *** K4BCJ6_SOLLC)	none	none	00	11	00	00	00	00	00	01	01	1.86	0.68	0.000180696	0.00872	+DESL	-3.68	-0.93	0.0517106	1	non-DESL	5.43308	2.32378	0	0	0	0	-0.94	1.17	1	non-DESL
SL3.0ch02	52662801	52663000	200	*	SL3.0ch02-52662801	SL3.0-Genome	200	Euchromatin	ms97212_SL3.0ch02_RLX-incomp-chim_SL3_120k-B-G224-Map20	LTR	Gypsy	none	none	none	none	none	none	00	11	00	00	00	00	00	01	01	-3.45	-0.6	0.000438447	0.01876	-DESL	0	-1.39	1	1	non-DESL	0	0	0.772407	0	0	0	-0.3	-1.77	1	non-DESL
SL3.0ch02	52665001	52665200	200	*	SL3.0ch02-52665001	SL3.0-Genome	200	Euchromatin	ms97212_SL3.0ch02_RLX-incomp-chim_SL3_120k-B-G224-Map20	LTR	Gypsy	none	none	none	none	none	none	00	11	00	00	00	00	00	01	01	2.14	-0.15	0.000553244	0.02291	+DESL	0	-1.39	1	1	non-DESL	0.778964	2.32378	10.1069	0.772407	2.32378	0.772407	-0.14	0.71	1	non-DESL
SL3.0ch02	52665601	52665800	200	*	SL3.0ch02-52665601	SL3.0-Genome	200	Euchromatin	ms97212_SL3.0ch02_RLX-incomp-chim_SL3_120k-B-G224-Map20	LTR	Gypsy	none	none	none	none	none	none	00	11	00	00	00	00	00	01	01	3.93	-1.01	8.22356e-05	0.0044	+DESL	0	-1.39	1	1	non-DESL	0	2.33033	5.43308	0.772407	0	0	0.6	0.34	1	non-DESL
SL3.0ch02	52681801	52682000	200	*	SL3.0ch02-52681801	SL3.0-Genome	200	Euchromatin	none	none	none	Solyc02g090505.1.1	none		haloacid dehalogenase-like hydrolase family protein (AHRD V3.3 *-* AT1G56500.2)	none	none	00	11	00	00	00	00	00	01	01	-1.74	0.67	0.0012693	0.04583	-DESL	-3.35	1.7	1.46323e-07	2e-05	inbetween	0	2.33033	0	1.55137	3.11586	0.772407	-5.55	-0.9	0.01558	-DESL
SL3.0ch02	52695401	52695600	200	*	SL3.0ch02-52695401	SL3.0-Genome	200	Euchromatin	none	none	none	none	none	none	none	none	none	00	11	00	00	00	00	00	01	01	-1.33	2.48	0.000486277	0.0205	-DESL	-3.48	3.42	1.41174e-13	0	non-DESL	2.33689	3.88826	0.778964	6.2186	24.0364	0	-5.66	0.87	0	-DESL
SL3.0ch02	52695801	52696000	200	*	SL3.0ch02-52695801	SL3.0-Genome	200	Euchromatin	none	none	none	none	none	none	none	none	none	00	11	00	00	00	00	00	01	01	-8.11	4.23	5.33847e-40	0	-DESL	-8.69	5.53	1.77457e-43	0	-DESL	0	0	0	1.54481	0	0	-1.17	-1.63	1	non-DESL
SL3.0ch02	52709401	52709600	200	*	SL3.0ch02-52709401	SL3.0-Genome	200	Euchromatin	ms97260_SL3.0ch02_RIX-incomp_SL3_120k-B-R3451-Map13	TE	Confused_TE	none	none	none	none	Solyc02g090540.3.1	none	00	11	00	00	00	00	00	01	01	4.98	-0.27	8.62605e-09	0	+DESL	0.09	-1.06	0.960114	1	inbetween	0	0	0	0	0.772407	0	-6.86	0	0	-DESL
SL3.0ch02	52722001	52722200	200	*	SL3.0ch02-52722001	SL3.0-Genome	200	Euchromatin	ms97209_SL3.0ch02_RLX-incomp_SL3_120k-B-G1933-Map8_reversed	LTR	Gypsy	none	none	none	none	Solyc02g090550.1.1	none	00	11	00	00	00	00	00	01	01	7.69	0.24	2.28942e-13	0	+DESL	3.18	-1.07	0.0980952	1	inbetween	1.55793	3.1093	17.0782	1.55137	1.55793	0	-1.55	0.94	0.1677	inbetween
SL3.0ch02	52733001	52733200	200	*	SL3.0ch02-52733001	SL3.0-Genome	200	Euchromatin	none	none	none	none	none	none	none	none	none	00	11	00	00	00	00	00	01	01	-2.84	4.18	8.3307e-13	0	-DESL	-0.81	5.96	0.0224917	0.65532	non-DESL	2.32378	0	3.09619	31.7474	16.2796	0.778964	-6.21	1.36	0	-DESL
SL3.0ch02	52733201	52733400	200	*	SL3.0ch02-52733201	SL3.0-Genome	200	Euchromatin	ms97292_SL3.0ch02_DXX_SL3_120k-B-R4707-Map11_reversed	DNA	PutativeNonAutoClassII	none	none	none	none	none	none	00	11	00	00	00	00	00	01	01	-3.32	0.43	8.19465e-07	7e-05	-DESL	-0.11	2.32	0.80563	1	-DESL	0	0	0	0	2.33033	0	-1.71	-1.51	1	non-DESL
SL3.0ch02	52738801	52739000	200	*	SL3.0ch02-52738801	SL3.0-Genome	200	Euchromatin	ms97285_SL3.0ch02_RLX-incomp-chim_SL3_120k-B-R6950-Map7_reversed	LTR	Gypsy	none	none	none	none	Solyc02g090570.3.1	none	00	11	00	00	00	00	00	01	01	-1.68	3.22	0.000294052	0.01325	-DESL	-2.23	4.42	1.37716e-08	0	non-DESL	2.33689	1.55793	2.32378	17.8506	20.9468	6.97133	-8.36	1.31	0	-DESL
SL3.0ch02	52767201	52767400	200	*	SL3.0ch02-52767201	SL3.0-Genome	200	Euchromatin	ms584532_SL3.0ch02_DTX-incomp_SL3_120k-B-P381.240-Map7	DNA	MuDR	Solyc02g090570.3.1	none		Transducin/WD40 repeat-like superfamily protein (AHRD V3.3 *** AT3G50590.2)	Solyc02g090580.3.1	none	00	11	00	00	00	00	00	01	01	4.35	0.73	1.13333e-11	0	+DESL	4.43	-0.68	0.0106257	0.36609	inbetween	1.55137	1.54481	5.43308	6.20548	22.4523	0	-0.03	1.92	1	non-DESL
SL3.0ch02	52769201	52769400	200	*	SL3.0ch02-52769201	SL3.0-Genome	200	Euchromatin	none	none	none	none	none	none	none	none	none	00	11	00	00	00	00	00	01	01	-1.24	2.78	0.000416934	0.01798	-DESL	-2.58	0.88	0.000489521	0.02732	inbetween	2.32378	4.641	2.33033	3.88171	34.0974	0	-8.24	1.2	0	-DESL
SL3.0ch02	52782401	52782600	200	*	SL3.0ch02-52782401	SL3.0-Genome	200	Euchromatin	none	none	none	none	none	none	none	none	none	00	11	00	00	00	00	00	01	01	2.57	-0.39	0.000146053	0.00727	+DESL	2.21	0.8	0.00212559	0.09833	+DESL	1.54481	0	0	1.55137	6.97133	0	-4.29	-0.25	0.00151	-DESL
SL3.0ch02	52786601	52786800	200	*	SL3.0ch02-52786601	SL3.0-Genome	200	Euchromatin	ms400911_SL3.0ch02_noCat_SL3_120k-B-R3239-Map6	Unknown	Unclassified	none	none	none	none	none	none	00	11	00	00	00	00	00	01	01	2.44	-0.71	0.00119681	0.04366	+DESL	1.01	-0.58	0.399512	1	inbetween	0	0.772407	0	1.55793	6.20548	0	-6.03	-0.6	0.00149	-DESL
SL3.0ch02	52794001	52794200	200	*	SL3.0ch02-52794001	SL3.0-Genome	200	Euchromatin	none	none	none	Solyc02g090620.3.1	none	GO:0008146	Sulfotransferase (AHRD V3.3 *** K4BCL1_SOLLC)	none	none	00	11	00	00	00	00	00	01	01	5.44	-1.42	0.000132269	0.00666	+DESL	0	-1.39	1	1	+DESL	0	0.778964	0	1.55793	3.10274	0	-0.56	-0.57	1	non-DESL
SL3.0ch02	52812401	52812600	200	*	SL3.0ch02-52812401	SL3.0-Genome	200	Euchromatin	ms400897_SL3.0ch02_DTX-incomp_SL3_120k-B-R325-Map20	DNA	putNA_hAT	none	none	none	none	none	none	00	11	00	00	00	00	00	01	01	-1.17	2.43	0.000898335	0.03453	-DESL	-1.73	3.32	2.96008e-05	0.00222	non-DESL	0.772407	0.778964	4.66067	3.10274	27.8984	0	-1.9	1.25	0.01401	-DESL
SL3.0ch02	52817201	52817400	200	*	SL3.0ch02-52817201	SL3.0-Genome	200	Euchromatin	none	none	none	Solyc02g090630.3.1	none		Patatin (AHRD V3.3 *** A0A0E0IDC7_ORYNI)	none	none	00	11	00	00	00	00	00	01	01	1.82	1.98	6.81489e-07	6e-05	+DESL	-1.61	1.73	0.00265089	0.11648	inbetween	0	1.55137	2.33033	15.553	55.0442	0	-5.87	1.83	0	-DESL
SL3.0ch02	52820601	52820800	200	*	SL3.0ch02-52820601	SL3.0-Genome	200	Euchromatin	none	none	none	Solyc02g090640.3.1	none		Patatin (AHRD V3.3 *** A0A0E0IDC7_ORYNI)	none	none	00	11	00	00	00	00	00	01	01	3.23	0.31	3.64757e-08	0	+DESL	4.01	0.43	5.65762e-05	0.00402	+DESL	0	1.54481	0	4.65411	17.8506	2.32378	-1.4	0.88	0.33725	inbetween
SL3.0ch02	52860601	52860800	200	*	SL3.0ch02-52860601	SL3.0-Genome	200	Euchromatin	ms510768_SL3.0ch02_DXX_SL3_120k-B-R6377-Map11	DNA	PutativeNonAutoClassII_withPotentialHostGeneDomain	none	none	none	none	none	none	00	11	00	00	00	00	00	01	01	-1.58	3.43	2.03474e-06	0.00016	-DESL	-2.34	4.59	2.40197e-09	0	non-DESL	0.772407	3.10274	3.87515	17.844	27.9312	0.772407	-6.47	1.61	0	-DESL
SL3.0ch02	52868201	52868400	200	*	SL3.0ch02-52868201	SL3.0-Genome	200	Euchromatin	none	none	none	Solyc02g090710.3.1	none		B3 domain-containing protein (AHRD V3.3 *** W9R6M5_9ROSA)	none	none	00	11	00	00	00	00	00	01	01	-10.49	3.1	1.32833e-10	0	-DESL	0	-1.39	1	1	non-DESL	0	0	0	0	0	0	0	-2.1	1	non-DESL
SL3.0ch02	52877201	52877400	200	*	SL3.0ch02-52877201	SL3.0-Genome	200	Euchromatin	none	none	none	none	none	none	none	Solyc02g090720.3.1	none	00	11	00	00	00	00	00	01	01	1.98	-0.11	0.000844424	0.03281	+DESL	0.22	0.36	0.768901	1	non-DESL	0.772407	0	0.778964	1.54481	11.632	1.55137	-6.68	-0.14	2e-05	-DESL
SL3.0ch02	52917401	52917600	200	*	SL3.0ch02-52917401	SL3.0-Genome	200	Euchromatin	none	none	none	none	none	none	none	none	none	00	11	00	00	00	00	00	01	01	-6.84	-0.11	1.11074e-07	1e-05	-DESL	-2.2	1.22	0.000578666	0.03203	-DESL	0	0	0	0	0	0	0	-2.1	1	non-DESL
SL3.0ch02	52943801	52944000	200	*	SL3.0ch02-52943801	SL3.0-Genome	200	Euchromatin	none	none	none	none	none	none	none	Solyc02g090820.3.1	none	00	11	00	00	00	00	00	01	01	-1.77	1.36	9.03029e-05	0.00479	-DESL	-6.19	2.3	1.81766e-15	0	inbetween	0	0	2.33033	2.33689	6.98445	0	-6.3	-0.42	0.00028	-DESL
SL3.0ch02	52951001	52951200	200	*	SL3.0ch02-52951001	SL3.0-Genome	200	Euchromatin	none	none	none	Solyc02g090840.3.1	none		DUF1685 family protein (AHRD V3.3 *** G7K6Q0_MEDTR)	none	none	00	11	00	00	00	00	00	01	01	3.92	-1.01	0.000722143	0.02853	+DESL	2.34	-1.22	0.236118	1	non-DESL	0	1.55793	0	0	0	0	-5.83	-0.74	0.00456	-DESL
SL3.0ch02	52982001	52982200	200	*	SL3.0ch02-52982001	SL3.0-Genome	200	Euchromatin	ms96600_SL3.0ch02_noCat_SL3_120k-B-P71.46-Map20	Unknown	Unclassified	none	none	none	none	none	none	00	11	00	00	00	00	00	01	01	1.61	0.98	0.000330731	0.01472	+DESL	-0.17	-0.14	0.855572	1	inbetween	0	3.10274	2.33033	13.1965	14.7347	0	-0.19	1.7	1	non-DESL
SL3.0ch02	52992601	52992800	200	*	SL3.0ch02-52992601	SL3.0-Genome	200	Euchromatin	none	none	none	none	none	none	none	none	none	00	11	00	00	00	00	00	01	01	-5.45	-1.09	0.00126899	0.04582	-DESL	-5.49	-0.13	0.000331796	0.01964	inbetween	0	0	0	0	0	0	2.19	-1.93	1	non-DESL
SL3.0ch02	52992801	52993000	200	*	SL3.0ch02-52992801	SL3.0-Genome	200	Euchromatin	none	none	none	none	none	none	none	none	none	00	11	00	00	00	00	00	01	01	-6.85	2.21	4.40795e-17	0	-DESL	-9.78	3.46	3.49723e-27	0	-DESL	0	0	0	0	0.772407	0	-2.49	-1.92	1	non-DESL
SL3.0ch02	53016001	53016200	200	*	SL3.0ch02-53016001	SL3.0-Genome	200	Euchromatin	ms96655_SL3.0ch02_RLX-incomp_SL3_120k-B-R448-Map20	LTR	Copia	none	none	none	none	none	none	00	11	00	00	00	00	00	01	01	1.33	2.3	0.000222651	0.01052	+DESL	0.94	3.15	0.0210491	0.62408	inbetween	4.66723	3.11586	3.88171	21.7257	53.5321	2.33033	-4.85	2.03	0	-DESL
SL3.0ch02	53032001	53032200	200	*	SL3.0ch02-53032001	SL3.0-Genome	200	Euchromatin	none	none	none	none	none	none	none	Solyc02g090910.3.1	none	00	11	00	00	00	00	00	01	01	5.44	-1.42	0.000135627	0.0068	+DESL	0	-1.39	1	1	inbetween	0	0	0	0.778964	5.41996	0	-5.25	-1.07	0.05002	inbetween
SL3.0ch02	53043601	53043800	200	*	SL3.0ch02-53043601	SL3.0-Genome	200	Euchromatin	none	none	none	Solyc02g090940.3.1	none		Lipase (AHRD V3.3 *** A0A0B2PU23_GLYSO)	none	none	00	11	00	00	00	00	00	01	01	9.76	4.38	7.55279e-26	0	+DESL	-2.3	-1.21	0.252111	1	+DESL	25.6534	30.3665	14.0017	59.0832	390.338	7.00412	-11.62	4.53	0	-DESL
SL3.0ch02	53043801	53044000	200	*	SL3.0ch02-53043801	SL3.0-Genome	200	Euchromatin	none	none	none	Solyc02g090940.3.1	none		Lipase (AHRD V3.3 *** A0A0B2PU23_GLYSO)	none	none	00	11	00	00	00	00	00	01	01	4.22	-0.19	2.85614e-08	0	+DESL	1.27	-0.48	0.270078	1	+DESL	0.778964	1.55793	2.32378	5.41996	7.76997	0	-6.91	0.05	0	-DESL
SL3.0ch02	53058801	53059000	200	*	SL3.0ch02-53058801	SL3.0-Genome	200	Euchromatin	none	none	none	none	none	none	none	none	none	00	11	00	00	00	00	00	01	01	5.44	-1.42	0.00028053	0.01273	+DESL	0	-1.39	1	1	+DESL	0	0	0.772407	0	4.66723	0	-5.23	-1.08	0.05068	inbetween
SL3.0ch02	53059001	53059200	200	*	SL3.0ch02-53059001	SL3.0-Genome	200	Euchromatin	none	none	none	none	none	none	none	none	none	00	11	00	00	00	00	00	01	01	4.33	-0.11	9.11357e-09	0	+DESL	-0.78	-0.93	0.608872	1	+DESL	0	0.778964	0.772407	3.88171	13.9689	0	-3.99	0.21	0.00014	-DESL
SL3.0ch02	53081601	53081800	200	*	SL3.0ch02-53081601	SL3.0-Genome	200	Euchromatin	none	none	none	none	none	none	none	none	none	00	11	00	00	00	00	00	01	01	1.35	3.16	8.45719e-05	0.00451	+DESL	0.51	3.94	0.175418	1	non-DESL	3.88826	17.8899	1.55137	10.8596	124.103	0	-7.75	2.85	0	-DESL
SL3.0ch02	53098201	53098400	200	*	SL3.0ch02-53098201	SL3.0-Genome	200	Euchromatin	ms96386_SL3.0ch02_noCat_SL3_120k-B-R3200-Map11	Unknown	Unclassified	none	none	none	none	Solyc02g091023.1.1	none	00	11	00	00	00	00	00	01	01	-1.53	1.94	0.000286653	0.01299	-DESL	-2.9	2.95	1.19346e-09	0	non-DESL	1.55793	2.33033	1.55793	6.98445	8.54237	0.772407	-2.9	0.37	0.00248	-DESL
SL3.0ch02	53100001	53100200	200	*	SL3.0ch02-53100001	SL3.0-Genome	200	Euchromatin	none	none	none	none	none	none	none	Solyc02g091027.1.1	none	00	11	00	00	00	00	00	01	01	6.01	-1.08	0.000130684	0.00662	+DESL	5.04	-0.4	0.00167131	0.07951	inbetween	0	0	0.772407	2.33689	6.23171	0	1.33	0.76	0.58548	inbetween
SL3.0ch02	53108201	53108400	200	*	SL3.0ch02-53108201	SL3.0-Genome	200	Euchromatin	none	none	none	Solyc02g091030.3.1	none		Nuclear transcription factor Y subunit C-2 (AHRD V3.3 *-* W9SQ52_9ROSA)	none	none	00	11	00	00	00	00	00	01	01	-3.63	-0.48	0.000146164	0.00727	-DESL	-4.05	-0.8	0.0263168	0.70535	non-DESL	0	0	0	0	0.772407	0	4.69	0.48	3e-05	+DESL
SL3.0ch02	53114801	53115000	200	*	SL3.0ch02-53114801	SL3.0-Genome	200	Euchromatin	none	none	none	none	none	none	none	none	none	00	11	00	00	00	00	00	01	01	1.22	4.5	0.000262782	0.01214	+DESL	-1.39	1.78	0.00789675	0.28167	non-DESL	48.8846	201.344	13.9033	0.778964	7.76341	0	-2.52	4.39	0	-DESL
SL3.0ch02	53115601	53115800	200	*	SL3.0ch02-53115601	SL3.0-Genome	200	Euchromatin	none	none	none	none	none	none	none	none	none	00	11	00	00	00	00	00	01	01	1.84	1.54	4.96451e-06	0.00036	+DESL	1.81	2.69	5.77946e-05	0.00411	inbetween	3.09619	3.09619	3.10274	5.43308	38.0381	0.772407	-1.08	1.95	0.42751	inbetween
SL3.0ch02	53130001	53130200	200	*	SL3.0ch02-53130001	SL3.0-Genome	200	Euchromatin	none	none	none	Solyc02g091070.3.1	none		Protein DETOXIFICATION (AHRD V3.3 *** K4BCQ6_SOLLC)	none	none	00	11	00	00	00	00	00	01	01	-3.5	3.9	1.70544e-18	0	-DESL	-6.33	5.04	1.39157e-33	0	inbetween	3.11586	0	0.772407	1.55137	21.6995	1.54481	-5.33	0.56	0	-DESL
SL3.0ch02	53142801	53143000	200	*	SL3.0ch02-53142801	SL3.0-Genome	200	Euchromatin	ms96419_SL3.0ch02_RLX-incomp-chim_SL3_120k-B-G224-Map20	LTR	Gypsy	Solyc02g091090.3.1	none		Receptor-type tyrosine-protein phosphatase U (AHRD V3.3 *** A0A061FRU0_THECC)	none	none	00	11	00	00	00	00	00	01	01	3.46	1.28	2.23773e-12	0	+DESL	0	-1.39	1	1	non-DESL	0	0.772407	0.772407	6.97789	46.5018	1.55137	-3.77	1.5	0	-DESL
SL3.0ch02	53146801	53147000	200	*	SL3.0ch02-53146801	SL3.0-Genome	200	Euchromatin	ms96419_SL3.0ch02_RLX-incomp-chim_SL3_120k-B-G224-Map20	LTR	Gypsy	Solyc02g091090.3.1	none		Receptor-type tyrosine-protein phosphatase U (AHRD V3.3 *** A0A061FRU0_THECC)	none	none	00	11	00	00	00	00	00	01	01	2.27	0.21	3.82929e-05	0.00225	+DESL	0	-1.39	1	1	non-DESL	2.33033	2.33033	13.1834	0.772407	3.88826	0	0.37	1.35	1	non-DESL
SL3.0ch02	53147601	53147800	200	*	SL3.0ch02-53147601	SL3.0-Genome	200	Euchromatin	ms96419_SL3.0ch02_RLX-incomp-chim_SL3_120k-B-G224-Map20	LTR	Gypsy	Solyc02g091090.3.1	none		Receptor-type tyrosine-protein phosphatase U (AHRD V3.3 *** A0A061FRU0_THECC)	none	none	00	11	00	00	00	00	00	01	01	3	-0.64	0.00015157	0.00752	+DESL	0	-1.39	1	1	non-DESL	0.772407	0	10.8727	0	0.778964	0	0.2	0.48	1	non-DESL
SL3.0ch02	53151401	53151600	200	*	SL3.0ch02-53151401	SL3.0-Genome	200	Euchromatin	ms96419_SL3.0ch02_RLX-incomp-chim_SL3_120k-B-G224-Map20	LTR	Gypsy	none	none	none	none	Solyc02g091090.3.1	none	00	11	00	00	00	00	00	01	01	2.08	1.18	2.75039e-06	0.00021	+DESL	0	-1.39	1	1	non-DESL	0.778964	0	3.10274	7.7503	34.1039	0.772407	-3.45	1.22	0	-DESL
SL3.0ch02	53205201	53205400	200	*	SL3.0ch02-53205201	SL3.0-Genome	200	Euchromatin	ms96380_SL3.0ch02_noCat_SL3_120k-B-R283-Map20	Unknown	Unclassified	none	none	none	none	none	none	00	11	00	00	00	00	00	01	01	-3.44	0.07	6.91427e-06	0.00049	-DESL	-4.99	-0.4	0.00233466	0.10393	non-DESL	0	0	0	0	1.55137	0	1.09	-1.12	1	non-DESL
SL3.0ch02	53228801	53229000	200	*	SL3.0ch02-53228801	SL3.0-Genome	200	Euchromatin	none	none	none	Solyc02g091230.3.1	none		RING/FYVE/PHD zinc finger superfamily protein (AHRD V3.3 *** A0A061EGA0_THECC)	none	none	00	11	00	00	00	00	00	01	01	-3.31	-0.7	0.00094257	0.03558	-DESL	2.06	1.36	0.000646309	0.03517	non-DESL	0	0	0	0	0.778964	0	-2.48	-1.93	1	non-DESL
SL3.0ch02	53251001	53251200	200	*	SL3.0ch02-53251001	SL3.0-Genome	200	Euchromatin	none	none	none	none	none	none	none	none	none	00	11	00	00	00	00	00	01	01	1.53	0.66	0.00104007	0.03872	+DESL	-0.01	1.21	0.993134	1	inbetween	0	1.55137	0.778964	9.30823	17.052	0	-7.43	0.47	0	-DESL
SL3.0ch02	53284401	53284600	200	*	SL3.0ch02-53284401	SL3.0-Genome	200	Euchromatin	ms96329_SL3.0ch02_DXX-MITE_SL3_120k-B-R87-Map20	DNA	TIR_MITEov10	Solyc02g091330.3.1	none		AAR2 protein family (AHRD V3.3 *** AT1G66510.4)	Solyc02g091320.3.1	none	00	11	00	00	00	00	00	01	01	-3.03	-0.23	0.000165576	0.00809	-DESL	-0.37	1.44	0.495155	1	non-DESL	0.772407	0	0	0.778964	0	0	-3.35	-1.77	1	non-DESL
SL3.0ch02	53287201	53287400	200	*	SL3.0ch02-53287201	SL3.0-Genome	200	Euchromatin	ms96338_SL3.0ch02_RLX-comp_SL3_120k-B-G2073-Map8_reversed	LTR	Gypsy	Solyc02g091330.3.1	none		AAR2 protein family (AHRD V3.3 *** AT1G66510.4)	none	none	00	11	00	00	00	00	00	01	01	1.15	2.76	0.000615853	0.02519	+DESL	1.14	2.36	0.0127577	0.43163	inbetween	1.55137	9.33445	76.0368	4.641	16.2927	0.772407	-3.64	2.5	0	-DESL
SL3.0ch02	53287401	53287600	200	*	SL3.0ch02-53287401	SL3.0-Genome	200	Euchromatin	ms96338_SL3.0ch02_RLX-comp_SL3_120k-B-G2073-Map8_reversed	LTR	Gypsy	Solyc02g091330.3.1	none		AAR2 protein family (AHRD V3.3 *** AT1G66510.4)	none	none	00	11	00	00	00	00	00	01	01	1.63	3.36	6.43923e-06	0.00046	+DESL	0.92	2.39	0.042626	1	inbetween	0.772407	20.2137	138.151	6.97133	24.835	0	-6.68	3.13	0	-DESL
SL3.0ch02	53287601	53287800	200	*	SL3.0ch02-53287601	SL3.0-Genome	200	Euchromatin	ms96338_SL3.0ch02_RLX-comp_SL3_120k-B-G2073-Map8_reversed	LTR	Gypsy	Solyc02g091330.3.1	none		AAR2 protein family (AHRD V3.3 *** AT1G66510.4)	none	none	00	11	00	00	00	00	00	01	01	1.52	3.88	3.64532e-06	0.00027	+DESL	0.48	0.49	0.507443	1	inbetween	6.991	35.7012	181.635	20.9337	31.7867	0	-6.49	3.63	0	-DESL
SL3.0ch02	53287801	53288000	200	*	SL3.0ch02-53287801	SL3.0-Genome	200	Euchromatin	ms96338_SL3.0ch02_RLX-comp_SL3_120k-B-G2073-Map8_reversed	LTR	Gypsy	Solyc02g091330.3.1	none		AAR2 protein family (AHRD V3.3 *** AT1G66510.4)	none	none	00	11	00	00	00	00	00	01	01	1.5	4.14	2.69109e-06	0.00021	+DESL	1.33	0.07	0.129225	1	inbetween	3.87515	17.844	250.655	30.2222	30.2353	0	-7.94	3.87	0	-DESL
SL3.0ch02	53288001	53288200	200	*	SL3.0ch02-53288001	SL3.0-Genome	200	Euchromatin	ms96338_SL3.0ch02_RLX-comp_SL3_120k-B-G2073-Map8_reversed	LTR	Gypsy	Solyc02g091330.3.1	none		AAR2 protein family (AHRD V3.3 *** AT1G66510.4)	none	none	00	11	00	00	00	00	00	01	01	1.2	2.91	0.000295539	0.01331	+DESL	0	-1.39	1	1	non-DESL	2.33689	4.66067	79.1265	9.30823	37.2591	0	-5.72	2.58	0	-DESL
SL3.0ch02	53288201	53288400	200	*	SL3.0ch02-53288201	SL3.0-Genome	200	Euchromatin	ms96338_SL3.0ch02_RLX-comp_SL3_120k-B-G2073-Map8_reversed	LTR	Gypsy	Solyc02g091330.3.1	none		AAR2 protein family (AHRD V3.3 *** AT1G66510.4)	none	none	00	11	00	00	00	00	00	01	01	1.19	4.52	0.000168053	0.0082	+DESL	0	-1.39	1	1	non-DESL	13.1768	40.3225	247.381	17.8113	65.1707	0	-7.73	4.17	0	-DESL
SL3.0ch02	53288401	53288600	200	*	SL3.0ch02-53288401	SL3.0-Genome	200	Euchromatin	ms96338_SL3.0ch02_RLX-comp_SL3_120k-B-G2073-Map8_reversed	LTR	Gypsy	Solyc02g091330.3.1	none		AAR2 protein family (AHRD V3.3 *** AT1G66510.4)	none	none	00	11	00	00	00	00	00	01	01	1.05	4.46	0.00131135	0.04721	+DESL	0.87	3.65	0.0247844	0.70535	inbetween	13.2162	41.9657	226.572	11.6386	68.2407	0.772407	-3.77	4.15	0	-DESL
SL3.0ch02	53289601	53289800	200	*	SL3.0ch02-53289601	SL3.0-Genome	200	Euchromatin	ms96338_SL3.0ch02_RLX-comp_SL3_120k-B-G2073-Map8_reversed	LTR	Gypsy	Solyc02g091330.3.1	none		AAR2 protein family (AHRD V3.3 *** AT1G66510.4)	none	none	00	11	00	00	00	00	00	01	01	1.3	3.28	5.6413e-05	0.00315	+DESL	1.46	3.3	0.000365246	0.02136	inbetween	9.30823	20.9402	100.06	8.52271	27.1654	1.54481	-3.64	3.07	0	-DESL
SL3.0ch02	53294001	53294200	200	*	SL3.0ch02-53294001	SL3.0-Genome	200	Euchromatin	ms96339_SL3.0ch02_RLX-comp_SL3_120k-B-G2073-Map8_reversed-exon2			Solyc02g091330.3.1	none		AAR2 protein family (AHRD V3.3 *** AT1G66510.4)	none	none	00	11	00	00	00	00	00	01	01	1.25	3.53	0.000134621	0.00677	+DESL	0	-1.39	1	1	non-DESL	6.991	19.3823	130.394	8.52271	25.5943	0.772407	-6.07	3.21	0	-DESL
SL3.0ch02	53294601	53294800	200	*	SL3.0ch02-53294601	SL3.0-Genome	200	Euchromatin	ms96339_SL3.0ch02_RLX-comp_SL3_120k-B-G2073-Map8_reversed-exon2			Solyc02g091330.3.1	none		AAR2 protein family (AHRD V3.3 *** AT1G66510.4)	none	none	00	11	00	00	00	00	00	01	01	1.15	4.08	0.000450211	0.01921	+DESL	0	-1.39	1	1	non-DESL	7.76997	20.9533	214.22	6.98445	40.3291	0	-5.77	3.72	0	-DESL
SL3.0ch02	53294801	53295000	200	*	SL3.0ch02-53294801	SL3.0-Genome	200	Euchromatin	ms96339_SL3.0ch02_RLX-comp_SL3_120k-B-G2073-Map8_reversed-exon2			Solyc02g091330.3.1	none		AAR2 protein family (AHRD V3.3 *** AT1G66510.4)	none	none	00	11	00	00	00	00	00	01	01	1.53	3.04	6.79281e-05	0.00373	+DESL	1.35	1.33	0.0190611	0.57578	inbetween	3.87515	11.6582	111.057	2.33033	19.3889	0	-4.44	2.84	0	-DESL
SL3.0ch02	53295201	53295400	200	*	SL3.0ch02-53295201	SL3.0-Genome	200	Euchromatin	ms96339_SL3.0ch02_RLX-comp_SL3_120k-B-G2073-Map8_reversed-exon2			Solyc02g091330.3.1	none		AAR2 protein family (AHRD V3.3 *** AT1G66510.4)	none	none	00	11	00	00	00	00	00	01	01	1.59	2.5	1.4949e-05	0.00097	+DESL	1.25	0.25	0.121214	1	inbetween	4.64756	8.54893	65.9693	2.32378	24.8678	0	-7.16	2.26	0	-DESL
SL3.0ch02	53300201	53300400	200	*	SL3.0ch02-53300201	SL3.0-Genome	200	Euchromatin	none	none	none	none	none	none	none	Solyc02g091330.3.1	none	00	11	00	00	00	00	00	01	01	-1.53	3.05	2.77141e-05	0.00168	-DESL	-4.2	1.78	1.16117e-09	0	inbetween	11.6517	7.76997	5.44619	4.65411	17.0651	0.772407	-8.29	1.25	0	-DESL
SL3.0ch02	53312801	53313000	200	*	SL3.0ch02-53312801	SL3.0-Genome	200	Euchromatin	none	none	none	Solyc02g091350.3.1	none		Glycosyltransferase (AHRD V3.3 *** K4BCT3_SOLLC)	Solyc02g091345.1.1	none	00	11	00	00	00	00	00	01	01	4.48	0.01	1.32726e-07	1e-05	+DESL	1.55	-0.39	0.162632	1	inbetween	0.778964	2.32378	1.55793	3.88826	13.9886	0	-7.15	0.25	0	-DESL
SL3.0ch02	53317201	53317400	200	*	SL3.0ch02-53317201	SL3.0-Genome	200	Euchromatin	none	none	none	none	none		Glycosyltransferase (AHRD V3.3 *** K4BCT3_SOLLC)	Solyc02g091360.1.1	none	00	11	00	00	00	00	00	01	01	4.04	-0.94	0.000207136	0.00985	+DESL	0.04	-1.06	0.978267	1	non-DESL	0	0	0	0	0.778964	0	0.66	0.46	1	non-DESL
SL3.0ch02	53325801	53326000	200	*	SL3.0ch02-53325801	SL3.0-Genome	200	Euchromatin	none	none	none	Solyc02g091390.3.1	none		cold-regulated protein (AHRD V3.3 *** AT3G03341.1)	Solyc02g091400.1.1	none	00	11	00	00	00	00	00	01	01	1.66	2.42	1.58632e-06	0.00013	+DESL	1.07	3.35	0.00756139	0.27691	inbetween	5.42652	8.51615	5.43308	17.0585	59.7376	0.778964	-6.28	2.22	0	-DESL
SL3.0ch02	53351001	53351200	200	*	SL3.0ch02-53351001	SL3.0-Genome	200	Euchromatin	ms387968_SL3.0ch02_DTX-incomp-chim_SL3_120k-B-R8167-Map5	TE	Confused_TE	Solyc02g091420.3.1	none	GO:0005215;GO:0006810;GO:0016020	NOD26-like intrinsic protein 4.1	none	none	00	11	00	00	00	00	00	01	01	3.68	-1.17	0.000695461	0.0276	+DESL	3.66	0.19	0.000455941	0.02555	non-DESL	0	1.55793	0	0.778964	4.65411	0	-5.55	-0.9	0.01558	-DESL
SL3.0ch02	53351601	53351800	200	*	SL3.0ch02-53351601	SL3.0-Genome	200	Euchromatin	none	none	none	Solyc02g091420.3.1	none	GO:0005215;GO:0006810;GO:0016020	NOD26-like intrinsic protein 4.1	none	none	00	11	00	00	00	00	00	01	01	-6.96	2.3	2.58657e-24	0	-DESL	-2.17	2.87	1.49302e-06	0.00015	-DESL	0	0	0	0	0.778964	0	-0.29	-1.77	1	non-DESL
SL3.0ch02	53351801	53352000	200	*	SL3.0ch02-53351801	SL3.0-Genome	200	Euchromatin	none	none	none	Solyc02g091420.3.1	none	GO:0005215;GO:0006810;GO:0016020	NOD26-like intrinsic protein 4.1	none	none	00	11	00	00	00	00	00	01	01	2.3	1.62	2.77569e-07	3e-05	+DESL	-3	-0.13	0.00863029	0.30519	+DESL	2.33033	6.18581	4.65411	11.6451	37.1608	0	-6.45	1.58	0	-DESL
SL3.0ch02	53352001	53352200	200	*	SL3.0ch02-53352001	SL3.0-Genome	200	Euchromatin	none	none	none	Solyc02g091420.3.1	none	GO:0005215;GO:0006810;GO:0016020	NOD26-like intrinsic protein 4.1	none	none	00	11	00	00	00	00	00	01	01	3.81	-1.09	0.00016324	0.00798	+DESL	-2.3	-1.21	0.252111	1	inbetween	0	0.772407	0.778964	0.778964	4.641	0	-5.69	-0.82	0.0085	-DESL
SL3.0ch02	53362801	53363000	200	*	SL3.0ch02-53362801	SL3.0-Genome	200	Euchromatin	none	none	none	none	none	none	none	Solyc02g091430.3.1	none	00	11	00	00	00	00	00	01	01	1.85	1.11	0.000671292	0.02683	+DESL	-0.1	1.29	0.863912	1	inbetween	1.55137	3.88171	0.778964	10.8662	22.5047	0.778964	-7.99	0.97	0	-DESL
SL3.0ch03	45557201	45557400	200	*	SL3.0ch03-45557201	SL3.0-Genome	200	Heterochromatin	ms87237_SL3.0ch03_RLX-incomp_SL3_120k-B-R1035-Map20	Pararetrovirus	EPRV	none	none	none	none	Solyc03g013600.1.1	none	00	00	00	none	00	00	00	00	00	4.4	5.86	2.31596e-17	0	+DESL	0	-1.39	1	1	non-DESL	70.5775	84.6186	189.405	258.51	18.6165	60.4576	-7.04	5.98	0	-DESL
SL3.0ch04	4698801	4699000	200	*	SL3.0ch04-4698801	SL3.0-Genome	200	Euchromatin	none	none	none	none	none	none	none	none	none	00	11	00	11	11	11	11	11	11	5.03	-1.62	0.000932482	0.03524	+DESL	0	-1.39	1	1	inbetween	0.772407	0	0	0	2.32378	0	1.76	0.24	0.40888	inbetween
SL3.0ch04	4699201	4699400	200	*	SL3.0ch04-4699201	SL3.0-Genome	200	Euchromatin	none	none	none	none	none	none	none	none	none	00	11	00	11	11	11	11	11	11	2.66	0.84	3.44862e-08	0	+DESL	-5.57	-0.07	0.000220083	0.01347	non-DESL	0.772407	2.33033	3.88171	3.88171	27.1654	0	-4.87	0.92	0	-DESL
SL3.0ch04	4715001	4715200	200	*	SL3.0ch04-4715001	SL3.0-Genome	200	Euchromatin	ms205817_SL3.0ch04_RLX-incomp_SL3_120k-B-R392-Map6_reversed	LTR	Gypsy	none	none	none	none	none	none	00	11	00	11	11	11	11	11	11	2.92	-0.17	3.3028e-05	0.00196	+DESL	-3.14	-1.06	0.109561	1	inbetween	0.772407	2.33033	0.772407	6.97789	6.18581	0.772407	-3.8	0.05	0.00077	-DESL
SL3.0ch04	4723201	4723400	200	*	SL3.0ch04-4723201	SL3.0-Genome	200	Euchromatin	none	none	none	Solyc04g014480.3.1	none		Heat-shock protein	none	none	00	11	00	11	11	11	11	11	11	3.11	-0.95	0.00058623	0.02407	+DESL	0	-1.39	1	1	inbetween	0	0.778964	0	0	8.52271	0	-5.82	-0.74	0.00471	-DESL
SL3.0ch04	4723401	4723600	200	*	SL3.0ch04-4723401	SL3.0-Genome	200	Euchromatin	none	none	none	Solyc04g014480.3.1	none		Heat-shock protein	Solyc04g014490.1.1	none	00	11	00	11	11	11	11	11	11	5.89	-1.16	2.76377e-05	0.00168	+DESL	0	-1.39	1	1	inbetween	0	0.778964	0	0	7.73718	0	-5.7	-0.82	0.00835	-DESL
SL3.0ch04	4723601	4723800	200	*	SL3.0ch04-4723601	SL3.0-Genome	200	Euchromatin	none	none	none	Solyc04g014480.3.1	none		Heat-shock protein	Solyc04g014490.1.1	none	00	11	00	11	11	11	11	11	11	4.97	0.45	7.57103e-13	0	+DESL	-2.3	-1.21	0.252111	1	non-DESL	1.55137	0	0	6.19893	24.043	1.54481	-4.15	0.76	0	-DESL
SL3.0ch04	4723801	4724000	200	*	SL3.0ch04-4723801	SL3.0-Genome	200	Euchromatin	none	none	none	Solyc04g014480.3.1	none		Heat-shock protein	Solyc04g014490.1.1	none	00	11	00	11	11	11	11	11	11	1.36	6.21	8.28356e-05	0.00443	+DESL	-12.11	5.74	6.77221e-49	0	non-DESL	8.53582	9.31478	12.4175	74.4855	1195.46	3.88171	-10	5.91	0	-DESL
SL3.0ch04	4737401	4737600	200	*	SL3.0ch04-4737401	SL3.0-Genome	200	Euchromatin	ms596461_SL3.0ch04_noCat_SL3_120k-B-R283-Map20	Unknown	Unclassified	none	none	none	none	none	none	00	11	00	11	11	11	11	11	11	-2.52	0.82	0.000145467	0.00724	-DESL	-7.96	1.77	1.76178e-13	0	non-DESL	0	0	0	0.772407	3.87515	0.772407	-5.06	-1.17	0.09121	inbetween
SL3.0ch04	4778801	4779000	200	*	SL3.0ch04-4778801	SL3.0-Genome	200	Euchromatin	none	none	none	none	none	none	none	Solyc04g014510.3.1	none	00	11	00	11	11	11	11	11	11	1.82	0.43	0.000991788	0.0371	+DESL	-5.91	0.14	3.86438e-05	0.00286	non-DESL	6.22515	0.778964	1.55137	6.991	9.30823	0	-5.07	0.35	0	-DESL
SL3.0ch04	4779001	4779200	200	*	SL3.0ch04-4779001	SL3.0-Genome	200	Euchromatin	none	none	none	none	none	none	none	Solyc04g014510.3.1	none	00	11	00	11	11	11	11	11	11	2	3.93	1.59664e-08	0	+DESL	-6.92	2.99	4.52649e-21	0	non-DESL	9.33445	24.8482	8.53582	83.0803	176.077	9.28856	-6.95	3.79	0	-DESL
SL3.0ch04	4804801	4805000	200	*	SL3.0ch04-4804801	SL3.0-Genome	200	Euchromatin	none	none	none	none	none	none	none	none	none	00	11	00	11	11	11	11	11	11	5.6	-1.33	4.23691e-05	0.00245	+DESL	0	-1.39	1	1	+DESL	0	0	0.772407	0	5.43308	0	-5.41	-0.99	0.02782	-DESL
SL3.0ch04	4812601	4812800	200	*	SL3.0ch04-4812601	SL3.0-Genome	200	Euchromatin	none	none	none	Solyc04g014540.2.1	none		Zinc finger protein	none	none	00	11	00	11	11	11	11	11	11	3.85	-0.48	2.15964e-06	0.00017	+DESL	0	-1.39	1	1	inbetween	1.55793	0	2.33033	0.778964	8.52926	0	-6.54	-0.24	5e-05	-DESL
SL3.0ch04	4812801	4813000	200	*	SL3.0ch04-4812801	SL3.0-Genome	200	Euchromatin	none	none	none	Solyc04g014540.2.1	none		Zinc finger protein	none	none	00	11	00	11	11	11	11	11	11	4.58	-0.57	8.03076e-07	7e-05	+DESL	-2.3	-1.21	0.252111	1	inbetween	0.778964	0.778964	0	0.778964	11.6386	0	-2.56	-0.12	0.06387	inbetween
SL3.0ch04	4861201	4861400	200	*	SL3.0ch04-4861201	SL3.0-Genome	200	Euchromatin	ms57684_SL3.0ch04_DTX-incomp_SL3_120k-B-R165-Map20	DNA	MuDR	none	none	none	none	Solyc04g014576.1.1	none	00	11	00	11	11	11	11	11	11	2.07	1.03	7.6447e-06	0.00053	+DESL	-2.3	-1.21	0.252111	1	inbetween	1.55793	3.86859	4.66067	5.41341	21.693	0	1.47	2.85	0.02387	+DESL
SL3.0ch04	4861401	4861600	200	*	SL3.0ch04-4861401	SL3.0-Genome	200	Euchromatin	ms57684_SL3.0ch04_DTX-incomp_SL3_120k-B-R165-Map20	DNA	MuDR	Solyc04g014576.1.1	none		LOW QUALITY:DNA topoisomerase (AHRD V3.3 *-* M4CF68_BRARP)	Solyc04g014576.1.1	none	00	11	00	11	11	11	11	11	11	2.45	0.34	5.0182e-06	0.00036	+DESL	-2.28	-1.22	0.254346	1	non-DESL	0	1.55137	0.778964	2.32378	20.1613	0	1.79	2.45	0.0029	+DESL
SL3.0ch04	4861601	4861800	200	*	SL3.0ch04-4861601	SL3.0-Genome	200	Euchromatin	ms57684_SL3.0ch04_DTX-incomp_SL3_120k-B-R165-Map20	DNA	MuDR	Solyc04g014576.1.1	none		LOW QUALITY:DNA topoisomerase (AHRD V3.3 *-* M4CF68_BRARP)	Solyc04g014576.1.1	none	00	11	00	11	11	11	11	11	11	2.23	1.03	9.98311e-07	8e-05	+DESL	0	-1.39	1	1	non-DESL	0.778964	6.19237	4.64756	4.66067	24.0299	0	1.56	2.94	0.01021	+DESL
SL3.0ch04	4861801	4862000	200	*	SL3.0ch04-4861801	SL3.0-Genome	200	Euchromatin	ms57684_SL3.0ch04_DTX-incomp_SL3_120k-B-R165-Map20	DNA	MuDR	Solyc04g014576.1.1	none		LOW QUALITY:DNA topoisomerase (AHRD V3.3 *-* M4CF68_BRARP)	none	none	00	11	00	11	11	11	11	11	11	2.07	0.29	9.00927e-05	0.00478	+DESL	0	-1.39	1	1	inbetween	1.55137	3.86859	1.55137	3.1093	12.4044	0	1.65	2.22	0.01303	+DESL
SL3.0ch04	4877801	4878000	200	*	SL3.0ch04-4877801	SL3.0-Genome	200	Euchromatin	none	none	none	Solyc04g014610.3.1	none	GO:0005488	Armadillo repeat-containing protein	none	none	00	11	00	11	11	11	11	11	11	1.06	3.24	0.00101308	0.03781	+DESL	0	-1.39	1	1	non-DESL	3.86204	1.54481	1.55793	3.09619	6.97133	12.4503	0.29	4.01	1	non-DESL
SL3.0ch04	4878001	4878200	200	*	SL3.0ch04-4878001	SL3.0-Genome	200	Euchromatin	none	none	none	Solyc04g014610.3.1	none	GO:0005488	Armadillo repeat-containing protein	none	none	00	11	00	11	11	11	11	11	11	2.32	1.58	1.38615e-08	0	+DESL	-5.16	-0.31	0.00125988	0.0616	non-DESL	0.772407	3.10274	6.97133	6.19893	1.55137	4.64756	-5.05	1.57	0	-DESL
SL3.0ch04	4906001	4906200	200	*	SL3.0ch04-4906001	SL3.0-Genome	200	Euchromatin	ms441538_SL3.0ch04_DTX-incomp_SL3_120k-B-R2186-Map19-exon2			Solyc04g014615.1.1	none		LOW QUALITY:Serine/threonine protein phosphatase 7 long form isogeny (AHRD V3.3 *** A0A151SDM1_CAJCA)	Solyc04g014615.1.1	none	00	11	00	11	11	11	11	11	11	-1.66	4.87	4.75711e-05	0.00271	-DESL	-12.02	5.65	4.48573e-48	0	non-DESL	8.52926	36.4408	37.2132	19.3495	68.2079	1.55793	-5.18	3.01	0	-DESL
SL3.0ch04	4906201	4906400	200	*	SL3.0ch04-4906201	SL3.0-Genome	200	Euchromatin	ms441538_SL3.0ch04_DTX-incomp_SL3_120k-B-R2186-Map19-exon2			Solyc04g014615.1.1	none		LOW QUALITY:Serine/threonine protein phosphatase 7 long form isogeny (AHRD V3.3 *** A0A151SDM1_CAJCA)	Solyc04g014615.1.1	none	00	11	00	11	11	11	11	11	11	-1.5	7.5	8.024e-05	0.0043	-DESL	-10.26	8.02	2.10939e-65	0	non-DESL	31.8064	213.951	573.097	64.3786	307.583	7.76341	-5.14	5.78	0	-DESL
SL3.0ch04	4906401	4906600	200	*	SL3.0ch04-4906401	SL3.0-Genome	200	Euchromatin	ms441538_SL3.0ch04_DTX-incomp_SL3_120k-B-R2186-Map19-exon2			Solyc04g014615.1.1	none		LOW QUALITY:Serine/threonine protein phosphatase 7 long form isogeny (AHRD V3.3 *** A0A151SDM1_CAJCA)	none	none	00	11	00	11	11	11	11	11	11	-1.48	6.28	2.64519e-05	0.00161	-DESL	-13.24	6.86	7.71607e-60	0	non-DESL	24.8809	87.6426	178.381	79.8792	116.294	3.10274	-6.74	4.53	0	-DESL
SL3.0ch04	4906801	4907000	200	*	SL3.0ch04-4906801	SL3.0-Genome	200	Euchromatin	ms441538_SL3.0ch04_DTX-incomp_SL3_120k-B-R2186-Map19-exon2			none	none	none	none	none	none	00	11	00	11	11	11	11	11	11	-1.6	6.82	4.75494e-06	0.00035	-DESL	-13.72	7.34	1.64131e-64	0	non-DESL	41.1408	88.4609	359.185	79.8858	98.4235	5.41996	-7.16	4.97	0	-DESL
SL3.0ch04	4907001	4907200	200	*	SL3.0ch04-4907001	SL3.0-Genome	200	Euchromatin	ms441538_SL3.0ch04_DTX-incomp_SL3_120k-B-R2186-Map19-exon2			none	none	none	none	none	none	00	11	00	11	11	11	11	11	11	-1.29	6.76	0.000649766	0.02634	-DESL	-8.5	6.28	2.25318e-48	0	non-DESL	24.8547	89.1612	473.96	39.5239	139.518	9.30823	-7.04	5.15	0	-DESL
SL3.0ch04	4907201	4907400	200	*	SL3.0ch04-4907201	SL3.0-Genome	200	Euchromatin	ms441538_SL3.0ch04_DTX-incomp_SL3_120k-B-R2186-Map19-exon2			none	none	none	none	none	none	00	11	00	11	11	11	11	11	11	-1.22	5.45	0.000502732	0.02106	-DESL	-12.39	6.02	1.36361e-51	0	non-DESL	29.4892	93.8284	146.549	23.2443	31.0405	0	-7.42	3.88	0	-DESL
SL3.0ch04	4907401	4907600	200	*	SL3.0ch04-4907401	SL3.0-Genome	200	Euchromatin	ms441538_SL3.0ch04_DTX-incomp_SL3_120k-B-R2186-Map19-exon2			none	none	none	none	none	none	00	11	00	11	11	11	11	11	11	-1.57	8.63	5.47929e-05	0.00307	-DESL	-12.57	9.41	5.98155e-81	0	non-DESL	80.691	328.917	1377.6	186.086	483.078	3.1093	-7.78	6.8	0	-DESL
SL3.0ch04	4907601	4907800	200	*	SL3.0ch04-4907601	SL3.0-Genome	200	Euchromatin	ms441538_SL3.0ch04_DTX-incomp_SL3_120k-B-R2186-Map19-exon2			none	none	none	none	none	none	00	11	00	11	11	11	11	11	11	-1.47	4.99	2.93848e-05	0.00178	-DESL	-11.84	5.47	2.85655e-46	0	non-DESL	6.98445	29.476	96.9836	20.1482	49.6308	0	-7.3	3.24	0	-DESL
SL3.0ch04	4907801	4908000	200	*	SL3.0ch04-4907801	SL3.0-Genome	200	Euchromatin	ms441538_SL3.0ch04_DTX-incomp_SL3_120k-B-R2186-Map19-exon2			none	none	none	none	none	none	00	11	00	11	11	11	11	11	11	-1.48	5.98	1.9678e-05	0.00124	-DESL	-9.59	5.59	2.3313e-45	0	non-DESL	7.76997	52.681	245.044	36.4605	69.0262	3.86859	-7.76	4.22	0	-DESL
SL3.0ch04	4908201	4908400	200	*	SL3.0ch04-4908201	SL3.0-Genome	200	Euchromatin	ms441539_SL3.0ch04_DTX-incomp_SL3_120k-B-R2186-Map19	DNA	MuDR	Solyc04g014640.1.1	none	none	none	none	none	00	11	00	11	11	11	11	11	11	-1.79	6.07	7.24061e-07	6e-05	-DESL	-12.79	6.41	1.88039e-55	0	non-DESL	41.1212	37.2526	173.832	20.1678	90.7388	0.772407	-6.95	4.08	0	-DESL
SL3.0ch04	4908401	4908600	200	*	SL3.0ch04-4908401	SL3.0-Genome	200	Euchromatin	ms441539_SL3.0ch04_DTX-incomp_SL3_120k-B-R2186-Map19	DNA	MuDR	Solyc04g014640.1.1	none	none	none	none	none	00	11	00	11	11	11	11	11	11	-1.46	8.18	8.89423e-05	0.00472	-DESL	-11.82	7.79	5.45816e-67	0	non-DESL	62.8731	282.317	1163.92	88.4085	299.27	1.55137	-7.69	6.44	0	-DESL
SL3.0ch04	4908601	4908800	200	*	SL3.0ch04-4908601	SL3.0-Genome	200	Euchromatin	ms441539_SL3.0ch04_DTX-incomp_SL3_120k-B-R2186-Map19	DNA	MuDR	Solyc04g014640.1.1	none	none	none	none	none	00	11	00	11	11	11	11	11	11	-1.45	7.15	7.76234e-05	0.00418	-DESL	-9.82	5.79	1.62323e-47	0	non-DESL	26.3799	165.31	530.654	41.0949	160.491	0.778964	-6.67	5.42	0	-DESL
SL3.0ch04	4908801	4909000	200	*	SL3.0ch04-4908801	SL3.0-Genome	200	Euchromatin	ms441539_SL3.0ch04_DTX-incomp_SL3_120k-B-R2186-Map19	DNA	MuDR	Solyc04g014640.1.1	none	none	none	none	none	00	11	00	11	11	11	11	11	11	-1.47	4.84	0.000128235	0.0065	-DESL	-10.56	4.21	3.24619e-34	0	non-DESL	3.88171	24.8088	63.5669	53.4731	32.5657	6.97133	-7.99	3.08	0	-DESL
SL3.0ch04	4909001	4909200	200	*	SL3.0ch04-4909001	SL3.0-Genome	200	Euchromatin	ms441539_SL3.0ch04_DTX-incomp_SL3_120k-B-R2186-Map19	DNA	MuDR	Solyc04g014640.1.1	none	none	none	none	none	00	11	00	11	11	11	11	11	11	-1.45	4.45	1.36238e-05	0.00089	-DESL	-10.91	4.55	2.01573e-37	0	non-DESL	6.21204	17.1044	66.6762	8.56204	44.1846	2.32378	-5.32	2.74	0	-DESL
SL3.0ch04	4909201	4909400	200	*	SL3.0ch04-4909201	SL3.0-Genome	200	Euchromatin	ms441539_SL3.0ch04_DTX-incomp_SL3_120k-B-R2186-Map19	DNA	MuDR	Solyc04g014640.1.1	none	none	none	none	none	00	11	00	11	11	11	11	11	11	-1.38	5.47	6.96652e-05	0.0038	-DESL	-7.67	3.69	1.95179e-27	0	non-DESL	10.0872	55.1097	128.816	30.2616	79.8202	0	-3.21	3.93	0	-DESL
SL3.0ch04	4909401	4909600	200	*	SL3.0ch04-4909401	SL3.0-Genome	200	Euchromatin	ms441539_SL3.0ch04_DTX-incomp_SL3_120k-B-R2186-Map19	DNA	MuDR	Solyc04g014640.1.1	none	none	none	Solyc04g014640.1.1	none	00	11	00	11	11	11	11	11	11	-1.7	5.64	1.78862e-06	0.00014	-DESL	-8.64	6	5.5389e-47	0	non-DESL	9.30167	51.9414	93.9596	19.4085	109.303	0	-3.51	3.83	0	-DESL
SL3.0ch04	4921001	4921200	200	*	SL3.0ch04-4921001	SL3.0-Genome	200	Euchromatin	ms43586_SL3.0ch04_noCat_SL3_120k-B-R4837-Map5	PHG	HostGene	Solyc04g014650.3.1	none	GO:0004672;GO:0005524;GO:0006468	Non-specific serine/threonine protein kinase (AHRD V3.3 *-* M1A662_SOLTU)	none	none	00	11	00	11	11	11	11	11	11	-1.98	2.79	1.47149e-06	0.00012	-DESL	-9.79	3.46	2.80675e-27	0	non-DESL	2.33689	1.55793	3.09619	3.09619	22.5506	0	-4.11	0.75	0	-DESL
SL3.0ch04	4933601	4933800	200	*	SL3.0ch04-4933601	SL3.0-Genome	200	Euchromatin	ms127992_SL3.0ch04_noCat_SL3_120k-B-R4837-Map5	PHG	HostGene	Solyc04g014670.3.1	none		NAD(P)-binding Rossmann-fold superfamily protein (AHRD V3.3 *** AT2G29150.1)	Solyc04g014670.3.1	none	00	11	00	11	11	11	11	11	11	-1.85	2.59	6.83181e-07	6e-05	-DESL	-8.52	2.27	4.38007e-17	0	-DESL	0.778964	3.10274	0.778964	3.10274	20.9533	0.772407	-7.56	0.59	0	-DESL
SL3.0ch04	4933801	4934000	200	*	SL3.0ch04-4933801	SL3.0-Genome	200	Euchromatin	ms127992_SL3.0ch04_noCat_SL3_120k-B-R4837-Map5	PHG	HostGene	Solyc04g014670.3.1	none		NAD(P)-binding Rossmann-fold superfamily protein (AHRD V3.3 *** AT2G29150.1)	none	none	00	11	00	11	11	11	11	11	11	-2.3	0.8	3.16425e-05	0.00189	-DESL	-7.98	1.78	1.37706e-13	0	-DESL	0	0	0	2.33689	2.33033	0.778964	-5.23	-1.08	0.05116	inbetween
SL3.0ch04	4952201	4952400	200	*	SL3.0ch04-4952201	SL3.0-Genome	200	Euchromatin	none	none	none	Solyc04g014690.3.1	none	GO:0004672;GO:0005524;GO:0006468	MAP kinase kinase kinase 32	none	none	00	11	00	11	11	11	11	11	11	-1.32	1.49	0.00121201	0.04406	-DESL	-7.02	0.97	1.05618e-08	0	non-DESL	0.778964	0.778964	1.55137	3.87515	10.8465	0	1	1.44	0.81672	inbetween
SL3.0ch04	4984601	4984800	200	*	SL3.0ch04-4984601	SL3.0-Genome	200	Euchromatin	none	none	none	Solyc04g014720.3.1	none	GO:0003735;GO:0005622;GO:0005840;GO:0006412	60S ribosomal protein L6 (AHRD V3.3 *** RL6_MESCR)	none	none	00	11	00	11	11	11	11	11	11	2.9	-0.16	1.5822e-05	0.00102	+DESL	-2.3	-1.21	0.252111	1	non-DESL	3.1093	1.55137	0	0.778964	0	3.10274	-1.14	0.45	1	non-DESL
SL3.0ch04	4985401	4985600	200	*	SL3.0ch04-4985401	SL3.0-Genome	200	Euchromatin	none	none	none	none	none	none	none	none	none	00	11	00	11	11	11	11	11	11	1.94	0.78	9.19667e-05	0.00486	+DESL	-4.58	-0.59	0.00788352	0.28123	non-DESL	5.42652	3.1093	0	5.41341	1.55137	1.54481	-4.12	0.77	0	-DESL
SL3.0ch04	5009201	5009400	200	*	SL3.0ch04-5009201	SL3.0-Genome	200	Euchromatin	ms539845_SL3.0ch04_noCat_SL3_120k-B-R2122-Map20	Unknown	Unclassified	none	none	none	none	Solyc04g014760.3.1	none	00	11	00	11	11	11	11	11	11	2.16	0.15	0.000812554	0.03176	+DESL	-0.66	-0.39	0.540315	1	non-DESL	0	0.778964	0	1.55793	8.54893	0.778964	-2.14	0.4	0.05141	inbetween
SL3.0ch04	5045601	5045800	200	*	SL3.0ch04-5045601	SL3.0-Genome	200	Euchromatin	none	none	none	none	none	none	none	none	none	00	11	00	11	11	11	11	11	11	3.25	0.68	1.18669e-08	0	+DESL	-4.83	-0.48	0.00397199	0.16528	inbetween	0	0.778964	2.33033	9.32134	24.8482	0	-4.78	0.84	0	-DESL
SL3.0ch04	5047801	5048000	200	*	SL3.0ch04-5047801	SL3.0-Genome	200	Euchromatin	ms519940_SL3.0ch04_RLX-incomp_SL3_120k-B-G94-Map20_reversed	Pararetrovirus	EPRV	none	none	none	none	none	none	00	11	00	11	11	11	11	11	11	-5.52	-1.05	0.000451886	0.01923	-DESL	-5.78	0.06	7.54474e-05	0.00516	non-DESL	0	0	0	0	0	0	0	-2.1	1	non-DESL
SL3.0ch04	5048201	5048400	200	*	SL3.0ch04-5048201	SL3.0-Genome	200	Euchromatin	ms519940_SL3.0ch04_RLX-incomp_SL3_120k-B-G94-Map20_reversed	Pararetrovirus	EPRV	none	none	none	none	none	none	00	11	00	11	11	11	11	11	11	6.12	-1.01	4.34082e-06	0.00032	+DESL	0	-1.39	1	1	inbetween	0	0.778964	2.33689	0.778964	4.65411	0	-2.01	-0.44	0.52265	inbetween
SL3.0ch04	5061001	5061200	200	*	SL3.0ch04-5061001	SL3.0-Genome	200	Euchromatin	none	none	none	Solyc04g014810.3.1	none	GO:0005488	ARM repeat superfamily protein (AHRD V3.3 *** AT4G16490.1)	Solyc04g014820.3.1	none	00	11	00	11	11	11	11	11	11	1.44	1.95	0.000117853	0.00603	+DESL	0	-1.39	1	1	non-DESL	3.1093	3.88171	1.55793	3.86859	52.786	0	-0.62	2.42	1	non-DESL
SL3.0ch04	5072201	5072400	200	*	SL3.0ch04-5072201	SL3.0-Genome	200	Euchromatin	none	none	none	none	none	none	none	Solyc04g014830.2.1	none	00	11	00	11	11	11	11	11	11	-2.08	0.64	0.000300939	0.01354	-DESL	-7.8	1.62	1.65688e-12	0	non-DESL	0.778964	0	0	0	4.66067	0	-5.23	-1.08	0.05068	inbetween
SL3.0ch04	5072401	5072600	200	*	SL3.0ch04-5072401	SL3.0-Genome	200	Euchromatin	ms579203_SL3.0ch04_DTX-incomp_SL3_120k-B-P40.429-Map15	DNA	PutativeNonAutoClassII	none	none	none	none	Solyc04g014830.2.1	none	00	11	00	11	11	11	11	11	11	-2.73	1.41	4.93312e-07	4e-05	-DESL	-8.74	2.47	1.21548e-18	0	non-DESL	1.55137	0	0	0.772407	5.44619	0	-3.36	-0.83	0.1545	inbetween
SL3.0ch04	5077801	5078000	200	*	SL3.0ch04-5077801	SL3.0-Genome	200	Euchromatin	ms579202_SL3.0ch04_DTX-incomp_SL3_120k-B-G991-Map7_reversed	DNA	PutativeNonAutoClassII	Solyc04g014840.3.1	none	GO:0005783	Stress associated endoplasmic reticulum protein (AHRD V3.3 *** A0A0A0KD83_CUCSA)	none	none	00	11	00	11	11	11	11	11	11	2.84	0.35	4.31025e-07	4e-05	+DESL	-4.82	-0.48	0.00409445	0.16752	inbetween	1.55793	1.55137	0.772407	3.88826	20.1744	0	-3.46	0.55	8e-05	-DESL
SL3.0ch04	5079201	5079400	200	*	SL3.0ch04-5079201	SL3.0-Genome	200	Euchromatin	none	none	none	Solyc04g014850.3.1	none		structural maintenance of chromosomes protein (AHRD V3.3 *** AT4G17240.1)	none	none	00	11	00	11	11	11	11	11	11	1.17	3.48	0.00114018	0.04201	+DESL	-9.2	2.9	2.71063e-22	0	non-DESL	5.43308	11.632	6.21204	22.5047	145.803	0.778964	-2	3.44	7e-05	-DESL
SL3.0ch04	5079401	5079600	200	*	SL3.0ch04-5079401	SL3.0-Genome	200	Euchromatin	none	none	none	Solyc04g014850.3.1	none		structural maintenance of chromosomes protein (AHRD V3.3 *** AT4G17240.1)	none	none	00	11	00	11	11	11	11	11	11	1.22	3.16	0.000955196	0.03587	+DESL	-9.16	2.86	5.94407e-22	0	non-DESL	5.43308	6.20548	3.88171	16.2992	125.602	0.778964	-7.72	2.82	0	-DESL
SL3.0ch04	5124001	5124200	200	*	SL3.0ch04-5124001	SL3.0-Genome	200	Euchromatin	none	none	none	Solyc04g014875.1.1	none		Chalcone--flavonone isomerase (AHRD V3.3 --* CFI_ORYSJ)	none	none	00	11	00	11	11	11	11	11	11	2.3	2.1	3.16928e-07	3e-05	+DESL	0	-1.39	1	1	non-DESL	3.89482	5.43308	60.5887	3.1093	11.6451	0	-3.77	2.13	0	-DESL
SL3.0ch04	6731601	6731800	200	*	SL3.0ch04-6731601	SL3.0-Genome	200	none	ms464434_SL3.0ch04_RIX-incomp_SL3_120k-B-R3451-Map13	TE	Confused_TE	none	none	none	none	none	none	00	11	00	11	11	11	11	11	11	-1.73	1.17	0.000177085	0.00858	-DESL	-8.3	2.06	1.59368e-15	0	non-DESL	0	0	0.772407	2.33033	6.19893	2.32378	-3.13	-0.42	0.04824	-DESL
SL3.0ch04	6732201	6732400	200	*	SL3.0ch04-6732201	SL3.0-Genome	200	none	ms464434_SL3.0ch04_RIX-incomp_SL3_120k-B-R3451-Map13	TE	Confused_TE	none	none	none	none	none	none	00	11	00	11	11	11	11	11	11	-1.51	1.25	0.000803056	0.03144	-DESL	-4.12	1.26	1.55831e-07	2e-05	non-DESL	0	1.54481	1.54481	2.32378	6.19893	0	0.64	0.86	1	non-DESL
SL3.0ch04	6736201	6736400	200	*	SL3.0ch04-6736201	SL3.0-Genome	200	none	ms464436_SL3.0ch04_RLX-incomp_SL3_120k-B-R392-Map6_reversed	LTR	Gypsy	none	none	none	none	Solyc04g016060.1.1	none	00	11	00	11	11	11	11	11	11	-1.51	2.64	5.41527e-05	0.00304	-DESL	-9.87	3.53	6.36404e-28	0	non-DESL	2.33033	3.88826	1.55137	9.30823	21.7061	0.778964	-5.71	0.9	0	-DESL
SL3.0ch04	6741001	6741200	200	*	SL3.0ch04-6741001	SL3.0-Genome	200	none	none	none	none	none	none	none	none	none	none	00	11	00	11	11	11	11	11	11	-4.85	0.45	3.21461e-09	0	-DESL	-7.75	1.58	3.04724e-12	0	-DESL	0	0	0	0	0.772407	0	-2.49	-1.92	1	non-DESL
SL3.0ch04	6741401	6741600	200	*	SL3.0ch04-6741401	SL3.0-Genome	200	none	none	none	none	Solyc04g016070.2.1	none	GO:0003700;GO:0005634;GO:0006355	LOW QUALITY:MADS-box transcription factor (AHRD V3.3 *** A0A023JBP0_9ROSI)	none	none	00	11	00	11	11	11	11	11	11	5.25	-1.52	0.000272381	0.01249	+DESL	0	-1.39	1	1	+DESL	0	0.778964	0.772407	0	3.88171	0	1.48	0.23	0.76285	inbetween
SL3.0ch04	6794801	6795000	200	*	SL3.0ch04-6794801	SL3.0-Genome	200	none	ms508621_SL3.0ch04_RIX-incomp_SL3_120k-B-R944-Map5_reversed	nonLTR	LINE	none	none	none	none	none	none	00	11	00	11	11	11	11	11	11	1.47	1.1	0.000691119	0.02747	+DESL	-2.28	-1.22	0.254346	1	non-DESL	3.88171	5.44619	2.33033	7.75685	18.6296	0.778964	0.22	1.98	1	non-DESL
SL3.0ch04	6799601	6799800	200	*	SL3.0ch04-6799601	SL3.0-Genome	200	none	ms508656_SL3.0ch04_noCat_SL3_120k-B-R3776-Map7	Unknown	Unclassified	none	none	none	none	none	none	00	11	00	11	11	11	11	11	11	5.03	-1.62	0.000656695	0.02643	+DESL	0	-1.39	1	1	inbetween	0	0	0	1.55137	3.10274	0	0.76	-0.33	1	non-DESL
SL3.0ch04	6809201	6809400	200	*	SL3.0ch04-6809201	SL3.0-Genome	200	none	ms508627_SL3.0ch04_DHX-comp_SL3_120k-B-R1131-Map20	Rolling	Helitron_withPotentialHostGeneDomain	none	none	none	none	Solyc04g016090.1.1	none	00	11	00	11	11	11	11	11	11	4.91	0.39	1.81718e-12	0	+DESL	-3.12	-1.07	0.111132	1	non-DESL	0	0	0	0	0	0	-7.61	0.63	0	-DESL
SL3.0ch04	6829601	6829800	200	*	SL3.0ch04-6829601	SL3.0-Genome	200	none	ms69539_SL3.0ch04_RLX-incomp-chim_SL3_120k-B-R702-Map10	LTR	Gypsy	none	none	none	none	none	none	00	11	00	11	11	11	11	11	11	-1.73	2.4	1.3629e-05	0.00089	-DESL	-9.45	3.14	2.3161e-24	0	non-DESL	0.778964	0	0	3.10274	23.2575	0.772407	-4.44	0.57	0	-DESL
SL3.0ch04	6832401	6832600	200	*	SL3.0ch04-6832401	SL3.0-Genome	200	none	ms69534_SL3.0ch04_RIX-incomp-chim_SL3_120k-B-P50.56-Map20	LTR	Copia	none	none	none	none	none	none	00	11	00	11	11	11	11	11	11	1.36	1.86	0.000252572	0.01176	+DESL	-5	-0.39	0.00226171	0.10172	inbetween	6.991	7.75685	3.88826	7.76341	31.7933	0	-1.57	2	0.02371	-DESL
SL3.0ch04	6847801	6848000	200	*	SL3.0ch04-6847801	SL3.0-Genome	200	none	none	none	none	Solyc04g016120.2.1	none		NADH dehydrogenase (AHRD V3.3 --* P92272_9ROSA)	none	none	00	11	00	11	11	11	11	11	11	6.5	1.09	1.75932e-20	0	+DESL	0	-1.39	1	1	non-DESL	8.52926	7.7503	4.66723	13.9623	20.1678	0.778964	-0.34	2.19	1	non-DESL
SL3.0ch04	6851201	6851400	200	*	SL3.0ch04-6851201	SL3.0-Genome	200	none	ms583925_SL3.0ch04_DTX-incomp_SL3_120k-B-G1812-Map20_reversed	DNA	hAT	none	none	none	none	none	none	00	11	00	11	11	11	11	11	11	2.81	-0.76	0.00102903	0.03835	+DESL	-2.3	-1.21	0.252111	1	non-DESL	2.33689	0	3.1093	0	3.1093	0	-1.56	-0.27	0.88322	inbetween
SL3.0ch04	6851401	6851600	200	*	SL3.0ch04-6851401	SL3.0-Genome	200	none	none	none	none	none	none	none	none	none	none	00	11	00	11	11	11	11	11	11	5.51	0.94	1.95693e-17	0	+DESL	-2.3	-1.21	0.252111	1	non-DESL	0	0	0	0	0	0	-5.19	1.21	0	-DESL
SL3.0ch04	6891401	6891600	200	*	SL3.0ch04-6891401	SL3.0-Genome	200	none	ms529825_SL3.0ch04_noCat_SL3_120k-B-R162-Map5	Unknown	Unclassified	none	none	none	none	none	none	00	11	00	11	11	11	11	11	11	2.12	-0.32	0.00102909	0.03835	+DESL	0	-1.39	1	1	non-DESL	0	0	0	3.11586	11.632	0	-0.38	0.43	1	non-DESL
SL3.0ch04	6892801	6893000	200	*	SL3.0ch04-6892801	SL3.0-Genome	200	none	ms529805_SL3.0ch04_RLX-incomp_SL3_120k-B-R2108-Map7_reversed	LTR	Gypsy	Solyc04g016150.2.1	none		LOW QUALITY:F-box/LRR-repeat protein (AHRD V3.3 *-* A0A0B2RH13_GLYSO)	none	none	00	11	00	11	11	11	11	11	11	9.13	1.62	1.0762e-27	0	+DESL	0	-1.39	1	1	+DESL	12.411	8.55549	3.88171	14.7216	34.0777	0.778964	-0.41	2.7	1	non-DESL
SL3.0ch04	6913601	6913800	200	*	SL3.0ch04-6913601	SL3.0-Genome	200	Euchromatin	none	none	none	Solyc04g016180.3.1	none	GO:0016757	Glycosyltransferase	none	none	00	11	00	11	11	11	11	11	11	2.08	0.07	0.000416397	0.01796	+DESL	-4.58	-0.59	0.00788352	0.28123	non-DESL	1.55137	0.772407	0.778964	1.55793	14.7479	0	-2.69	0.23	0.01127	-DESL
SL3.0ch04	6913801	6914000	200	*	SL3.0ch04-6913801	SL3.0-Genome	200	Euchromatin	none	none	none	Solyc04g016180.3.1	none	GO:0016757	Glycosyltransferase	none	none	00	11	00	11	11	11	11	11	11	2.15	0.64	1.01551e-05	0.00069	+DESL	-5.57	-0.07	0.000220083	0.01347	inbetween	3.09619	0.772407	0.778964	3.1093	22.5113	0	-7.57	0.6	0	-DESL
SL3.0ch04	6915601	6915800	200	*	SL3.0ch04-6915601	SL3.0-Genome	200	Euchromatin	none	none	none	Solyc04g016180.3.1	none	GO:0016757	Glycosyltransferase	none	none	00	11	00	11	11	11	11	11	11	1.73	0.68	0.000418455	0.01803	+DESL	-5.47	-0.13	0.000355255	0.02081	inbetween	0	1.54481	2.33033	3.10274	22.4654	0	-1.03	1.11	0.87144	inbetween
SL3.0ch04	6923401	6923600	200	*	SL3.0ch04-6923401	SL3.0-Genome	200	Euchromatin	ms529800_SL3.0ch04_RLX-comp_SL3_120k-B-R1163-Map13	LTR	Copia	none	none	none	none	none	none	00	11	00	11	11	11	11	11	11	1.64	0.66	0.00053589	0.02226	+DESL	-3.12	-1.07	0.111132	1	non-DESL	1.55137	1.54481	4.65411	6.98445	13.1768	0	-1.81	0.86	0.06169	inbetween
SL3.0ch04	6927201	6927400	200	*	SL3.0ch04-6927201	SL3.0-Genome	200	Euchromatin	ms44800_SL3.0ch04_RLX-comp_SL3_120k-B-R1163-Map13	LTR	Copia	none	none		Retrovirus-related Pol polyprotein from transposon TNT 1-94 (AHRD V3.3 *-* A0A151TCY2_CAJCA)	none	none	00	11	00	11	11	11	11	11	11	3.61	-0.63	9.50235e-06	0.00065	+DESL	-3.14	-1.06	0.109561	1	non-DESL	0	0	1.55137	3.1093	6.97133	0.772407	-1.85	-0.12	0.43883	inbetween
SL3.0ch04	6927401	6927600	200	*	SL3.0ch04-6927401	SL3.0-Genome	200	Euchromatin	ms44798_SL3.0ch04_RLX-incomp_SL3_120k-B-R3269-Map13	LTR	Gypsy	none	none		Retrovirus-related Pol polyprotein from transposon TNT 1-94 (AHRD V3.3 *-* A0A151TCY2_CAJCA)	none	none	00	11	00	11	11	11	11	11	11	2.54	-0.65	0.000615842	0.02519	+DESL	-3.66	-0.93	0.0526938	1	non-DESL	0	0	1.55137	2.33033	6.98445	0	-0.59	0.08	1	non-DESL
SL3.0ch04	6942601	6942800	200	*	SL3.0ch04-6942601	SL3.0-Genome	200	Euchromatin	ms573065_SL3.0ch04_RLX-incomp_SL3_120k-B-R392-Map6_reversed	LTR	Gypsy	Solyc04g016190.1.1	none	GO:0008152;GO:0016758	Glycosyltransferase (AHRD V3.3 *** K4BQB9_SOLLC)	Solyc04g016177.1.1	none	00	11	00	11	11	11	11	11	11	1.51	1.64	8.79303e-05	0.00468	+DESL	-7.25	1.15	1.09027e-09	0	non-DESL	1.54481	2.33033	4.66723	9.30823	37.2329	0.772407	-4.55	1.46	0	-DESL
SL3.0ch04	6970801	6971000	200	*	SL3.0ch04-6970801	SL3.0-Genome	200	Euchromatin	ms96227_SL3.0ch04_DXX_SL3_120k-B-G986-Map5	DNA	PutativeNonAutoClassII	none	none	none	none	Solyc04g016200.1.1	none	00	11	00	11	11	11	11	11	11	1.88	0.07	0.000775371	0.03043	+DESL	-4.05	-0.8	0.0263168	0.70535	inbetween	0	0	6.20548	0	10.0872	0	-0.41	0.76	1	non-DESL
SL3.0ch04	6977401	6977600	200	*	SL3.0ch04-6977401	SL3.0-Genome	200	Euchromatin	none	none	none	none	none	none	none	Solyc04g016210.3.1	none	00	11	00	11	11	11	11	11	11	3.53	-1.25	0.00122086	0.04433	+DESL	-2.28	-1.22	0.254346	1	+DESL	0	0	0.778964	1.55137	3.86204	0.778964	-5.41	-0.98	0.02749	-DESL
SL3.0ch04	6981001	6981200	200	*	SL3.0ch04-6981001	SL3.0-Genome	200	Euchromatin	ms514378_SL3.0ch04_RLX-comp_SL3_120k-B-G1836-Map13	LTR	Copia	none	none	none	none	none	none	00	11	00	11	11	11	11	11	11	2.08	0.41	0.000203618	0.00972	+DESL	-3.15	-1.06	0.107989	1	non-DESL	0.772407	2.31722	1.55137	2.33033	17.0257	0	0.22	1.46	1	non-DESL
SL3.0ch04	7046601	7046800	200	*	SL3.0ch04-7046601	SL3.0-Genome	200	Euchromatin	none	none	none	Solyc04g016250.3.1	none	GO:0005759	Mitochondrial glycoprotein family protein (AHRD V3.3 *** AT2G41600.7)	none	none	00	11	00	11	11	11	11	11	11	2.52	0.13	2.71969e-05	0.00165	+DESL	-4.61	-0.58	0.00744954	0.27425	inbetween	0	3.09619	0.778964	5.44619	13.1965	0	-2.59	0.38	0.00918	-DESL
SL3.0ch04	7049801	7050000	200	*	SL3.0ch04-7049801	SL3.0-Genome	200	Euchromatin	none	none	none	Solyc04g016250.3.1	none	GO:0005759	Mitochondrial glycoprotein family protein (AHRD V3.3 *** AT2G41600.7)	none	none	00	11	00	11	11	11	11	11	11	-1.27	3.63	0.000133081	0.0067	-DESL	-10.75	4.4	5.08619e-36	0	non-DESL	8.55549	8.54893	9.30167	18.623	28.6643	4.66723	-9.07	2	0	-DESL
SL3.0ch04	7071601	7071800	200	*	SL3.0ch04-7071601	SL3.0-Genome	200	Euchromatin	ms434050_SL3.0ch04_noCat_SL3_120k-B-R855-Map5	Unknown	Unclassified	Solyc04g016280.3.1	none		Nucleotide-sugar transporter family protein (AHRD V3.3 *** AT3G10290.1)	Solyc04g016290.3.1	none	00	11	00	11	11	11	11	11	11	-10.36	2.99	4.70081e-32	0	-DESL	-9.97	3.63	7.92293e-29	0	-DESL	0	0	0	0	0	0	2.17	-1.93	1	non-DESL
SL3.0ch04	7073201	7073400	200	*	SL3.0ch04-7073201	SL3.0-Genome	200	Euchromatin	ms434050_SL3.0ch04_noCat_SL3_120k-B-R855-Map5	Unknown	Unclassified	Solyc04g016290.3.1	none		P-loop containing nucleoside triphosphate hydrolases superfamily protein (AHRD V3.3 --* AT4G27370.4)	Solyc04g016290.3.1	none	00	11	00	11	11	11	11	11	11	2.4	0.31	1.06796e-05	0.00072	+DESL	-5.33	-0.22	0.000665281	0.03582	inbetween	0	1.54481	1.55137	2.33033	17.0454	2.33033	-4.25	0.4	1e-05	-DESL
SL3.0ch04	7089201	7089400	200	*	SL3.0ch04-7089201	SL3.0-Genome	200	Euchromatin	ms434056_SL3.0ch04_DTX-incomp_SL3_120k-B-R1268-Map7_reversed-exon2			none	none	none	none	none	none	00	11	00	11	11	11	11	11	11	-1.92	1.92	0.000361668	0.01594	-DESL	0	-1.39	1	1	non-DESL	0.772407	3.88171	12.4503	0	1.55137	0	0.19	0.97	1	non-DESL
SL3.0ch04	7089401	7089600	200	*	SL3.0ch04-7089401	SL3.0-Genome	200	Euchromatin	ms434051_SL3.0ch04_RLX-incomp_SL3_120k-B-G1815-Map7	Pararetrovirus	EPRV	none	none	none	none	none	none	00	11	00	11	11	11	11	11	11	-1.62	4.05	2.24444e-05	0.00139	-DESL	1.44	1.52	0.00979157	0.34193	non-DESL	2.33033	22.5178	64.3589	1.55137	6.97133	0	-0.12	3.14	1	non-DESL
SL3.0ch04	7089601	7089800	200	*	SL3.0ch04-7089601	SL3.0-Genome	200	Euchromatin	ms434051_SL3.0ch04_RLX-incomp_SL3_120k-B-G1815-Map7	Pararetrovirus	EPRV	none	none	none	none	none	none	00	11	00	11	11	11	11	11	11	1.98	5.24	9.32119e-09	0	+DESL	1.39	1.05	0.027918	0.71992	non-DESL	28.7233	119.521	397.21	67.4486	118.552	1.55137	0.11	6.14	1	non-DESL
SL3.0ch04	7089801	7090000	200	*	SL3.0ch04-7089801	SL3.0-Genome	200	Euchromatin	ms434051_SL3.0ch04_RLX-incomp_SL3_120k-B-G1815-Map7	Pararetrovirus	EPRV	none	none	none	none	none	none	00	11	00	11	11	11	11	11	11	-1.74	2.92	2.89129e-06	0.00022	-DESL	0.62	-0.22	0.522119	1	non-DESL	3.10274	7.7503	21.6995	3.10274	3.87515	0	-1.59	1.39	0.05728	inbetween
SL3.0ch04	7090001	7090200	200	*	SL3.0ch04-7090001	SL3.0-Genome	200	Euchromatin	ms434051_SL3.0ch04_RLX-incomp_SL3_120k-B-G1815-Map7	Pararetrovirus	EPRV	none	none	none	none	none	none	00	11	00	11	11	11	11	11	11	-2.97	3.64	1.02777e-13	0	-DESL	0.17	1.24	0.764656	1	inbetween	3.88826	3.87515	17.8244	1.54481	3.1093	0	-1.16	1.25	0.53855	inbetween
SL3.0ch04	7090801	7091000	200	*	SL3.0ch04-7090801	SL3.0-Genome	200	Euchromatin	ms434063_SL3.0ch04_RLX-incomp_SL3_120k-B-R2839-Map20_reversed	Pararetrovirus	EPRV	none	none	none	none	none	none	00	11	00	11	11	11	11	11	11	-2.31	2.39	4.31727e-07	4e-05	-DESL	-2.28	-1.22	0.254346	1	non-DESL	1.55793	0.778964	7.76341	2.31722	6.19893	0	-0.56	0.8	1	non-DESL
SL3.0ch04	7091001	7091200	200	*	SL3.0ch04-7091001	SL3.0-Genome	200	Euchromatin	ms434063_SL3.0ch04_RLX-incomp_SL3_120k-B-R2839-Map20_reversed	Pararetrovirus	EPRV	none	none	none	none	none	none	00	11	00	11	11	11	11	11	11	-2.09	1.15	3.73873e-05	0.0022	-DESL	0	-1.39	1	1	non-DESL	0	0	2.32378	2.31722	3.86859	0	1.02	0.59	1	non-DESL
SL3.0ch04	7091401	7091600	200	*	SL3.0ch04-7091401	SL3.0-Genome	200	Euchromatin	ms434063_SL3.0ch04_RLX-incomp_SL3_120k-B-R2839-Map20_reversed	Pararetrovirus	EPRV	none	none	none	none	none	none	00	11	00	11	11	11	11	11	11	-2.08	1.34	1.48161e-05	0.00096	-DESL	-3.66	-0.93	0.0526938	1	non-DESL	0.778964	0.772407	6.97789	0	2.32378	0	0.47	0.46	1	non-DESL
SL3.0ch04	7091601	7091800	200	*	SL3.0ch04-7091601	SL3.0-Genome	200	Euchromatin	ms434063_SL3.0ch04_RLX-incomp_SL3_120k-B-R2839-Map20_reversed	Pararetrovirus	EPRV	none	none	none	none	none	none	00	11	00	11	11	11	11	11	11	-2.1	2.94	1.63942e-07	2e-05	-DESL	-3.15	-1.06	0.107989	1	non-DESL	2.33033	0.778964	19.3823	1.55137	9.31478	0	0.61	2.06	1	non-DESL
SL3.0ch04	7091801	7092000	200	*	SL3.0ch04-7091801	SL3.0-Genome	200	Euchromatin	ms434063_SL3.0ch04_RLX-incomp_SL3_120k-B-R2839-Map20_reversed	Pararetrovirus	EPRV	none	none	none	none	none	none	00	11	00	11	11	11	11	11	11	-2.9	2.87	6.64028e-12	0	-DESL	0	-1.39	1	1	non-DESL	1.55137	1.55137	12.3979	3.88171	0.778964	0	0.05	1.06	1	non-DESL
SL3.0ch04	7092001	7092200	200	*	SL3.0ch04-7092001	SL3.0-Genome	200	Euchromatin	ms434063_SL3.0ch04_RLX-incomp_SL3_120k-B-R2839-Map20_reversed	Pararetrovirus	EPRV	none	none	none	none	none	none	00	11	00	11	11	11	11	11	11	-3.17	2.95	2.80439e-13	0	-DESL	0	-1.39	1	1	non-DESL	0.772407	1.54481	13.1768	0.778964	1.55793	0	0.33	1.05	1	non-DESL
SL3.0ch04	7092201	7092400	200	*	SL3.0ch04-7092201	SL3.0-Genome	200	Euchromatin	ms434063_SL3.0ch04_RLX-incomp_SL3_120k-B-R2839-Map20_reversed	Pararetrovirus	EPRV	none	none	none	none	none	none	00	11	00	11	11	11	11	11	11	-1.83	0.86	0.000272794	0.0125	-DESL	0	-1.39	1	1	non-DESL	0	0	6.19893	0.778964	1.54481	0	0.72	0.31	1	non-DESL
SL3.0ch04	7092601	7092800	200	*	SL3.0ch04-7092601	SL3.0-Genome	200	Euchromatin	ms434063_SL3.0ch04_RLX-incomp_SL3_120k-B-R2839-Map20_reversed	Pararetrovirus	EPRV	none	none	none	none	none	none	00	11	00	11	11	11	11	11	11	-2.7	2	1.4399e-08	0	-DESL	0	-1.39	1	1	non-DESL	0.778964	1.54481	4.64756	3.10274	1.54481	0	-1.07	0	1	non-DESL
SL3.0ch04	7092801	7093000	200	*	SL3.0ch04-7092801	SL3.0-Genome	200	Euchromatin	ms434063_SL3.0ch04_RLX-incomp_SL3_120k-B-R2839-Map20_reversed	Pararetrovirus	EPRV	none	none	none	none	none	none	00	11	00	11	11	11	11	11	11	-3.47	3.09	7.08651e-14	0	-DESL	0	-1.39	1	1	non-DESL	0.778964	3.09619	11.632	0	0.772407	0	0.43	0.99	1	non-DESL
SL3.0ch04	7093401	7093600	200	*	SL3.0ch04-7093401	SL3.0-Genome	200	Euchromatin	ms434063_SL3.0ch04_RLX-incomp_SL3_120k-B-R2839-Map20_reversed	Pararetrovirus	EPRV	none	none	none	none	none	none	00	11	00	11	11	11	11	11	11	2.71	-0.82	0.000770685	0.03026	+DESL	0	-1.39	1	1	non-DESL	0	0	9.30823	0	0.778964	0	0.32	0.29	1	non-DESL
SL3.0ch04	7105401	7105600	200	*	SL3.0ch04-7105401	SL3.0-Genome	200	none	ms248617_SL3.0ch04_RLX-incomp_SL3_120k-B-G2038-Map13_reversed	Pararetrovirus	EPRV	none	none	none	none	none	none	00	11	00	11	11	11	11	11	11	-3.72	-0.42	0.000289229	0.01306	-DESL	0	-1.39	1	1	non-DESL	0	0	0.772407	0	0	0	-2.49	-1.92	1	non-DESL
SL3.0ch04	7106601	7106800	200	*	SL3.0ch04-7106601	SL3.0-Genome	200	none	ms248618_SL3.0ch04_RLX-incomp_SL3_120k-B-G2038-Map13_reversed	Pararetrovirus	EPRV	none	none	none	none	none	none	00	11	00	11	11	11	11	11	11	-2.97	1.61	1.74055e-08	0	-DESL	1.33	2.49	0.00351657	0.15138	inbetween	0.772407	0	3.1093	0	3.88171	0	0.2	-0.06	1	non-DESL
SL3.0ch04	7107201	7107400	200	*	SL3.0ch04-7107201	SL3.0-Genome	200	none	ms248618_SL3.0ch04_RLX-incomp_SL3_120k-B-G2038-Map13_reversed	Pararetrovirus	EPRV	none	none	none	none	none	none	00	11	00	11	11	11	11	11	11	-3.23	0.36	2.33734e-06	0.00018	-DESL	-0.79	-0.93	0.601839	1	non-DESL	0	0	0	0	1.54481	0	0.59	-1.01	1	non-DESL
SL3.0ch04	7117601	7117800	200	*	SL3.0ch04-7117601	SL3.0-Genome	200	none	ms248623_SL3.0ch04_noCat_SL3_120k-B-G921-Map20	Unknown	Unclassified	none	none	none	none	none	none	00	11	00	11	11	11	11	11	11	1.9	0.29	0.000289722	0.01308	+DESL	0.61	0.27	0.433418	1	non-DESL	0.778964	1.55793	0.772407	0.778964	14.7479	0	0.14	1.23	1	non-DESL
SL3.0ch04	7132601	7132800	200	*	SL3.0ch04-7132601	SL3.0-Genome	200	none	none	none	none	Solyc04g016330.3.1	none		Glycerol-3-phosphate dehydrogenase [NAD(+)] (AHRD V3.3 *** K4BQD3_SOLLC)	none	none	00	11	00	11	11	11	11	11	11	1.98	0.78	0.000109307	0.00564	+DESL	-5.71	0.01	0.000115837	0.00769	inbetween	0	5.45275	4.65411	1.55793	17.8506	0	-4.12	0.76	0	-DESL
SL3.0ch04	7179001	7179200	200	*	SL3.0ch04-7179001	SL3.0-Genome	200	none	none	none	none	Solyc04g016370.3.1	none	GO:0005634;GO:0006281;GO:0006338;GO:0006351;GO:0016887;GO:0031011	DNA helicase INO80-like protein (AHRD V3.3 *** AT3G57300.4)	none	none	00	11	00	11	11	11	11	11	11	2.6	2.87	2.70333e-12	0	+DESL	0	-1.39	1	1	non-DESL	0.778964	117.158	44.2042	2.32378	0	0	-1.71	3.24	0.0018	-DESL
SL3.0ch04	7224201	7224400	200	*	SL3.0ch04-7224201	SL3.0-Genome	200	none	none	none	none	Solyc04g016420.3.1	none		Mediator of RNA polymerase II transcription subunit 23 (AHRD V3.3 *-* A0A061EVL7_THECC)	none	none	00	11	00	11	11	11	11	11	11	2.88	-0.44	0.00106935	0.03968	+DESL	0	-1.39	1	1	+DESL	0	0	3.11586	3.88826	3.1093	3.1093	-2.53	-0.11	0.07253	inbetween
SL3.0ch04	7237801	7238000	200	*	SL3.0ch04-7237801	SL3.0-Genome	200	none	none	none	none	none	none	none	none	none	none	00	11	00	11	11	11	11	11	11	2.98	1.69	6.59869e-11	0	+DESL	-6.14	0.3	9.61332e-06	0.0008	+DESL	5.45275	3.09619	5.44619	10.8924	41.1081	0.778964	-8.8	1.73	0	-DESL
SL3.0ch04	7239001	7239200	200	*	SL3.0ch04-7239001	SL3.0-Genome	200	none	ms352946_SL3.0ch04_RIX-incomp_SL3_120k-B-R2432-Map18	TE	Confused_TE	none	none	none	none	none	none	00	11	00	11	11	11	11	11	11	1.84	0.75	8.04528e-05	0.00432	+DESL	-6.15	0.31	8.92546e-06	0.00075	inbetween	0.772407	3.88171	3.88826	8.53582	14.7479	0	-5.41	0.65	0	-DESL
SL3.0ch04	7246201	7246400	200	*	SL3.0ch04-7246201	SL3.0-Genome	200	none	ms352940_SL3.0ch04_RLX-comp_SL3_120k-B-R1663-Map20	Pararetrovirus	EPRV	none	none	none	none	none	none	00	11	00	11	11	11	11	11	11	3.81	-1.09	0.00016131	0.00791	+DESL	0	-1.39	1	1	non-DESL	0	0	0	1.55137	6.98445	0	-1.01	-0.39	1	non-DESL
SL3.0ch04	7246401	7246600	200	*	SL3.0ch04-7246401	SL3.0-Genome	200	none	ms352940_SL3.0ch04_RLX-comp_SL3_120k-B-R1663-Map20	Pararetrovirus	EPRV	none	none	none	none	none	none	00	11	00	11	11	11	11	11	11	3.53	-0.7	2.22023e-05	0.00138	+DESL	-3.12	-1.07	0.111132	1	inbetween	0.772407	1.55793	0	0	9.30167	0	-2.69	-0.31	0.09121	inbetween
SL3.0ch04	7248801	7249000	200	*	SL3.0ch04-7248801	SL3.0-Genome	200	none	none	none	none	none	none	none	none	none	none	00	11	00	11	11	11	11	11	11	10.84	3.35	9.0359e-44	0	+DESL	4.45	-0.68	0.0101872	0.35372	+DESL	0	0	0	0	0	0	-10.64	3.55	0	-DESL
SL3.0ch04	7255001	7255200	200	*	SL3.0ch04-7255001	SL3.0-Genome	200	none	none	none	none	none	none	none	none	none	none	00	11	00	11	11	11	11	11	11	1.69	2.34	9.00159e-06	0.00061	+DESL	-0.37	2.24	0.419391	1	non-DESL	3.11586	31.0143	3.11586	18.682	37.2329	2.33033	-1.43	2.6	0.03164	-DESL
SL3.0ch04	7272801	7273000	200	*	SL3.0ch04-7272801	SL3.0-Genome	200	none	ms391797_SL3.0ch04_DTX-incomp_SL3_120k-B-G185-Map6_reversed	DNA	MuDR	none	none	none	none	none	none	00	11	00	11	11	11	11	11	11	7.66	0.21	1.62029e-14	0	+DESL	0	-1.39	1	1	non-DESL	0	3.10274	17.844	0.778964	6.21204	0	-2.45	0.73	0.00351	-DESL
SL3.0ch04	7273001	7273200	200	*	SL3.0ch04-7273001	SL3.0-Genome	200	none	ms391797_SL3.0ch04_DTX-incomp_SL3_120k-B-G185-Map6_reversed	DNA	MuDR	none	none	none	none	none	none	00	11	00	11	11	11	11	11	11	6.12	-1.01	1.93817e-06	0.00015	+DESL	0	-1.39	1	1	non-DESL	0	0.778964	7.76341	0	0.772407	0	-2.4	-0.49	0.28023	inbetween
SL3.0ch04	7273201	7273400	200	*	SL3.0ch04-7273201	SL3.0-Genome	200	none	ms391797_SL3.0ch04_DTX-incomp_SL3_120k-B-G185-Map6_reversed	DNA	MuDR	none	none	none	none	none	none	00	11	00	11	11	11	11	11	11	5.45	1.39	3.59165e-20	0	+DESL	1.88	-0.68	0.165329	1	non-DESL	3.89482	10.853	36.4933	1.54481	6.19893	0.772407	-2.38	1.86	5e-05	-DESL
SL3.0ch04	7273401	7273600	200	*	SL3.0ch04-7273401	SL3.0-Genome	200	none	ms391797_SL3.0ch04_DTX-incomp_SL3_120k-B-G185-Map6_reversed	DNA	MuDR	none	none	none	none	none	none	00	11	00	11	11	11	11	11	11	6.87	-0.46	1.61551e-09	0	+DESL	4.16	-0.79	0.0200342	0.60025	non-DESL	4.66723	3.88171	6.19237	0	0.778964	0	-1.51	0.24	0.55887	inbetween
SL3.0ch04	7277201	7277400	200	*	SL3.0ch04-7277201	SL3.0-Genome	200	none	ms391799_SL3.0ch04_DTX-incomp_SL3_120k-B-G185-Map6_reversed	DNA	MuDR	none	none	none	none	none	none	00	11	00	11	11	11	11	11	11	1.77	2.12	2.53363e-06	0.0002	+DESL	-2.28	-1.22	0.254346	1	non-DESL	2.33033	6.21204	71.4155	2.32378	3.88171	0	-2.42	2.19	1e-05	-DESL
SL3.0ch04	7278201	7278400	200	*	SL3.0ch04-7278201	SL3.0-Genome	200	none	ms391799_SL3.0ch04_DTX-incomp_SL3_120k-B-G185-Map6_reversed-exon2			none	none	none	none	none	none	00	11	00	11	11	11	11	11	11	6.74	-0.56	1.86887e-08	0	+DESL	0	-1.39	1	1	non-DESL	2.33689	2.33033	7.75685	0	1.55137	0	-1.85	0.06	0.31461	inbetween
SL3.0ch04	7278801	7279000	200	*	SL3.0ch04-7278801	SL3.0-Genome	200	none	ms391799_SL3.0ch04_DTX-incomp_SL3_120k-B-G185-Map6_reversed-exon2			none	none	none	none	none	none	00	11	00	11	11	11	11	11	11	4.72	-0.46	1.01397e-06	9e-05	+DESL	0.88	-0.93	0.558094	1	non-DESL	1.55793	0.772407	9.3279	0	1.54481	0	-0.51	0.5	1	non-DESL
SL3.0ch04	7279401	7279600	200	*	SL3.0ch04-7279401	SL3.0-Genome	200	none	ms391799_SL3.0ch04_DTX-incomp_SL3_120k-B-G185-Map6_reversed-exon2			none	none	none	none	none	none	00	11	00	11	11	11	11	11	11	3.68	-1.17	0.000405112	0.01753	+DESL	-2.28	-1.22	0.254346	1	non-DESL	2.33033	1.55793	3.87515	0	0	0	-5.55	-0.9	0.01544	-DESL
SL3.0ch04	7279601	7279800	200	*	SL3.0ch04-7279601	SL3.0-Genome	200	none	ms391799_SL3.0ch04_DTX-incomp_SL3_120k-B-G185-Map6_reversed-exon2			none	none	none	none	none	none	00	11	00	11	11	11	11	11	11	5.03	-1.62	0.000914318	0.03488	+DESL	0	-1.39	1	1	non-DESL	1.55137	0	3.1093	0	0	0	-4.84	-1.27	0.16094	inbetween
SL3.0ch04	7280001	7280200	200	*	SL3.0ch04-7280001	SL3.0-Genome	200	none	ms391861_SL3.0ch04_DXX_SL3_120k-B-R120-Map20	DNA	PutativeNonAutoClassII	none	none	none	none	none	none	00	11	00	11	11	11	11	11	11	5.43	0.85	2.41549e-14	0	+DESL	-3.12	-1.07	0.111132	1	non-DESL	2.33689	9.31478	24.0758	3.87515	1.55793	0	-2.46	1.32	0.00024	-DESL
SL3.0ch04	7280201	7280400	200	*	SL3.0ch04-7280201	SL3.0-Genome	200	none	ms391861_SL3.0ch04_DXX_SL3_120k-B-R120-Map20	DNA	PutativeNonAutoClassII	none	none	none	none	none	none	00	11	00	11	11	11	11	11	11	2.03	1.49	3.52186e-07	3e-05	+DESL	-1.9	0.85	0.00653223	0.2515	non-DESL	3.08963	6.21204	17.0716	2.32378	20.1547	0	-1.42	1.86	0.0832	inbetween
SL3.0ch04	7280401	7280600	200	*	SL3.0ch04-7280401	SL3.0-Genome	200	none	ms391861_SL3.0ch04_DXX_SL3_120k-B-R120-Map20	DNA	PutativeNonAutoClassII	none	none	none	none	none	none	00	11	00	11	11	11	11	11	11	2.47	0.22	1.23005e-05	0.00081	+DESL	-4.58	-0.59	0.00788352	0.28123	non-DESL	2.33689	2.33033	9.31478	1.55793	7.74374	0	-0.84	0.87	1	non-DESL
SL3.0ch04	7295801	7296000	200	*	SL3.0ch04-7295801	SL3.0-Genome	200	none	none	none	none	none	none	none	none	Solyc04g016460.3.1	none	00	11	00	11	11	11	11	11	11	5.03	-1.62	0.000932482	0.03524	+DESL	0	-1.39	1	1	inbetween	0	0	0.778964	1.55137	0.772407	1.54481	-1.85	-1.09	1	non-DESL
SL3.0ch04	7305001	7305200	200	*	SL3.0ch04-7305001	SL3.0-Genome	200	none	none	none	none	Solyc04g016470.3.1	none	GO:0004553;GO:0005975	LEQA L.esculentum TomQ'a beta(1	none	none	00	11	00	11	11	11	11	11	11	5.03	-1.62	0.000656695	0.02643	+DESL	0	-1.39	1	1	non-DESL	0	0.772407	0	0	3.88171	0	-1.83	-1.08	1	non-DESL
SL3.0ch04	7308401	7308600	200	*	SL3.0ch04-7308401	SL3.0-Genome	200	none	none	none	none	Solyc04g016480.3.1	none		SUN-like protein 12	none	none	00	11	00	11	11	11	11	11	11	6.96	3.28	4.87605e-38	0	+DESL	-3.68	-0.93	0.0517106	1	+DESL	0	0	0	0	0.778964	0	-10.57	3.47	0	-DESL
SL3.0ch04	7310201	7310400	200	*	SL3.0ch04-7310201	SL3.0-Genome	200	none	none	none	none	none	none		SUN-like protein 12	Solyc04g016480.3.1	none	00	11	00	11	11	11	11	11	11	5.03	-1.62	0.000656695	0.02643	+DESL	0	-1.39	1	1	non-DESL	0	0	0	0	1.54481	0	0.89	-0.26	1	non-DESL
SL3.0ch04	7311201	7311400	200	*	SL3.0ch04-7311201	SL3.0-Genome	200	none	ms391853_SL3.0ch04_RXX-TRIM_SL3_120k-B-R725-Map6	SSR	SAT	none	none		SUN-like protein 12	none	none	00	11	00	11	11	11	11	11	11	1.98	1.54	5.5365e-07	5e-05	+DESL	-3.65	0.89	1.1626e-05	0.00096	inbetween	0.778964	4.64756	3.88171	10.0872	29.476	1.55137	-6.29	1.44	0	-DESL
SL3.0ch04	7318801	7319000	200	*	SL3.0ch04-7318801	SL3.0-Genome	200	none	ms391815_SL3.0ch04_DTX-incomp_SL3_120k-B-R1768-Map20	DNA	hAT	none	none	none	none	none	none	00	11	00	11	11	11	11	11	11	1.39	0.96	0.0013846	0.04949	+DESL	3.21	-1.06	0.0958712	1	non-DESL	1.54481	2.32378	20.9468	1.55137	5.43963	0	-1.78	1.08	0.04195	-DESL
SL3.0ch04	7319201	7319400	200	*	SL3.0ch04-7319201	SL3.0-Genome	200	none	ms391815_SL3.0ch04_DTX-incomp_SL3_120k-B-R1768-Map20	DNA	hAT	none	none	none	none	none	none	00	11	00	11	11	11	11	11	11	1.33	1.91	0.00118082	0.04315	+DESL	0	-1.39	1	1	non-DESL	0	3.10274	48.8977	5.42652	6.991	0.778964	-0.94	2.22	0.68027	inbetween
SL3.0ch04	7319601	7319800	200	*	SL3.0ch04-7319601	SL3.0-Genome	200	none	ms391815_SL3.0ch04_DTX-incomp_SL3_120k-B-R1768-Map20	DNA	hAT	none	none	none	none	none	none	00	11	00	11	11	11	11	11	11	2.26	2.45	5.75731e-09	0	+DESL	1.89	1.09	0.00334005	0.14431	non-DESL	3.88171	7.76997	81.5158	3.10274	11.632	0.772407	-1.2	2.89	0.1275	inbetween
SL3.0ch04	7320201	7320400	200	*	SL3.0ch04-7320201	SL3.0-Genome	200	none	ms391815_SL3.0ch04_DTX-incomp_SL3_120k-B-R1768-Map20	DNA	hAT	none	none	none	none	none	none	00	11	00	11	11	11	11	11	11	2.88	-0.44	0.000148696	0.00739	+DESL	-2.28	-1.22	0.254346	1	non-DESL	1.55137	0	11.6582	0	0.778964	0	-1.78	0.01	0.41227	inbetween
SL3.0ch04	7320401	7320600	200	*	SL3.0ch04-7320401	SL3.0-Genome	200	none	ms391815_SL3.0ch04_DTX-incomp_SL3_120k-B-R1768-Map20	DNA	hAT	none	none	none	none	none	none	00	11	00	11	11	11	11	11	11	2.1	1.37	7.08675e-07	6e-05	+DESL	5.29	-0.28	0.000689977	0.03672	non-DESL	3.1093	5.43963	37.2395	0	3.09619	0	-0.6	2.02	1	non-DESL
SL3.0ch04	7347401	7347600	200	*	SL3.0ch04-7347401	SL3.0-Genome	200	none	ms391803_SL3.0ch04_DTX-incomp_SL3_120k-B-G2067-Map10	DNA	MuDR	none	none	none	none	none	none	00	11	00	11	11	11	11	11	11	-2.99	-0.26	0.000422209	0.01817	-DESL	-3.45	0.13	0.00125951	0.0616	non-DESL	0	0	0.778964	0	0	0	-0.35	-1.52	1	non-DESL
SL3.0ch04	7364201	7364400	200	*	SL3.0ch04-7364201	SL3.0-Genome	200	none	none	none	none	none	none	none	none	Solyc04g016530.3.1	none	00	11	00	11	11	11	11	11	11	4.28	-0.15	2.73717e-07	3e-05	+DESL	0	-1.39	1	1	non-DESL	2.33689	0	0.778964	3.88826	11.6386	0	-6.96	0.09	0	-DESL
SL3.0ch04	7375601	7375800	200	*	SL3.0ch04-7375601	SL3.0-Genome	200	none	ms468715_SL3.0ch04_RLX-incomp_SL3_120k-B-R5836-Map6	LTR	Copia	Solyc04g016550.3.1	none	GO:0004326;GO:0005524;GO:0009396	Folylpolyglutamate synthase (AHRD V3.3 *** FPGS2_ARATH)	none	none	00	11	00	11	11	11	11	11	11	2.62	-0.59	0.000420524	0.01811	+DESL	0	-1.39	1	1	non-DESL	0	0.772407	0.778964	5.43963	4.641	0	-1.37	-0.08	1	non-DESL
SL3.0ch04	7397401	7397600	200	*	SL3.0ch04-7397401	SL3.0-Genome	200	none	ms468708_SL3.0ch04_noCat_SL3_120k-B-R283-Map20	Unknown	Unclassified	none	none	none	none	none	none	00	11	00	11	11	11	11	11	11	3.42	2.68	4.98721e-18	0	+DESL	0	-1.39	1	1	non-DESL	0	8.53582	7.75685	17.8703	114.003	1.54481	1.73	4.87	0.00085	+DESL
SL3.0ch04	7409801	7410000	200	*	SL3.0ch04-7409801	SL3.0-Genome	200	none	ms188232_SL3.0ch04_noCat_SL3_120k-B-R283-Map20	Unknown	Unclassified	none	none	none	none	none	none	00	11	00	11	11	11	11	11	11	2.61	0.31	5.46179e-06	0.00039	+DESL	0.06	-1.07	0.971137	1	non-DESL	6.20548	3.09619	0.778964	3.1093	6.97133	0	0.52	1.61	1	non-DESL
SL3.0ch04	7432601	7432800	200	*	SL3.0ch04-7432601	SL3.0-Genome	200	none	none	none	none	none	none	none	none	Solyc04g017620.3.1	none	00	11	00	11	11	11	11	11	11	1.57	2.79	0.00129312	0.04659	+DESL	0	-1.39	1	1	inbetween	0	6.21204	5.45275	34.9419	83.1262	1.55793	-3.48	2.65	0	-DESL
SL3.0ch04	7448601	7448800	200	*	SL3.0ch04-7448601	SL3.0-Genome	200	none	ms534089_SL3.0ch04_RLX-incomp_SL3_120k-B-G1724-Map20	LTR	Copia	Solyc04g017620.3.1	none		F-box family protein (AHRD V3.3 *** B9H429_POPTR)	Solyc04g016590.3.1	none	00	11	00	11	11	11	11	11	11	1.65	3.71	1.76057e-06	0.00014	+DESL	-5.9	0.13	4.15684e-05	0.00303	non-DESL	1.55793	0	2.33689	45.016	199.243	4.66067	-2.65	3.7	0	-DESL
SL3.0ch04	7524601	7524800	200	*	SL3.0ch04-7524601	SL3.0-Genome	200	none	ms161580_SL3.0ch04_RLX-incomp_SL3_120k-B-R2690-Map8_reversed	Pararetrovirus	EPRV	Solyc04g017620.3.1	none		F-box family protein (AHRD V3.3 *** B9H429_POPTR)	none	none	00	11	00	11	11	11	11	11	11	-6.66	-0.26	6.15714e-06	0.00044	-DESL	-6.27	0.38	4.40467e-06	0.00039	inbetween	0	0	0	0	0	0	5.77	-0.6	0.01394	+DESL
SL3.0ch04	7546401	7546600	200	*	SL3.0ch04-7546401	SL3.0-Genome	200	none	ms216349_SL3.0ch04_DTX-incomp-chim_SL3_120k-B-G212-Map15	LTR	Gypsy	Solyc04g017620.3.1	none		F-box family protein (AHRD V3.3 *** B9H429_POPTR)	none	none	00	11	00	11	11	11	11	11	11	-5.98	-0.74	9.89517e-05	0.00518	-DESL	0	-1.39	1	1	non-DESL	0	0	0	0	0	0	3.53	-1.65	1	non-DESL
SL3.0ch04	7561001	7561200	200	*	SL3.0ch04-7561001	SL3.0-Genome	200	none	ms531936_SL3.0ch04_RLX-incomp_SL3_120k-B-R1035-Map20	Pararetrovirus	EPRV	Solyc04g017620.3.1	none		F-box family protein (AHRD V3.3 *** B9H429_POPTR)	none	none	00	11	00	11	11	11	11	11	11	5.25	-1.52	0.000272381	0.01249	+DESL	0	-1.39	1	1	non-DESL	1.55793	0	3.87515	0	0	0	0.67	-0.22	1	non-DESL
SL3.0ch04	7564801	7565000	200	*	SL3.0ch04-7564801	SL3.0-Genome	200	none	ms531936_SL3.0ch04_RLX-incomp_SL3_120k-B-R1035-Map20	Pararetrovirus	EPRV	Solyc04g017620.3.1	none		F-box family protein (AHRD V3.3 *** B9H429_POPTR)	none	none	00	11	00	11	11	11	11	11	11	-4.9	0.49	2.61104e-08	0	-DESL	-0.77	-0.92	0.61339	1	non-DESL	0	0	0.772407	0	0	0	1.45	-1.4	1	non-DESL
SL3.0ch04	7565001	7565200	200	*	SL3.0ch04-7565001	SL3.0-Genome	200	none	ms531936_SL3.0ch04_RLX-incomp_SL3_120k-B-R1035-Map20	Pararetrovirus	EPRV	Solyc04g017620.3.1	none		F-box family protein (AHRD V3.3 *** B9H429_POPTR)	none	none	00	11	00	11	11	11	11	11	11	-4.84	0.43	1.57303e-06	0.00013	-DESL	-0.77	-0.92	0.61339	1	non-DESL	0	0	0	0	0	0	6.23	1.79	0	+DESL
SL3.0ch04	7565601	7565800	200	*	SL3.0ch04-7565601	SL3.0-Genome	200	none	ms531948_SL3.0ch04_RLX-incomp_SL3_120k-B-R2690-Map8_reversed	Pararetrovirus	EPRV	Solyc04g017620.3.1	none		F-box family protein (AHRD V3.3 *** B9H429_POPTR)	none	none	00	11	00	11	11	11	11	11	11	3.67	-1.17	0.00034844	0.0154	+DESL	0	-1.39	1	1	non-DESL	0	0.778964	4.64756	0	0.772407	0	1.21	0.48	0.9708	non-DESL
SL3.0ch04	7566401	7566600	200	*	SL3.0ch04-7566401	SL3.0-Genome	200	none	ms531948_SL3.0ch04_RLX-incomp_SL3_120k-B-R2690-Map8_reversed-exon2			Solyc04g017620.3.1	none		F-box family protein (AHRD V3.3 *** B9H429_POPTR)	none	none	00	11	00	11	11	11	11	11	11	-5.77	-0.9	0.000604412	0.02475	-DESL	0.91	-0.92	0.547654	1	non-DESL	0	0	0	0	0	0	7.45	0.67	0	+DESL
SL3.0ch04	7566801	7567000	200	*	SL3.0ch04-7566801	SL3.0-Genome	200	none	none	none	none	Solyc04g017620.3.1	none		F-box family protein (AHRD V3.3 *** B9H429_POPTR)	none	none	00	11	00	11	11	11	11	11	11	5.75	-1.24	0.000890582	0.03434	+DESL	6.89	0.81	2.39821e-08	0	non-DESL	0.778964	0.778964	0.778964	4.67378	0.778964	0	6.07	4.56	0	+DESL
SL3.0ch04	7591001	7591200	200	*	SL3.0ch04-7591001	SL3.0-Genome	200	none	ms531944_SL3.0ch04_noCat_SL3_120k-B-R2264-Map20	Unknown	Unclassified	none	none	none	none	none	none	00	11	00	11	11	11	11	11	11	3.53	-1.25	0.00122086	0.04433	+DESL	-2.28	-1.22	0.254346	1	non-DESL	0.772407	0	0.772407	0.772407	4.65411	0	0.73	0.09	1	non-DESL
SL3.0ch04	7649201	7649400	200	*	SL3.0ch04-7649201	SL3.0-Genome	200	Heterochromatin	none	none	none	none	none	none	none	none	none	00	11	00	11	11	11	11	11	11	5.03	-1.62	0.000932482	0.03524	+DESL	0	-1.39	1	1	non-DESL	0	1.54481	0.772407	0.778964	1.55137	0	0.19	-0.58	1	non-DESL
SL3.0ch04	7654401	7654600	200	*	SL3.0ch04-7654401	SL3.0-Genome	200	Heterochromatin	none	none	none	none	none	none	none	none	none	00	11	00	11	11	11	11	11	11	2.57	-0.39	0.000177873	0.00862	+DESL	0	-1.39	1	1	non-DESL	0	2.32378	0	2.33033	9.29511	0.778964	-0.33	0.46	1	non-DESL
SL3.0ch04	7656801	7657000	200	*	SL3.0ch04-7656801	SL3.0-Genome	200	Heterochromatin	ms139687_SL3.0ch04_RLX-incomp-chim_SL3_120k-B-G1951-Map12_reversed	LTR	Gypsy	none	none	none	none	none	none	00	11	00	11	11	11	11	11	11	1.86	2.38	2.34538e-06	0.00018	+DESL	0	-1.39	1	1	non-DESL	0	1.55793	2.33033	1.55137	96.2833	3.88171	0.48	3.48	1	non-DESL
SL3.0ch04	7668201	7668400	200	*	SL3.0ch04-7668201	SL3.0-Genome	200	Heterochromatin	ms483618_SL3.0ch04_noCat_SL3_120k-B-R2398-Map5	Unknown	Unclassified	none	none	none	none	none	none	00	11	00	11	11	11	11	11	11	1.56	1.94	0.000195081	0.00935	+DESL	0	-1.39	1	1	non-DESL	4.66067	1.55793	3.88171	11.6582	49.5849	1.54481	0.7	3.12	1	non-DESL
SL3.0ch04	7668601	7668800	200	*	SL3.0ch04-7668601	SL3.0-Genome	200	Heterochromatin	none	none	none	none	none	none	none	none	none	00	11	00	11	11	11	11	11	11	-2.12	0.67	0.000619287	0.02531	-DESL	-4.07	-0.8	0.0257258	0.70535	non-DESL	0	1.54481	0.772407	0	2.31722	0	-3.08	-0.99	0.3527	inbetween
SL3.0ch04	7668801	7669000	200	*	SL3.0ch04-7668801	SL3.0-Genome	200	Heterochromatin	ms483598_SL3.0ch04_noCat_SL3_120k-B-R2399-Map5	Unknown	Unclassified	none	none	none	none	none	none	00	11	00	11	11	11	11	11	11	6.74	-0.56	3.76097e-09	0	+DESL	0	-1.39	1	1	non-DESL	0	0	0	0	12.4044	3.1093	0.38	0.85	1	non-DESL
SL3.0ch04	7675601	7675800	200	*	SL3.0ch04-7675601	SL3.0-Genome	200	Heterochromatin	ms483617_SL3.0ch04_noCat_SL3_120k-B-G1527-Map5	Unknown	Unclassified	none	none	none	none	none	none	00	11	00	11	11	11	11	11	11	3.45	-0.33	2.89728e-06	0.00022	+DESL	0	-1.39	1	1	non-DESL	1.55793	3.09619	0	1.54481	9.31478	0	1.2	1.45	0.45369	inbetween
SL3.0ch04	7680601	7680800	200	*	SL3.0ch04-7680601	SL3.0-Genome	200	Heterochromatin	ms483589_SL3.0ch04_RLX-comp_SL3_120k-B-P281.302-Map5_reversed	LTR	Copia	none	none	none	none	none	none	00	11	00	11	11	11	11	11	11	-8.16	0.99	1.95074e-13	0	-DESL	0	-1.39	1	1	non-DESL	0	0	0	0	0	0	2.17	-1.93	1	non-DESL
SL3.0ch04	7734601	7734800	200	*	SL3.0ch04-7734601	SL3.0-Genome	200	none	ms117154_SL3.0ch04_DTX-incomp-chim_SL3_120k-B-R8167-Map5	TE	Confused_TE	none	none	none	none	none	none	00	11	00	11	11	11	11	11	11	-2.37	0.04	0.00132238	0.04757	-DESL	-7.07	1.01	6.18957e-09	0	non-DESL	0	0	0.772407	0.772407	0.778964	0	-4.29	-1.5	0.47102	inbetween
SL3.0ch04	7749401	7749600	200	*	SL3.0ch04-7749401	SL3.0-Genome	200	none	ms417312_SL3.0ch04_RYX-incomp-chim_SL3_120k-B-R20-Map20_reversed	LTR	Copia	none	none	none	none	Solyc04g017670.3.1	none	00	11	00	11	11	11	11	11	11	1.95	1	5.26736e-05	0.00297	+DESL	2.34	-1.22	0.236118	1	non-DESL	0.778964	0	3.10274	0	34.1761	0	-0.16	1.81	1	non-DESL
SL3.0ch04	7768401	7768600	200	*	SL3.0ch04-7768401	SL3.0-Genome	200	none	none	none	none	Solyc04g017700.3.1	none		N-acetylglucosaminyl transferase component family protein (AHRD V3.3 *** B9H9G1_POPTR)	none	none	00	11	00	11	11	11	11	none	11	2.59	-0.17	5.35646e-05	0.00301	+DESL	-1.41	-0.38	0.205329	1	inbetween	1.55137	0.778964	0.778964	2.33033	10.853	0	-6.74	-0.09	1e-05	-DESL
SL3.0ch04	7801001	7801200	200	*	SL3.0ch04-7801001	SL3.0-Genome	200	Heterochromatin	ms417303_SL3.0ch04_noCat_SL3_120k-B-R1119-Map6	Unknown	Unclassified	none	none	none	none	none	none	00	11	00	none	01	01	01	01	none	2.21	0.04	0.000165765	0.0081	+DESL	-5.17	-0.3	0.00121921	0.06031	+DESL	0	0.772407	0	6.19237	11.6648	0	-6.91	0.05	0	-DESL
SL3.0ch04	7809401	7809600	200	*	SL3.0ch04-7809401	SL3.0-Genome	200	Heterochromatin	ms417315_SL3.0ch04_RLX-incomp_SL3_120k-B-R2108-Map7_reversed	LTR	Gypsy	none	none	none	none	none	none	00	11	00	none	01	01	01	01	none	2.25	1.5	1.69274e-07	2e-05	+DESL	-4.82	-0.48	0.00409445	0.16752	non-DESL	14.7479	10.8662	9.33445	3.88171	11.632	0	-0.05	2.42	1	non-DESL
SL3.0ch04	7819001	7819200	200	*	SL3.0ch04-7819001	SL3.0-Genome	200	Heterochromatin	ms81595_SL3.0ch04_RLX-incomp_SL3_120k-B-G2062-Map10	LTR	Copia	none	none	none	none	none	none	00	11	00	none	01	01	01	01	none	5.6	-1.33	7.27591e-05	0.00395	+DESL	0	-1.39	1	1	non-DESL	0	0	0	1.55137	5.43963	0	0.68	0.06	1	non-DESL
SL3.0ch04	7820201	7820400	200	*	SL3.0ch04-7820201	SL3.0-Genome	200	Heterochromatin	ms81595_SL3.0ch04_RLX-incomp_SL3_120k-B-G2062-Map10	LTR	Copia	none	none	none	none	none	none	00	11	00	none	01	01	01	01	none	3.51	-0.69	9.54686e-05	0.00504	+DESL	0	-1.39	1	1	non-DESL	0	0.772407	3.86204	0.772407	6.98445	0	-0.91	0.05	1	non-DESL
SL3.0ch04	7826001	7826200	200	*	SL3.0ch04-7826001	SL3.0-Genome	200	Heterochromatin	ms81600_SL3.0ch04_RLX-incomp_SL3_120k-B-P176.8-Map20-exon2			none	none		Retrovirus-related Pol polyprotein from transposon TNT 1-94 (AHRD V3.3 *-* POLX_TOBAC)	none	none	00	11	00	none	01	01	01	01	none	-6.1	-0.66	1.82752e-05	0.00116	-DESL	0	-1.39	1	1	non-DESL	0	0	0	0	0	0	0	-2.1	1	non-DESL
SL3.0ch04	7842001	7842200	200	*	SL3.0ch04-7842001	SL3.0-Genome	200	Heterochromatin	ms81656_SL3.0ch04_RLX-incomp_SL3_120k-B-R35-Map14-exon2			none	none	none	none	none	none	00	11	00	none	01	01	01	01	none	2.3	1.15	5.14812e-06	0.00037	+DESL	0	-1.39	1	1	non-DESL	2.32378	7.76997	18.6558	3.89482	8.53582	0	-0.65	1.82	1	non-DESL
SL3.0ch04	7847801	7848000	200	*	SL3.0ch04-7847801	SL3.0-Genome	200	Heterochromatin	ms81656_SL3.0ch04_RLX-incomp_SL3_120k-B-R35-Map14-exon2			none	none	none	none	none	none	00	11	00	none	01	01	01	01	none	5.43	-1.42	0.000694607	0.02758	+DESL	0	-1.39	1	1	non-DESL	0	0	4.66723	0.778964	0.778964	0	-2.23	-0.92	0.78088	inbetween
SL3.0ch04	7904801	7905000	200	*	SL3.0ch04-7904801	SL3.0-Genome	200	none	ms81666_SL3.0ch04_RXX_SL3_120k-B-R3829-Map6	TE	Retrotransposon	none	none	none	none	none	none	00	11	00	none	01	01	01	01	none	4.45	-0.69	0.00034828	0.0154	+DESL	0	-1.39	1	1	non-DESL	0	0	0	0	0	0	-6.33	-0.4	0.00024	-DESL
SL3.0ch04	7924001	7924200	200	*	SL3.0ch04-7924001	SL3.0-Genome	200	none	ms81663_SL3.0ch04_RLX-incomp_SL3_120k-B-R3735-Map6_reversed	LTR	Copia	none	none	none	none	none	none	00	11	00	none	01	01	01	01	none	4.05	-0.94	3.06599e-05	0.00184	+DESL	2.15	-0.58	0.0989005	1	non-DESL	0.778964	0.778964	0.778964	0.772407	4.64756	0	0.35	0.31	1	non-DESL
SL3.0ch04	7935601	7935800	200	*	SL3.0ch04-7935601	SL3.0-Genome	200	none	ms81708_SL3.0ch04_RLX-incomp_SL3_120k-B-R7097-Map7-exon2			none	none		Retrovirus-related Pol polyprotein from transposon TNT 1-94 (AHRD V3.3 *-* A0A151T437_CAJCA)	none	none	00	11	00	none	01	01	01	01	none	4.55	-0.57	0.0008093	0.03167	+DESL	1.43	-0.8	0.312401	1	inbetween	0	0	0	0	0	0	-1.57	0.05	0.65183	inbetween
SL3.0ch04	8017401	8017600	200	*	SL3.0ch04-8017401	SL3.0-Genome	200	Heterochromatin	ms459885_SL3.0ch04_RLX-comp_SL3_120k-B-G1836-Map13	LTR	Copia	none	none	none	none	none	none	00	11	00	11	11	11	none	none	11	2.62	2.14	3.97839e-12	0	+DESL	0.06	-1.07	0.971137	1	non-DESL	0	1.55793	5.41341	9.32134	78.341	0.772407	0.21	3.26	1	non-DESL
SL3.0ch04	8017601	8017800	200	*	SL3.0ch04-8017601	SL3.0-Genome	200	Heterochromatin	ms459885_SL3.0ch04_RLX-comp_SL3_120k-B-G1836-Map13	LTR	Copia	none	none	none	none	none	none	00	11	00	11	11	11	none	none	11	3.42	0.63	9.80912e-09	0	+DESL	4.13	-0.8	0.0207912	0.61705	non-DESL	1.55793	0.772407	3.88171	6.2186	17.0716	0.772407	-0.54	1.52	1	non-DESL
SL3.0ch04	8020601	8020800	200	*	SL3.0ch04-8020601	SL3.0-Genome	200	Heterochromatin	ms459885_SL3.0ch04_RLX-comp_SL3_120k-B-G1836-Map13	LTR	Copia	none	none	none	none	none	none	00	11	00	11	11	11	none	none	11	1.39	1.13	0.000817419	0.03192	+DESL	-2.28	-1.22	0.254346	1	non-DESL	1.55137	2.33033	3.09619	4.66067	20.1416	0	1.52	2.81	0.01582	+DESL
SL3.0ch04	8051601	8051800	200	*	SL3.0ch04-8051601	SL3.0-Genome	200	Heterochromatin	ms459897_SL3.0ch04_RLX-incomp_SL3_120k-B-R2617-Map20-exon2			none	none	none	none	none	none	00	11	00	11	11	11	none	none	11	5.03	-1.62	0.000932482	0.03524	+DESL	0	-1.39	1	1	non-DESL	1.54481	0	2.33033	0	0.772407	0	0.61	-0.4	1	non-DESL
SL3.0ch04	8052001	8052200	200	*	SL3.0ch04-8052001	SL3.0-Genome	200	Heterochromatin	ms459897_SL3.0ch04_RLX-incomp_SL3_120k-B-R2617-Map20-exon2			none	none	none	none	none	none	00	11	00	11	11	11	none	none	11	6.59	-0.68	7.53865e-07	7e-05	+DESL	0	-1.39	1	1	non-DESL	0.772407	2.33689	6.22515	0.772407	2.33033	0	1.21	1.19	0.53111	inbetween
SL3.0ch04	8052201	8052400	200	*	SL3.0ch04-8052201	SL3.0-Genome	200	Heterochromatin	ms459897_SL3.0ch04_RLX-incomp_SL3_120k-B-R2617-Map20-exon2			none	none	none	none	none	none	00	11	00	11	11	11	none	none	11	6.01	-1.08	4.5953e-05	0.00262	+DESL	0	-1.39	1	1	non-DESL	0.772407	2.33689	3.88826	0	0.778964	0	1.63	0.95	0.16402	inbetween
SL3.0ch04	8052601	8052800	200	*	SL3.0ch04-8052601	SL3.0-Genome	200	Heterochromatin	ms459897_SL3.0ch04_RLX-incomp_SL3_120k-B-R2617-Map20-exon2			none	none	none	none	none	none	00	11	00	11	11	11	none	none	11	4.52	-0.63	1.19845e-06	0.0001	+DESL	0	-1.39	1	1	non-DESL	0	3.09619	5.41341	0	4.66067	0	0.7	0.89	1	non-DESL
SL3.0ch04	8064001	8064200	200	*	SL3.0ch04-8064001	SL3.0-Genome	200	Heterochromatin	ms347584_SL3.0ch04_DHX-comp_SL3_120k-B-R1131-Map20	Rolling	Helitron_withPotentialHostGeneDomain	none	none	none	none	none	none	00	11	00	11	11	11	none	none	11	3.34	-0.82	0.000114637	0.00589	+DESL	-2.28	-1.22	0.254346	1	non-DESL	0	0.778964	2.32378	0.772407	6.20548	0	-2.11	-0.37	0.39508	inbetween
SL3.0ch04	8071401	8071600	200	*	SL3.0ch04-8071401	SL3.0-Genome	200	Heterochromatin	ms347584_SL3.0ch04_DHX-comp_SL3_120k-B-R1131-Map20	Rolling	Helitron_withPotentialHostGeneDomain	none	none	none	none	none	none	00	11	00	11	11	11	none	none	11	5.44	-1.42	0.000132269	0.00666	+DESL	0	-1.39	1	1	non-DESL	0.778964	0	2.33033	1.55793	0.772407	0	0.75	-0.04	1	non-DESL
SL3.0ch04	8071601	8071800	200	*	SL3.0ch04-8071601	SL3.0-Genome	200	Heterochromatin	ms347584_SL3.0ch04_DHX-comp_SL3_120k-B-R1131-Map20	Rolling	Helitron_withPotentialHostGeneDomain	none	none	none	none	none	none	00	11	00	11	11	11	none	none	11	6.5	-0.74	2.70581e-05	0.00165	+DESL	0	-1.39	1	1	non-DESL	0	0.778964	8.56204	0.778964	1.55793	0	1.32	1.18	0.36865	inbetween
SL3.0ch04	8085001	8085200	200	*	SL3.0ch04-8085001	SL3.0-Genome	200	Heterochromatin	ms347579_SL3.0ch04_RIX-incomp-chim_SL3_120k-B-P50.56-Map20	LTR	Copia	none	none	none	none	Solyc04g017770.1.1	none	00	11	00	11	11	11	none	none	11	1.75	1.54	9.08969e-06	0.00062	+DESL	0.09	-1.06	0.960114	1	non-DESL	2.32378	1.55137	8.52271	8.51615	31.0405	0	-0.09	2.34	1	non-DESL
SL3.0ch04	8115601	8115800	200	*	SL3.0ch04-8115601	SL3.0-Genome	200	Heterochromatin	ms347580_SL3.0ch04_RYX-incomp-chim_SL3_120k-B-P72.379-Map17	LTR	Gypsy	none	none		Retrotransposon protein	none	none	00	11	00	11	11	11	none	none	11	5.6	-1.33	0.000437081	0.01873	+DESL	0	-1.39	1	1	non-DESL	0.772407	0	3.89482	0.778964	0	0	-1.85	-0.76	1	non-DESL
SL3.0ch04	8116601	8116800	200	*	SL3.0ch04-8116601	SL3.0-Genome	200	Heterochromatin	ms347580_SL3.0ch04_RYX-incomp-chim_SL3_120k-B-P72.379-Map17	LTR	Gypsy	none	none		Retrotransposon protein	none	none	00	11	00	11	11	11	none	none	11	5.25	-1.52	0.000495017	0.02076	+DESL	0	-1.39	1	1	non-DESL	0.778964	0.772407	3.08963	0	0	0	-1.12	-0.83	1	non-DESL
SL3.0ch04	8119801	8120000	200	*	SL3.0ch04-8119801	SL3.0-Genome	200	Heterochromatin	ms347580_SL3.0ch04_RYX-incomp-chim_SL3_120k-B-P72.379-Map17	LTR	Gypsy	none	none		Retrotransposon protein	none	none	00	11	00	11	11	11	none	none	11	7.73	0.27	4.23154e-15	0	+DESL	0	-1.39	1	1	inbetween	0.778964	2.32378	13.982	3.09619	8.52271	0	-1.6	0.97	0.13568	inbetween
SL3.0ch04	8120001	8120200	200	*	SL3.0ch04-8120001	SL3.0-Genome	200	Heterochromatin	ms347580_SL3.0ch04_RYX-incomp-chim_SL3_120k-B-P72.379-Map17	LTR	Gypsy	none	none		Retrotransposon protein	none	none	00	11	00	11	11	11	none	none	11	8.39	0.89	1.59894e-20	0	+DESL	0	-1.39	1	1	non-DESL	0.778964	6.19237	29.4892	2.32378	8.52271	0	-1.55	1.59	0.05422	inbetween
SL3.0ch04	8120801	8121000	200	*	SL3.0ch04-8120801	SL3.0-Genome	200	Heterochromatin	ms347583_SL3.0ch04_RYX-incomp-chim_SL3_120k-B-P72.379-Map17	LTR	Gypsy	none	none		Retrotransposon protein	none	none	00	11	00	11	11	11	none	none	11	4.26	-0.81	1.72559e-05	0.0011	+DESL	0	-1.39	1	1	non-DESL	0	4.66067	4.66723	0	1.55137	0	-0.8	0.01	1	non-DESL
SL3.0ch04	8121401	8121600	200	*	SL3.0ch04-8121401	SL3.0-Genome	200	Heterochromatin	ms347583_SL3.0ch04_RYX-incomp-chim_SL3_120k-B-P72.379-Map17	LTR	Gypsy	none	none		Retrotransposon protein	none	none	00	11	00	11	11	11	none	none	11	3.33	-0.43	3.15679e-05	0.00189	+DESL	0	-1.39	1	1	non-DESL	0.778964	0.772407	10.8793	2.33689	0.772407	0	-1.24	0.2	1	non-DESL
SL3.0ch04	8131001	8131200	200	*	SL3.0ch04-8131001	SL3.0-Genome	200	Heterochromatin	ms347603_SL3.0ch04_RIX-incomp_SL3_120k-B-R5525-Map8	nonLTR	LINE	none	none	none	none	none	none	00	11	00	11	11	11	none	none	11	3.08	-0.58	0.000112022	0.00576	+DESL	0	-1.39	1	1	inbetween	2.32378	0.772407	1.55137	3.86859	0	0.772407	0.26	0.59	1	non-DESL
SL3.0ch04	8140201	8140400	200	*	SL3.0ch04-8140201	SL3.0-Genome	200	Heterochromatin	ms347608_SL3.0ch04_RLX-incomp_SL3_120k-B-R6826-Map5	LTR	Copia	none	none	none	none	none	none	00	11	00	11	11	11	none	none	11	-2.69	2	2.18493e-08	0	-DESL	1.9	-0.67	0.159954	1	non-DESL	1.55793	0.772407	0.778964	0.778964	5.43308	0.778964	0.75	0.76	1	non-DESL
SL3.0ch04	8157001	8157200	200	*	SL3.0ch04-8157001	SL3.0-Genome	200	Heterochromatin	ms623103_SL3.0ch04_RYX-incomp-chim_SL3_120k-B-R2039-Map20	LTR	Gypsy	none	none	none	none	none	none	00	11	00	11	11	11	none	none	11	3.07	-0.29	8.0521e-05	0.00432	+DESL	0	-1.39	1	1	non-DESL	0	3.1093	12.4372	0.772407	0	0	-0.55	0.54	1	non-DESL
SL3.0ch04	8164601	8164800	200	*	SL3.0ch04-8164601	SL3.0-Genome	200	Heterochromatin	ms42254_SL3.0ch04_RLX-incomp_SL3_120k-B-G1822-Map5_reversed	LTR	Copia	none	none	none	none	none	none	00	11	00	11	11	11	none	none	11	1.6	1.5	4.58766e-05	0.00262	+DESL	-0.78	-0.93	0.608872	1	inbetween	2.32378	3.10274	2.33033	7.76341	29.476	3.86204	0.65	2.66	1	non-DESL
SL3.0ch04	8189201	8189400	200	*	SL3.0ch04-8189201	SL3.0-Genome	200	Heterochromatin	ms545335_SL3.0ch04_RLX-incomp_SL3_120k-B-G1764-Map20_reversed	LTR	Copia	none	none	none	none	none	none	00	11	00	11	11	11	none	none	11	5.61	-1.33	0.0013297	0.0478	+DESL	0	-1.39	1	1	+DESL	0	0	0	0	0	0	-5.43	-0.98	0.02672	-DESL
SL3.0ch04	8204801	8205000	200	*	SL3.0ch04-8204801	SL3.0-Genome	200	Heterochromatin	ms623094_SL3.0ch04_RLX-incomp_SL3_120k-B-G1781-Map20_reversed	LTR	Copia	none	none	none	none	none	none	00	11	00	11	11	11	none	none	11	5.44	-1.42	0.000135627	0.0068	+DESL	0	-1.39	1	1	non-DESL	0	0	0.778964	1.54481	3.09619	0	0.59	-0.11	1	non-DESL
SL3.0ch04	8270201	8270400	200	*	SL3.0ch04-8270201	SL3.0-Genome	200	Heterochromatin	ms383645_SL3.0ch04_RXX-TRIM_SL3_120k-B-R725-Map6	SSR	SAT	none	none	none	none	none	none	00	11	00	11	11	11	none	none	11	2.31	0.47	6.96683e-06	0.00049	+DESL	0	-1.39	1	1	non-DESL	2.33689	1.54481	0	3.87515	16.2992	0	0.22	1.55	1	non-DESL
SL3.0ch04	8325001	8325200	200	*	SL3.0ch04-8325001	SL3.0-Genome	200	Heterochromatin	ms319113_SL3.0ch04_RLX-incomp_SL3_120k-B-R7657-Map20_reversed	LTR	Copia_withPotentialHostGeneDomain	none	none	none	none	none	none	00	11	00	11	11	11	none	none	11	5.75	-1.24	1.58135e-05	0.00102	+DESL	0	-1.39	1	1	non-DESL	0.772407	0	0.778964	0.778964	4.65411	0.772407	-1.31	-0.55	1	non-DESL
SL3.0ch04	8335801	8336000	200	*	SL3.0ch04-8335801	SL3.0-Genome	200	Heterochromatin	ms319024_SL3.0ch04_noCat_SL3_120k-B-R1207-Map20-exon2			none	none	none	none	none	none	00	11	00	11	11	11	none	none	11	-2.08	0.79	5.73702e-05	0.0032	-DESL	0	-1.39	1	1	non-DESL	0	0	0.778964	0.772407	5.42652	0	0.75	0.1	1	non-DESL
SL3.0ch04	8338001	8338200	200	*	SL3.0ch04-8338001	SL3.0-Genome	200	Heterochromatin	ms319121_SL3.0ch04_PotentialHostGene_SL3_120k-B-R7815-Map13	PHG	HostGene	none	none	none	none	none	none	00	11	00	11	11	11	none	none	11	-1.47	1.7	0.000226407	0.01068	-DESL	0	-1.39	1	1	non-DESL	2.31722	3.89482	3.88171	2.33033	6.19237	0	0.44	1.21	1	non-DESL
SL3.0ch04	8351601	8351800	200	*	SL3.0ch04-8351601	SL3.0-Genome	200	Heterochromatin	ms319052_SL3.0ch04_RLX-incomp_SL3_120k-B-R2617-Map20	LTR	Copia	Solyc04g017807.1.1	none		CTC-interacting domain 11 (AHRD V3.3 --* AT1G32790.2)	none	none	00	11	00	11	11	11	none	none	11	4.62	-0.57	0.000696424	0.02764	+DESL	0	-1.39	1	1	+DESL	0	0	0	0	0	0	-6.49	-0.28	8e-05	-DESL
SL3.0ch04	8415401	8415600	200	*	SL3.0ch04-8415401	SL3.0-Genome	200	Heterochromatin	ms513604_SL3.0ch04_RLX-comp_SL3_120k-B-G1836-Map13	LTR	Copia	none	none	none	none	none	none	00	11	00	11	11	11	none	none	11	2.87	-0.43	0.000147181	0.00732	+DESL	0	-1.39	1	1	non-DESL	0.772407	0.778964	3.86859	0	6.19237	0	0.4	0.8	1	non-DESL
SL3.0ch04	8415601	8415800	200	*	SL3.0ch04-8415601	SL3.0-Genome	200	Heterochromatin	ms513604_SL3.0ch04_RLX-comp_SL3_120k-B-G1836-Map13	LTR	Copia	none	none	none	none	none	none	00	11	00	11	11	11	none	none	11	3.02	0.14	7.1124e-06	0.0005	+DESL	0	-1.39	1	1	non-DESL	1.55793	2.33689	1.55793	1.55137	13.1965	0	-0.01	1.2	1	non-DESL
SL3.0ch04	8427001	8427200	200	*	SL3.0ch04-8427001	SL3.0-Genome	200	Heterochromatin	ms513621_SL3.0ch04_DTX-incomp-chim_SL3_120k-B-R6897-Map7_reversed	TE	Confused_TE_withPotentialHostGeneDomain	none	none	none	none	none	none	00	11	00	11	11	11	none	none	11	4.16	-0.88	2.83383e-05	0.00172	+DESL	0	-1.39	1	1	non-DESL	0	0	0	0	10.8465	0	-0.7	-0.03	1	non-DESL
SL3.0ch04	8427201	8427400	200	*	SL3.0ch04-8427201	SL3.0-Genome	200	Heterochromatin	ms513614_SL3.0ch04_RLX-incomp_SL3_120k-B-R444-Map10	LTR	Gypsy	none	none	none	none	none	none	00	11	00	11	11	11	none	none	11	2.43	-0.5	0.000880313	0.03397	+DESL	0	-1.39	1	1	non-DESL	0	0	0	0	13.1899	0	-0.62	0.21	1	non-DESL
SL3.0ch04	8476001	8476200	200	*	SL3.0ch04-8476001	SL3.0-Genome	200	Heterochromatin	ms81970_SL3.0ch04_RYX-incomp-chim_SL3_120k-B-R1684-Map20	LTR	Gypsy	none	none	none	none	none	none	00	11	00	11	11	11	none	none	11	5.27	0.71	5.0373e-13	0	+DESL	0	-1.39	1	1	+DESL	1.55137	3.10274	32.6378	0.772407	0.772407	0	-0.52	1.7	1	non-DESL
SL3.0ch04	8476601	8476800	200	*	SL3.0ch04-8476601	SL3.0-Genome	200	Heterochromatin	ms81970_SL3.0ch04_RYX-incomp-chim_SL3_120k-B-R1684-Map20	LTR	Gypsy	none	none	none	none	none	none	00	11	00	11	11	11	none	none	11	7.62	0.17	1.23545e-13	0	+DESL	0	-1.39	1	1	non-DESL	0.778964	2.33033	23.2837	0	1.55137	0	-1.67	0.85	0.12052	inbetween
SL3.0ch04	8477001	8477200	200	*	SL3.0ch04-8477001	SL3.0-Genome	200	Heterochromatin	ms81970_SL3.0ch04_RYX-incomp-chim_SL3_120k-B-R1684-Map20	LTR	Gypsy	none	none	none	none	none	none	00	11	00	11	11	11	none	none	11	8.61	1.11	5.95062e-20	0	+DESL	0	-1.39	1	1	non-DESL	3.1093	6.97789	41.1605	3.88826	0	0	-1.16	1.9	0.30101	inbetween
SL3.0ch04	8477201	8477400	200	*	SL3.0ch04-8477201	SL3.0-Genome	200	Heterochromatin	ms81970_SL3.0ch04_RYX-incomp-chim_SL3_120k-B-R1684-Map20	LTR	Gypsy	none	none	none	none	none	none	00	11	00	11	11	11	none	none	11	8.6	1.09	5.25999e-19	0	+DESL	0	-1.39	1	1	non-DESL	1.55137	7.77652	29.5023	3.88826	0.778964	0	-1.29	1.85	0.16357	inbetween
SL3.0ch04	8477401	8477600	200	*	SL3.0ch04-8477401	SL3.0-Genome	200	Heterochromatin	ms81970_SL3.0ch04_RYX-incomp-chim_SL3_120k-B-R1684-Map20	LTR	Gypsy	none	none	none	none	none	none	00	11	00	11	11	11	none	none	11	6.81	-0.51	1.34648e-08	0	+DESL	0	-1.39	1	1	non-DESL	0.778964	3.88171	10.1003	0	0	0	-0.42	0.53	1	non-DESL
SL3.0ch04	8477601	8477800	200	*	SL3.0ch04-8477601	SL3.0-Genome	200	Heterochromatin	ms81970_SL3.0ch04_RYX-incomp-chim_SL3_120k-B-R1684-Map20	LTR	Gypsy	none	none	none	none	none	none	00	11	00	11	11	11	none	none	11	7.87	0.4	4.77643e-13	0	+DESL	0	-1.39	1	1	inbetween	0	3.09619	20.9796	5.44619	1.55793	0	-0.74	1.35	1	non-DESL
SL3.0ch04	8478001	8478200	200	*	SL3.0ch04-8478001	SL3.0-Genome	200	Heterochromatin	ms81970_SL3.0ch04_RYX-incomp-chim_SL3_120k-B-R1684-Map20	LTR	Gypsy	none	none	none	none	none	none	00	11	00	11	11	11	none	none	11	7.17	-0.22	1.08605e-09	0	+DESL	0	-1.39	1	1	non-DESL	0	3.87515	14.7741	0.772407	0.778964	0	-0.6	0.77	1	non-DESL
SL3.0ch04	8478201	8478400	200	*	SL3.0ch04-8478201	SL3.0-Genome	200	Heterochromatin	ms81970_SL3.0ch04_RYX-incomp-chim_SL3_120k-B-R1684-Map20	LTR	Gypsy	none	none	none	none	none	none	00	11	00	11	11	11	none	none	11	9.15	1.64	3.44599e-27	0	+DESL	0	-1.39	1	1	non-DESL	1.55137	6.97133	63.5734	2.33033	5.41341	0	-0.85	2.53	0.76285	inbetween
SL3.0ch04	8478401	8478600	200	*	SL3.0ch04-8478401	SL3.0-Genome	200	Heterochromatin	ms81970_SL3.0ch04_RYX-incomp-chim_SL3_120k-B-R1684-Map20	LTR	Gypsy	none	none	none	none	none	none	00	11	00	11	11	11	none	none	11	8.02	0.54	2.20777e-17	0	+DESL	0	-1.39	1	1	non-DESL	3.88171	4.65411	20.9206	0.778964	2.33033	0	-1.35	1.3	0.2341	inbetween
SL3.0ch04	8478601	8478800	200	*	SL3.0ch04-8478601	SL3.0-Genome	200	Heterochromatin	ms81970_SL3.0ch04_RYX-incomp-chim_SL3_120k-B-R1684-Map20	LTR	Gypsy	none	none	none	none	none	none	00	11	00	11	11	11	none	none	11	5.25	-1.52	0.00114618	0.04215	+DESL	0	-1.39	1	1	inbetween	0	0.778964	4.66723	0	0	0	-2.87	-1.09	0.55727	inbetween
SL3.0ch04	8478801	8479000	200	*	SL3.0ch04-8478801	SL3.0-Genome	200	Heterochromatin	ms81970_SL3.0ch04_RYX-incomp-chim_SL3_120k-B-R1684-Map20	LTR	Gypsy	none	none	none	none	none	none	00	11	00	11	11	11	none	none	11	7.46	0.03	8.30886e-13	0	+DESL	0	-1.39	1	1	non-DESL	0.772407	0.772407	19.4216	0	3.08963	0	-0.72	0.98	1	non-DESL
SL3.0ch04	8479001	8479200	200	*	SL3.0ch04-8479001	SL3.0-Genome	200	Heterochromatin	ms81970_SL3.0ch04_RYX-incomp-chim_SL3_120k-B-R1684-Map20	LTR	Gypsy	none	none	none	none	none	none	00	11	00	11	11	11	none	none	11	6.12	-1.01	4.34082e-06	0.00032	+DESL	0	-1.39	1	1	inbetween	0.778964	0.778964	6.21204	0	0	0	-0.6	-0.09	1	non-DESL
SL3.0ch04	8479201	8479400	200	*	SL3.0ch04-8479201	SL3.0-Genome	200	Heterochromatin	ms81970_SL3.0ch04_RYX-incomp-chim_SL3_120k-B-R1684-Map20	LTR	Gypsy	none	none	none	none	none	none	00	11	00	11	11	11	none	none	11	8.91	1.4	8.63558e-26	0	+DESL	0	-1.39	1	1	non-DESL	1.55137	6.19237	48.8977	2.33033	8.51615	0	-1.27	2.17	0.138	inbetween
SL3.0ch04	8479401	8479600	200	*	SL3.0ch04-8479401	SL3.0-Genome	200	Heterochromatin	ms81970_SL3.0ch04_RYX-incomp-chim_SL3_120k-B-R1684-Map20	LTR	Gypsy	none	none	none	none	none	none	00	11	00	11	11	11	none	none	11	8.61	1.11	1.79885e-19	0	+DESL	0	-1.39	1	1	non-DESL	2.32378	2.33033	46.6198	2.32378	1.55137	0	-0.35	2.21	1	non-DESL
SL3.0ch04	8479601	8479800	200	*	SL3.0ch04-8479601	SL3.0-Genome	200	Heterochromatin	ms81970_SL3.0ch04_RYX-incomp-chim_SL3_120k-B-R1684-Map20	LTR	Gypsy	none	none	none	none	none	none	00	11	00	11	11	11	none	none	11	6.12	-1.01	1.25271e-06	0.0001	+DESL	0	-1.39	1	1	non-DESL	0.772407	0.778964	5.42652	0.778964	0.778964	0	-0.89	-0.18	1	non-DESL
SL3.0ch04	8479801	8480000	200	*	SL3.0ch04-8479801	SL3.0-Genome	200	Heterochromatin	ms81970_SL3.0ch04_RYX-incomp-chim_SL3_120k-B-R1684-Map20	LTR	Gypsy	none	none	none	none	none	none	00	11	00	11	11	11	none	none	11	6.42	-0.8	2.29944e-07	2e-05	+DESL	0	-1.39	1	1	non-DESL	0.772407	0.778964	9.28856	0.778964	0.778964	0	-1.76	-0.16	0.55814	inbetween
SL3.0ch04	8480001	8480200	200	*	SL3.0ch04-8480001	SL3.0-Genome	200	Heterochromatin	ms81970_SL3.0ch04_RYX-incomp-chim_SL3_120k-B-R1684-Map20	LTR	Gypsy	none	none	none	none	none	none	00	11	00	11	11	11	none	none	11	6.94	-0.41	4.04186e-10	0	+DESL	0	-1.39	1	1	non-DESL	3.1093	0.778964	10.8465	0	0	0	-1.56	0.29	0.47102	inbetween
SL3.0ch04	8480201	8480400	200	*	SL3.0ch04-8480201	SL3.0-Genome	200	Heterochromatin	ms81970_SL3.0ch04_RYX-incomp-chim_SL3_120k-B-R1684-Map20	LTR	Gypsy	none	none	none	none	none	none	00	11	00	11	11	11	none	none	11	7.37	-0.05	1.42455e-12	0	+DESL	0	-1.39	1	1	inbetween	3.1093	0.778964	17.052	0	1.55137	0	-1.42	0.69	0.42548	inbetween
SL3.0ch04	8480401	8480600	200	*	SL3.0ch04-8480401	SL3.0-Genome	200	Heterochromatin	ms81970_SL3.0ch04_RYX-incomp-chim_SL3_120k-B-R1684-Map20	LTR	Gypsy	none	none	none	none	none	none	00	11	00	11	11	11	none	none	11	7	-0.36	2.11911e-09	0	+DESL	0	-1.39	1	1	inbetween	0.778964	0	15.5399	0	1.54481	0	-3.79	0.03	0.00081	-DESL
SL3.0ch04	8480601	8480800	200	*	SL3.0ch04-8480601	SL3.0-Genome	200	Heterochromatin	ms81970_SL3.0ch04_RYX-incomp-chim_SL3_120k-B-R1684-Map20	LTR	Gypsy	none	none	none	none	none	none	00	11	00	11	11	11	none	none	11	6.87	-0.46	2.90425e-08	0	+DESL	0	-1.39	1	1	non-DESL	0.778964	0	13.2227	0	2.31722	0	-3.66	-0.06	0.00205	-DESL
SL3.0ch04	8481401	8481600	200	*	SL3.0ch04-8481401	SL3.0-Genome	200	Heterochromatin	ms81970_SL3.0ch04_RYX-incomp-chim_SL3_120k-B-R1684-Map20-exon2			none	none	none	none	none	none	00	11	00	11	11	11	none	none	11	4.05	0.11	7.62128e-09	0	+DESL	0	-1.39	1	1	+DESL	0.778964	4.67378	13.1834	0.772407	2.32378	0	-1.61	0.72	0.20018	inbetween
SL3.0ch04	8485001	8485200	200	*	SL3.0ch04-8485001	SL3.0-Genome	200	Heterochromatin	ms82082_SL3.0ch04_RLX-incomp_SL3_120k-B-R769-Map5	LTR	Copia	none	none	none	none	none	none	00	11	00	11	11	11	none	none	11	3.23	-0.88	0.000853306	0.03311	+DESL	0	-1.39	1	1	non-DESL	0.772407	1.54481	0.778964	1.55137	5.41341	0	0.59	0.44	1	non-DESL
SL3.0ch04	8500601	8500800	200	*	SL3.0ch04-8500601	SL3.0-Genome	200	Heterochromatin	ms81938_SL3.0ch04_RXX-TRIM_SL3_120k-B-G2068-Map9-exon2			none	none	none	none	none	none	00	11	00	11	11	11	none	none	11	-4.11	-0.13	1.31871e-05	0.00087	-DESL	0	-1.39	1	1	non-DESL	0	0	0.778964	0	0	0	-0.29	-1.77	1	non-DESL
SL3.0ch04	8532201	8532400	200	*	SL3.0ch04-8532201	SL3.0-Genome	200	Heterochromatin	ms81971_SL3.0ch04_RYX-incomp-chim_SL3_120k-B-R1684-Map20	LTR	Gypsy	none	none	none	none	none	none	00	11	00	11	11	11	none	none	11	7.17	-0.22	5.50371e-11	0	+DESL	0	-1.39	1	1	non-DESL	0	2.33033	16.2992	0.778964	0.778964	0	-2.3	0.33	0.03376	-DESL
SL3.0ch04	8532401	8532600	200	*	SL3.0ch04-8532401	SL3.0-Genome	200	Heterochromatin	ms81971_SL3.0ch04_RYX-incomp-chim_SL3_120k-B-R1684-Map20	LTR	Gypsy	none	none	none	none	none	none	00	11	00	11	11	11	none	none	11	5.6	-1.33	0.000168504	0.00821	+DESL	0	-1.39	1	1	non-DESL	0	0.778964	5.43963	0	0.778964	0	-1.87	-0.76	1	non-DESL
SL3.0ch04	8590801	8591000	200	*	SL3.0ch04-8590801	SL3.0-Genome	200	Heterochromatin	ms81960_SL3.0ch04_DHX-comp_SL3_120k-B-R1131-Map20-exon2			none	none	none	none	none	none	00	11	00	11	11	11	none	none	11	-1.97	1.51	4.30456e-05	0.00248	-DESL	0	-1.39	1	1	non-DESL	0.778964	2.33689	0	4.64756	4.66067	0	0.77	0.85	1	non-DESL
SL3.0ch04	8613801	8614000	200	*	SL3.0ch04-8613801	SL3.0-Genome	200	Heterochromatin	ms81933_SL3.0ch04_RLX-incomp_SL3_120k-B-G1822-Map5_reversed	LTR	Copia	none	none	none	none	none	none	00	11	00	11	11	11	none	none	11	3.03	-0.65	0.00123129	0.04468	+DESL	-2.28	-1.22	0.254346	1	non-DESL	0.778964	0	0.778964	1.55793	6.99756	0	-0.02	0.37	1	non-DESL
SL3.0ch04	8621401	8621600	200	*	SL3.0ch04-8621401	SL3.0-Genome	200	Heterochromatin	ms81935_SL3.0ch04_RLX-incomp_SL3_120k-B-G1822-Map5_reversed	LTR	Copia	none	none	none	none	none	none	00	11	00	11	11	11	none	none	11	2.97	-0.13	2.36253e-05	0.00146	+DESL	3.24	-1.06	0.0936469	1	non-DESL	0.778964	1.55793	2.32378	3.1093	10.8727	0.778964	0.26	1.05	1	non-DESL
SL3.0ch04	8621601	8621800	200	*	SL3.0ch04-8621601	SL3.0-Genome	200	Heterochromatin	ms81935_SL3.0ch04_RLX-incomp_SL3_120k-B-G1822-Map5_reversed	LTR	Copia	none	none	none	none	none	none	00	11	00	11	11	11	none	none	11	1.85	1.46	5.61236e-06	0.0004	+DESL	0.94	-0.92	0.537143	1	inbetween	2.32378	4.66067	6.98445	6.98445	26.393	1.55137	0.19	2.42	1	non-DESL
SL3.0ch04	8631001	8631200	200	*	SL3.0ch04-8631001	SL3.0-Genome	200	Heterochromatin	ms82001_SL3.0ch04_RLX-incomp_SL3_120k-B-R2801-Map7	LTR	Copia	none	none	none	none	none	none	00	11	00	11	11	11	none	none	11	3.68	-1.17	0.000336003	0.0149	+DESL	0	-1.39	1	1	non-DESL	0.772407	0	0	0.778964	3.87515	1.55137	-0.69	-0.39	1	non-DESL
SL3.0ch04	8691801	8692000	200	*	SL3.0ch04-8691801	SL3.0-Genome	200	Heterochromatin	ms574337_SL3.0ch04_RLX-incomp_SL3_120k-B-R7791-Map20	TE	Confused_TE_withPotentialHostGeneDomain	none	none	none	none	Solyc04g017920.1.1	none	00	11	00	11	11	11	none	none	11	-2.73	0.97	9.58877e-07	8e-05	-DESL	0	-1.39	1	1	non-DESL	0	0.772407	0	1.55137	3.10274	0	1.72	0.39	0.34052	inbetween
SL3.0ch04	8712001	8712200	200	*	SL3.0ch04-8712001	SL3.0-Genome	200	Heterochromatin	ms574338_SL3.0ch04_RLX-incomp_SL3_120k-B-R2330-Map5	LTR	Gypsy	none	none	none	none	none	none	00	11	00	11	11	11	none	none	11	-2.58	0.46	0.000125941	0.0064	-DESL	-6.21	0.35	5.95946e-06	0.00052	non-DESL	0	0	0.772407	0.772407	1.54481	0.778964	0.97	-0.4	1	non-DESL
SL3.0ch04	8716201	8716400	200	*	SL3.0ch04-8716201	SL3.0-Genome	200	Heterochromatin	ms598894_SL3.0ch04_RLX-incomp_SL3_120k-B-R440-Map5	LTR	Gypsy_withPotentialHostGeneDomain	none	none	none	none	none	none	00	11	00	11	11	11	none	none	11	5.03	-1.62	0.000656695	0.02643	+DESL	0	-1.39	1	1	non-DESL	0	0	0	0	0	0	-0.17	-0.71	1	non-DESL
SL3.0ch04	8737001	8737200	200	*	SL3.0ch04-8737001	SL3.0-Genome	200	Heterochromatin	ms583566_SL3.0ch04_RXX-TRIM_SL3_120k-B-R725-Map6	SSR	SAT	none	none	none	none	none	none	00	11	00	11	11	11	none	none	11	2.13	0.54	9.91275e-05	0.00518	+DESL	-2.28	-1.22	0.254346	1	non-DESL	5.44619	1.55137	0.778964	4.66067	13.203	0.778964	-0.26	1.35	1	non-DESL
SL3.0ch04	8807801	8808000	200	*	SL3.0ch04-8807801	SL3.0-Genome	200	Heterochromatin	ms506238_SL3.0ch04_RYX-incomp-chim_SL3_120k-B-R1684-Map20	LTR	Gypsy	none	none	none	none	none	none	00	11	00	11	11	11	none	none	11	6.23	-0.94	7.89028e-06	0.00055	+DESL	0	-1.39	1	1	non-DESL	0.778964	0.778964	8.54893	0	0	0	-0.58	0	1	non-DESL
SL3.0ch04	8812801	8813000	200	*	SL3.0ch04-8812801	SL3.0-Genome	200	Heterochromatin	none	none	none	none	none	none	none	none	none	00	11	00	11	11	11	none	none	11	2.52	-0.65	0.00134867	0.04843	+DESL	-0.86	-0.57	0.476516	1	inbetween	0	0	0	0	0	0	-3.95	-0.48	0.01213	-DESL
SL3.0ch04	8874401	8874600	200	*	SL3.0ch04-8874401	SL3.0-Genome	200	Heterochromatin	ms552993_SL3.0ch04_RLX-incomp_SL3_120k-B-R1035-Map20	Pararetrovirus	EPRV	none	none	none	none	none	none	00	11	00	11	11	11	none	none	11	-6.11	-0.63	0.0001216	0.0062	-DESL	-2.28	-1.22	0.254346	1	non-DESL	0	0	0	0	0	0	0	-2.1	1	non-DESL
SL3.0ch04	8877401	8877600	200	*	SL3.0ch04-8877401	SL3.0-Genome	200	Heterochromatin	ms552993_SL3.0ch04_RLX-incomp_SL3_120k-B-R1035-Map20	Pararetrovirus	EPRV	none	none	none	none	none	none	00	11	00	11	11	11	none	none	11	5.6	-1.33	4.31302e-05	0.00248	+DESL	0	-1.39	1	1	non-DESL	0.772407	0	3.10274	0	1.54481	0	0.05	-0.23	1	non-DESL
SL3.0ch04	8877801	8878000	200	*	SL3.0ch04-8877801	SL3.0-Genome	200	Heterochromatin	ms552993_SL3.0ch04_RLX-incomp_SL3_120k-B-R1035-Map20	Pararetrovirus	EPRV	none	none	none	none	none	none	00	11	00	11	11	11	none	none	11	5.89	-1.16	7.10665e-06	0.0005	+DESL	0	-1.39	1	1	non-DESL	1.55793	0	6.19237	0	0.778964	0	0.48	0.18	1	non-DESL
SL3.0ch04	8878401	8878600	200	*	SL3.0ch04-8878401	SL3.0-Genome	200	Heterochromatin	ms552993_SL3.0ch04_RLX-incomp_SL3_120k-B-R1035-Map20	Pararetrovirus	EPRV	none	none	none	none	none	none	00	11	00	11	11	11	none	none	11	-6.77	2.12	7.99735e-16	0	-DESL	0	-1.39	1	1	non-DESL	0	0	0.772407	0	0	0	0.52	-1.64	1	non-DESL
SL3.0ch04	8878601	8878800	200	*	SL3.0ch04-8878601	SL3.0-Genome	200	Heterochromatin	ms552993_SL3.0ch04_RLX-incomp_SL3_120k-B-R1035-Map20	Pararetrovirus	EPRV	none	none	none	none	none	none	00	11	00	11	11	11	none	none	11	-1.89	0.89	0.000237481	0.01113	-DESL	0	-1.39	1	1	non-DESL	0	0	4.66067	0	3.86859	0	1.74	0.94	0.10991	inbetween
SL3.0ch04	8879001	8879200	200	*	SL3.0ch04-8879001	SL3.0-Genome	200	Heterochromatin	ms552993_SL3.0ch04_RLX-incomp_SL3_120k-B-R1035-Map20	Pararetrovirus	EPRV	none	none	none	none	none	none	00	11	00	11	11	11	none	none	11	-2.13	0.12	0.00079427	0.03111	-DESL	0	-1.39	1	1	non-DESL	0	0.772407	2.33689	0.772407	0	0	1.96	0.16	0.28023	inbetween
SL3.0ch04	8879201	8879400	200	*	SL3.0ch04-8879201	SL3.0-Genome	200	Heterochromatin	ms552993_SL3.0ch04_RLX-incomp_SL3_120k-B-R1035-Map20	Pararetrovirus	EPRV	none	none	none	none	none	none	00	11	00	11	11	11	none	none	11	-3.54	0.6	2.51217e-07	2e-05	-DESL	0.09	-0.8	0.94764	1	non-DESL	0	0	2.32378	0	0	0	1.39	-0.67	1	non-DESL
SL3.0ch04	8881001	8881200	200	*	SL3.0ch04-8881001	SL3.0-Genome	200	Heterochromatin	ms552993_SL3.0ch04_RLX-incomp_SL3_120k-B-R1035-Map20	Pararetrovirus	EPRV	none	none	none	none	none	none	00	11	00	11	11	11	none	none	11	2.23	1.66	3.06491e-08	0	+DESL	3.21	-1.06	0.0958712	1	inbetween	0	12.4175	4.66067	9.3279	37.9529	0.778964	1.5	3.53	0.01161	+DESL
SL3.0ch04	8881201	8881400	200	*	SL3.0ch04-8881201	SL3.0-Genome	200	Heterochromatin	ms552988_SL3.0ch04_RLX-incomp_SL3_120k-B-G1815-Map7	Pararetrovirus	EPRV	none	none	none	none	none	none	00	11	00	11	11	11	none	none	11	2.32	1.53	1.8399e-08	0	+DESL	0	-1.39	1	1	inbetween	0	12.4241	6.2186	9.3279	31.7408	0.778964	1.36	3.31	0.03884	+DESL
SL3.0ch04	8890001	8890200	200	*	SL3.0ch04-8890001	SL3.0-Genome	200	Heterochromatin	ms553003_SL3.0ch04_RXX-LARD_SL3_120k-B-R5522-Map5	LTR	TRIM_LARD	none	none	none	none	none	none	00	11	00	11	11	11	none	none	11	-2.98	-0.27	0.000223268	0.01054	-DESL	0	-1.39	1	1	non-DESL	0	0.772407	0	0	0.778964	0	-0.34	-1.51	1	non-DESL
SL3.0ch04	8898001	8898200	200	*	SL3.0ch04-8898001	SL3.0-Genome	200	Heterochromatin	ms583090_SL3.0ch04_RLX-comp_SL3_120k-B-G236-Map14_reversed	LTR	Gypsy	none	none	none	none	none	none	00	11	00	11	11	11	none	none	11	-4.24	-0.02	2.14303e-06	0.00017	-DESL	0	-1.39	1	1	non-DESL	0	0.778964	0	0	0	0	1.44	-1.4	1	non-DESL
SL3.0ch04	8920201	8920400	200	*	SL3.0ch04-8920201	SL3.0-Genome	200	Heterochromatin	ms531726_SL3.0ch04_RYX-incomp-chim_SL3_120k-B-G37-Map5_reversed	LTR	Gypsy	none	none	none	none	none	none	00	11	00	11	11	11	none	none	11	3.24	-0.89	0.00021143	0.01004	+DESL	0	-1.39	1	1	non-DESL	1.55793	0.772407	1.55137	0	5.42652	0	-0.18	0.07	1	non-DESL
SL3.0ch04	8926001	8926200	200	*	SL3.0ch04-8926001	SL3.0-Genome	200	Heterochromatin	ms531704_SL3.0ch04_RLX-incomp_SL3_120k-B-R1402-Map5_reversed	LTR	Gypsy	none	none	none	none	none	none	00	11	00	11	11	11	none	none	11	1.55	4.13	4.14177e-05	0.00241	+DESL	-2.44	3.08	6.27112e-08	1e-05	non-DESL	9.31478	24.8482	8.54237	6.97133	59.7376	6.2186	0.71	5.28	1	non-DESL
SL3.0ch04	8934001	8934200	200	*	SL3.0ch04-8934001	SL3.0-Genome	200	Heterochromatin	ms531702_SL3.0ch04_RLX-incomp_SL3_120k-B-G1822-Map5_reversed	LTR	Copia	none	none	none	none	none	none	00	11	00	11	11	11	none	none	11	3.53	-1.25	0.00119453	0.04358	+DESL	2.34	-1.22	0.236118	1	non-DESL	0.778964	0.778964	0.778964	0	4.65411	0	1.14	0.31	1	non-DESL
SL3.0ch04	8934201	8934400	200	*	SL3.0ch04-8934201	SL3.0-Genome	200	Heterochromatin	ms531702_SL3.0ch04_RLX-incomp_SL3_120k-B-G1822-Map5_reversed	LTR	Copia	none	none	none	none	none	none	00	11	00	11	11	11	none	none	11	1.88	0.97	2.07991e-05	0.0013	+DESL	0	-1.39	1	1	non-DESL	0.778964	4.65411	6.98445	3.87515	20.1482	0	0.7	2.23	1	non-DESL
SL3.0ch04	8994201	8994400	200	*	SL3.0ch04-8994201	SL3.0-Genome	200	Heterochromatin	ms104145_SL3.0ch04_RLX-incomp_SL3_120k-B-G1954-Map20_reversed	LTR	Copia	none	none	none	none	none	none	00	11	00	11	11	11	none	none	11	5.6	-1.33	4.23691e-05	0.00245	+DESL	2.34	-1.22	0.236118	1	non-DESL	0.772407	0	0	0	3.87515	0	-0.37	-0.39	1	non-DESL
SL3.0ch04	9145001	9145200	200	*	SL3.0ch04-9145001	SL3.0-Genome	200	Heterochromatin	ms81279_SL3.0ch04_RLX-comp_SL3_120k-B-R1504-Map20_reversed	LTR	Gypsy	none	none	none	none	none	none	00	11	00	11	11	11	none	none	11	5.75	-1.24	4.20644e-05	0.00244	+DESL	0	-1.39	1	1	non-DESL	0	0	7.76997	0	0	0	-1.64	-0.63	1	non-DESL
SL3.0ch04	9196401	9196600	200	*	SL3.0ch04-9196401	SL3.0-Genome	200	Heterochromatin	ms81336_SL3.0ch04_RLX-incomp_SL3_120k-B-R3826-Map7_reversed	LTR	Gypsy	none	none	none	none	none	none	00	11	00	11	11	11	none	none	11	2.6	-0.59	0.00116724	0.0428	+DESL	0	-1.39	1	1	non-DESL	0	0	0	0	0	0	-1.55	-0.12	0.76285	inbetween
SL3.0ch04	9208201	9208400	200	*	SL3.0ch04-9208201	SL3.0-Genome	200	Heterochromatin	ms81300_SL3.0ch04_noCat_SL3_120k-B-R25-Map20	Unknown	Unclassified	none	none	none	none	none	none	00	11	00	11	11	11	none	none	11	3.91	-0.42	5.34986e-07	5e-05	+DESL	2.34	-1.22	0.236118	1	non-DESL	0	0	0	0	0	0	-6.61	-0.19	3e-05	-DESL
SL3.0ch04	9272801	9273000	200	*	SL3.0ch04-9272801	SL3.0-Genome	200	Heterochromatin	ms81341_SL3.0ch04_RLX-incomp_SL3_120k-B-R3826-Map7_reversed	LTR	Gypsy	none	none	none	none	none	none	00	11	00	11	11	11	none	none	11	4.67	-0.52	1.50875e-07	1e-05	+DESL	0	-1.39	1	1	non-DESL	0	0	0	0	0	0	-1.69	0.09	0.46302	inbetween
SL3.0ch04	9309001	9309200	200	*	SL3.0ch04-9309001	SL3.0-Genome	200	Heterochromatin	ms369014_SL3.0ch04_noCat_SL3_120k-B-R3813-Map5	Unknown	Unclassified	none	none	none	none	none	none	00	11	00	11	11	11	none	none	11	-5.61	-0.99	0.000335056	0.01487	-DESL	0	-1.39	1	1	non-DESL	0	0	0	0	0	0	5.42	-0.81	0.05034	inbetween
SL3.0ch04	9311001	9311200	200	*	SL3.0ch04-9311001	SL3.0-Genome	200	Heterochromatin	ms368983_SL3.0ch04_DTX-incomp-chim_SL3_120k-B-P345.259-Map12	DNA	TIR_MITEov10	none	none	none	none	none	none	00	11	00	11	11	11	none	none	11	1.97	1.13	8.62787e-06	0.00059	+DESL	-2.28	-1.22	0.254346	1	non-DESL	0.778964	1.55793	0.778964	0	40.316	0.778964	0.45	2.27	1	non-DESL
SL3.0ch04	9366001	9366200	200	*	SL3.0ch04-9366001	SL3.0-Genome	200	Heterochromatin	ms269081_SL3.0ch04_noCat_SL3_120k-B-G1409-Map9	Unknown	Unclassified	none	none	none	none	none	none	00	11	00	11	11	11	none	none	11	3.48	0	1.31754e-06	0.00011	+DESL	0	-1.39	1	1	non-DESL	2.32378	0.772407	0	2.32378	16.2599	0	0.87	1.62	1	non-DESL
SL3.0ch04	9367801	9368000	200	*	SL3.0ch04-9367801	SL3.0-Genome	200	Heterochromatin	ms269062_SL3.0ch04_RLX-incomp_SL3_120k-B-R1767-Map7-exon2			none	none	none	none	none	none	00	11	00	11	11	11	none	none	11	5.6	-1.33	4.31302e-05	0.00248	+DESL	2.34	-1.22	0.236118	1	non-DESL	0	0	0	0	0	0	-1.2	-0.63	1	non-DESL
SL3.0ch04	9438801	9439000	200	*	SL3.0ch04-9438801	SL3.0-Genome	200	Heterochromatin	ms269051_SL3.0ch04_SSR_SL3_120k-B-G318-Map20_reversed	SSR	SSR	none	none	none	none	none	none	00	11	00	11	11	11	none	none	11	2.31	-0.02	9.5717e-05	0.00505	+DESL	0	-1.39	1	1	non-DESL	0	3.09619	2.32378	3.89482	6.97789	0.772407	1.49	1.82	0.0712	inbetween
SL3.0ch04	9475001	9475200	200	*	SL3.0ch04-9475001	SL3.0-Genome	200	Heterochromatin	none	none	none	none	none	none	none	none	none	00	11	00	11	11	11	none	none	11	2.08	0.75	1.32394e-05	0.00087	+DESL	-2.3	-1.21	0.252111	1	non-DESL	3.88171	1.54481	0.778964	3.87515	15.5137	0	0.4	1.88	1	non-DESL
SL3.0ch04	9475201	9475400	200	*	SL3.0ch04-9475201	SL3.0-Genome	200	Heterochromatin	none	none	none	none	none	none	none	none	none	00	11	00	11	11	11	none	none	11	1.63	2.57	1.53897e-05	0.001	+DESL	-0.78	-0.92	0.606264	1	non-DESL	4.66723	1.55137	6.21204	55.1294	43.4712	0.772407	-0.59	3.09	1	non-DESL
SL3.0ch04	9494801	9495000	200	*	SL3.0ch04-9494801	SL3.0-Genome	200	Heterochromatin	none	none	none	none	none	none	none	none	none	00	11	00	11	11	11	none	none	11	4.34	-0.74	3.49858e-06	0.00026	+DESL	0	-1.39	1	1	non-DESL	0.772407	3.88826	3.87515	0	3.09619	0	-4.05	-0.42	0.007	-DESL
SL3.0ch04	9511001	9511200	200	*	SL3.0ch04-9511001	SL3.0-Genome	200	none	none	none	none	none	none	none	none	none	none	00	11	00	11	11	11	none	none	11	2.5	0.21	9.61229e-05	0.00506	+DESL	-2.28	-1.22	0.254346	1	non-DESL	0.778964	1.54481	4.67378	0.778964	11.6254	0	-0.8	0.88	1	non-DESL
SL3.0ch04	9586801	9587000	200	*	SL3.0ch04-9586801	SL3.0-Genome	200	none	none	none	none	Solyc04g018100.3.1	none	GO:0006812;GO:0015299;GO:0016021	Sodium/hydrogen exchanger	none	none	00	11	00	11	11	11	11	11	11	2.2	-0.1	0.000216821	0.01027	+DESL	-2.28	-1.22	0.254346	1	inbetween	0.778964	2.33033	0.772407	5.43308	6.97789	0	1.95	2.04	0.00205	+DESL
SL3.0ch04	9595001	9595200	200	*	SL3.0ch04-9595001	SL3.0-Genome	200	none	ms80859_SL3.0ch04_noCat_SL3_120k-B-R2842-Map5	Unknown	Unclassified	none	none	none	none	none	none	00	11	00	11	11	11	11	11	11	1.8	0.32	0.00050635	0.02119	+DESL	-4.05	-0.8	0.0263168	0.70535	non-DESL	0	0	0	3.87515	17.8572	0	-2.25	0.47	0.02711	-DESL
SL3.0ch04	9670601	9670800	200	*	SL3.0ch04-9670601	SL3.0-Genome	200	none	ms80841_SL3.0ch04_RLX-incomp_SL3_120k-B-R199-Map20	LTR	Gypsy	none	none	none	none	none	none	00	11	00	11	11	11	11	11	11	-3.61	-0.5	0.00058356	0.02397	-DESL	-2.28	-1.22	0.254346	1	non-DESL	0	0	0	0	0	0	1.42	-1.41	1	non-DESL
SL3.0ch04	9707001	9707200	200	*	SL3.0ch04-9707001	SL3.0-Genome	200	Heterochromatin	ms80796_SL3.0ch04_RLX-incomp_SL3_120k-B-G1933-Map8_reversed	LTR	Gypsy	none	none	none	none	none	none	00	11	00	11	11	11	11	11	11	3.09	-0.58	4.88154e-05	0.00277	+DESL	0	-1.39	1	1	non-DESL	0	0	3.1093	1.55793	7.74374	0.772407	-2.41	-0.21	0.1333	inbetween
SL3.0ch04	9707401	9707600	200	*	SL3.0ch04-9707401	SL3.0-Genome	200	Heterochromatin	ms80796_SL3.0ch04_RLX-incomp_SL3_120k-B-G1933-Map8_reversed	LTR	Gypsy	none	none	none	none	none	none	00	11	00	11	11	11	11	11	11	7.93	0.46	3.13037e-16	0	+DESL	0	-1.39	1	1	+DESL	0.778964	3.88826	23.264	1.55137	3.88171	0	-0.86	1.37	1	non-DESL
SL3.0ch04	9707601	9707800	200	*	SL3.0ch04-9707601	SL3.0-Genome	200	Heterochromatin	ms80796_SL3.0ch04_RLX-incomp_SL3_120k-B-G1933-Map8_reversed	LTR	Gypsy	none	none	none	none	none	none	00	11	00	11	11	11	11	11	11	7.37	-0.05	7.35164e-12	0	+DESL	0	-1.39	1	1	non-DESL	0.778964	6.98445	13.2096	0	2.32378	0	-0.29	1.07	1	non-DESL
SL3.0ch04	9707801	9708000	200	*	SL3.0ch04-9707801	SL3.0-Genome	200	Heterochromatin	ms80796_SL3.0ch04_RLX-incomp_SL3_120k-B-G1933-Map8_reversed	LTR	Gypsy	none	none	none	none	none	none	00	11	00	11	11	11	11	11	11	5.6	-1.33	4.23691e-05	0.00245	+DESL	0	-1.39	1	1	non-DESL	0	0	4.66067	0.772407	0	0	-0.53	-0.45	1	non-DESL
SL3.0ch04	9714601	9714800	200	*	SL3.0ch04-9714601	SL3.0-Genome	200	Heterochromatin	ms80797_SL3.0ch04_RLX-incomp_SL3_120k-B-G2012-Map20_reversed	LTR	Gypsy	none	none	none	none	none	none	00	11	00	11	11	11	11	11	11	5.6	-1.33	7.27591e-05	0.00395	+DESL	0	-1.39	1	1	non-DESL	0	0	5.43308	0.778964	0	0	-0.93	-0.56	1	non-DESL
SL3.0ch04	9714801	9715000	200	*	SL3.0ch04-9714801	SL3.0-Genome	200	Heterochromatin	ms80797_SL3.0ch04_RLX-incomp_SL3_120k-B-G2012-Map20_reversed	LTR	Gypsy	none	none	none	none	none	none	00	11	00	11	11	11	11	11	11	6.01	-1.08	0.000130684	0.00662	+DESL	0	-1.39	1	1	non-DESL	0.778964	2.33033	3.89482	0	0.778964	0	-2.28	-0.56	0.42073	inbetween
SL3.0ch04	9715001	9715200	200	*	SL3.0ch04-9715001	SL3.0-Genome	200	Heterochromatin	ms80797_SL3.0ch04_RLX-incomp_SL3_120k-B-G2012-Map20_reversed	LTR	Gypsy	none	none	none	none	none	none	00	11	00	11	11	11	11	11	11	7.9	0.43	2.24403e-16	0	+DESL	0	-1.39	1	1	non-DESL	0.778964	0.778964	22.4982	3.1093	7.73718	0	-1.01	1.29	0.78163	inbetween
SL3.0ch04	9715601	9715800	200	*	SL3.0ch04-9715601	SL3.0-Genome	200	Heterochromatin	ms80797_SL3.0ch04_RLX-incomp_SL3_120k-B-G2012-Map20_reversed	LTR	Gypsy	none	none	none	none	none	none	00	11	00	11	11	11	11	11	11	4.05	-0.95	0.000190353	0.00914	+DESL	0	-1.39	1	1	inbetween	0	0	8.54893	0.778964	0.778964	0	-1.47	-0.34	1	non-DESL
SL3.0ch04	9724801	9725000	200	*	SL3.0ch04-9724801	SL3.0-Genome	200	Heterochromatin	ms80858_SL3.0ch04_RLX-incomp_SL3_120k-B-R2713-Map6	LTR	Gypsy_withPotentialHostGeneDomain	none	none	none	none	none	none	00	11	00	11	11	11	11	11	11	-7.03	0.04	1.72493e-08	0	-DESL	0.59	-0.69	0.637912	1	non-DESL	0	0	0	0	0	0	0	-2.1	1	non-DESL
SL3.0ch04	9725001	9725200	200	*	SL3.0ch04-9725001	SL3.0-Genome	200	Heterochromatin	ms80858_SL3.0ch04_RLX-incomp_SL3_120k-B-R2713-Map6	LTR	Gypsy_withPotentialHostGeneDomain	none	none	none	none	none	none	00	11	00	11	11	11	11	11	11	-8.12	0.95	3.68012e-12	0	-DESL	1.79	1.04	0.00558442	0.21912	inbetween	0	0	0	0	0	0	0	-2.1	1	non-DESL
SL3.0ch04	9725201	9725400	200	*	SL3.0ch04-9725201	SL3.0-Genome	200	Heterochromatin	ms80858_SL3.0ch04_RLX-incomp_SL3_120k-B-R2713-Map6-exon2			none	none	none	none	none	none	00	11	00	11	11	11	11	11	11	-6.53	1.91	3.7765e-20	0	-DESL	0.75	0.02	0.393478	1	non-DESL	0	0	0.772407	0	0	0	-2.49	-1.92	1	non-DESL
SL3.0ch04	9725401	9725600	200	*	SL3.0ch04-9725401	SL3.0-Genome	200	Heterochromatin	ms80858_SL3.0ch04_RLX-incomp_SL3_120k-B-R2713-Map6-exon2			none	none	none	none	none	none	00	11	00	11	11	11	11	11	11	-6.15	1.57	1.16453e-15	0	-DESL	0.91	0.09	0.289613	1	non-DESL	0	0	0.772407	0	0	0	-2.49	-1.92	1	non-DESL
SL3.0ch04	9725601	9725800	200	*	SL3.0ch04-9725601	SL3.0-Genome	200	Heterochromatin	ms80858_SL3.0ch04_RLX-incomp_SL3_120k-B-R2713-Map6-exon2			none	none	none	none	none	none	00	11	00	11	11	11	11	11	11	-8.38	1.18	2.77283e-14	0	-DESL	0	-1.39	1	1	non-DESL	0	0	0	0	0	0	0	-2.1	1	non-DESL
SL3.0ch04	9725801	9726000	200	*	SL3.0ch04-9725801	SL3.0-Genome	200	Heterochromatin	ms80858_SL3.0ch04_RLX-incomp_SL3_120k-B-R2713-Map6-exon2			none	none	none	none	none	none	00	11	00	11	11	11	11	11	11	-7.05	0.05	7.92978e-08	1e-05	-DESL	0	-1.39	1	1	non-DESL	0	0	0	0	0	0	0	-2.1	1	non-DESL
SL3.0ch04	9726001	9726200	200	*	SL3.0ch04-9726001	SL3.0-Genome	200	Heterochromatin	ms80858_SL3.0ch04_RLX-incomp_SL3_120k-B-R2713-Map6-exon2			none	none	none	none	none	none	00	11	00	11	11	11	11	11	11	-6.8	-0.14	1.84661e-07	2e-05	-DESL	0	-1.39	1	1	non-DESL	0	0	0	0	0	0	0	-2.1	1	non-DESL
SL3.0ch04	9726201	9726400	200	*	SL3.0ch04-9726201	SL3.0-Genome	200	Heterochromatin	ms80858_SL3.0ch04_RLX-incomp_SL3_120k-B-R2713-Map6-exon2			none	none	none	none	none	none	00	11	00	11	11	11	11	11	11	-6.68	2.04	1.25048e-18	0	-DESL	2.37	-1.21	0.232793	1	non-DESL	0	0	0	0	0.778964	0	1.06	-1.51	1	non-DESL
SL3.0ch04	9791001	9791200	200	*	SL3.0ch04-9791001	SL3.0-Genome	200	Heterochromatin	ms534058_SL3.0ch04_RLX-incomp_SL3_120k-B-G1724-Map20	LTR	Copia	none	none	none	none	none	none	00	11	00	11	11	11	11	11	11	-3.37	-0.65	0.000686658	0.02732	-DESL	0	-1.39	1	1	non-DESL	0	0.778964	0	0	0	0	3.46	-0.42	0.0744	inbetween
SL3.0ch04	9866801	9867000	200	*	SL3.0ch04-9866801	SL3.0-Genome	200	Heterochromatin	ms71384_SL3.0ch04_RLX-comp-chim_SL3_120k-B-G1918-Map10_reversed	LTR	Gypsy	none	none	none	none	none	none	00	11	00	11	11	11	11	11	11	3.82	-1.09	0.000236148	0.01109	+DESL	0	-1.39	1	1	non-DESL	0.778964	0.772407	2.31722	0.772407	3.10274	0	-3.52	-0.75	0.08899	inbetween
SL3.0ch04	9867001	9867200	200	*	SL3.0ch04-9867001	SL3.0-Genome	200	Heterochromatin	ms71384_SL3.0ch04_RLX-comp-chim_SL3_120k-B-G1918-Map10_reversed	LTR	Gypsy	none	none	none	none	none	none	00	11	00	11	11	11	11	11	11	2.24	-0.4	0.000670994	0.02682	+DESL	0	-1.39	1	1	non-DESL	2.33689	0.772407	0	0.772407	8.52926	0.778964	-0.94	0.17	1	non-DESL
[truncated: 9,021 more rows]

## Sheet: DESLs_M82_vs_P2561
#seqname	start	end	width	strand	ID	genome	type	chromatin_state	TEs_name	TEs_Order	TEs_Superfamily	Genes_Slyc	Genes_Spen	Ontology_term_Slyc	Note	Promoters_Slyc	Promoters_Spen	genotype_M82C	genotype_PenneC	genotype_P1512	genotype_P2561	genotype_P2562	genotype_P3611	genotype_P3612	genotype_P4041	genotype_P4042	srnas_P2561_logFC	srnas_P2561_logCPM	srnas_P2561_PValue	srnas_P2561_FDR	srnas_P2561_class2	srnas_unique_P2561_logFC	srnas_unique_P2561_logCPM	srnas_unique_P2561_PValue	srnas_unique_P2561_FDR	srnas_unique_P2561_class2	srnas_P2561_20bp_count	srnas_P2561_21bp_count	srnas_P2561_22bp_count	srnas_P2561_23bp_count	srnas_P2561_24bp_count	srnas_P2561_25bp_count	srnas_P2561_PenneC_logFC	srnas_P2561_PenneC_logCPM	srnas_P2561_PenneC_FDR	srnas_P2561_PenneC_class2
[truncated: 16,586 more rows]

[truncated: 7 more sheets: DESLs_M82_vs_P2562, DESLs_M82_vs_P3611, DESLs_M82_vs_P3612, DESLs_M82_vs_P4041, DESLs_M82_vs_P4042, miRNA_analysis, miR6026]
